# Supplementary material for: Single-cell transcriptomics defines heterogeneity of epicardial cells and fibroblasts within the infarcted murine heart
Source: eLife. 2021 Jun 21;10:e65921. doi: 10.7554/eLife.65921 (PMC8216715; doi:10.7554/eLife.65921)
Supplement: Supplementary file 1. [file elife-65921-supp1.xlsx]

## Sheet: (A) EpiSC
EpiSC	1	2	3	4	5	6	7	8	9	10	11	Cell hybrids	Cardiomyocytes	Erythrocytes
Xkr4	0.0024314	0.00175193	0.00332226	0.00409357	0.00139762	0.00544218	0.0114155	0.00277008	0	0	0	0.00183486	0	0
Mrpl15	1.26016	1.35564	0.954596	1.10234	0.761705	0.869388	1.01142	1.0277	1.11462	0.825641	0.896175	1.23486	2.33028	0.329114
Lypla1	0.557485	0.585144	0.578073	0.504678	0.384347	0.518367	0.755708	0.481994	0.699605	0.394872	0.672131	0.447706	0.993884	0.0632911
Gm37988	0.00173671	0.0024527	0	0.00116959	0	0.00272109	0	0	0	0	0	0	0	0
Tcea1	0.860716	1.05536	1.10188	0.960234	0.782669	0.789116	0.881279	0.825485	1.3004	0.969231	0.89071	1.30826	0.914373	0.164557
Rgs20	0.000347343	0.00385424	0.00221484	0.00350877	0	0	0	0.00277008	0	0	0	0	0	0
Atp6v1h	0.423758	0.426069	0.335548	0.435088	0.296296	0.394558	0.584475	0.34903	0.320158	0.435897	0.42623	0.144954	0.0978593	0.0126582
Rb1cc1	0.434179	0.433777	0.47619	0.440351	0.54717	0.553741	0.538813	0.498615	0.395257	0.507692	0.497268	0.223853	0.217125	0.0379747
4732440D04Rik	0.0420285	0.049054	0.0310078	0.0380117	0.0433263	0.029932	0.06621	0.0277008	0.0395257	0.0564103	0.0437158	0.0275229	0.00611621	0
Pcmtd1	0.393539	0.381219	0.743632	0.351462	0.827393	0.779592	0.515982	0.454294	0.648221	0.958974	0.551913	0.286239	0.363914	0.0379747
Gm26901	0.013199	0.0248774	0.00166113	0.0105263	0.00279525	0.00136054	0.00228311	0.0193906	0	0	0.0218579	0.00183486	0	0
Sntg1	0.0333449	0.00911002	0.00110742	0.022807	0.0391335	0.0503401	0.0182648	0.0554017	0.00790514	0	0.0710383	0.0146789	0	0
Rrs1	0.689476	0.911002	0.5	0.657895	0.53529	0.661224	0.593607	0.548476	0.687747	0.451282	0.765027	0.473394	0.486239	0
Adhfe1	0.0639111	0.0413455	0.0238095	0.028655	0.125786	0.115646	0.0365297	0.0249307	0.0118577	0.0615385	0.0655738	0.0330275	0.498471	0
3110035E14Rik	0.0048628	0	0.00166113	0.000584795	0.00209644	0	0	0	0.00395257	0	0	0	0	0
Mybl1	0.023272	0.0343378	0.0127353	0.0362573	0.00489168	0.00544218	0.0388128	0.00831025	0.237154	0.00512821	0.0273224	0.00733945	0.0030581	0
Vcpip1	0.218479	0.216188	0.168328	0.22807	0.208246	0.22449	0.242009	0.185596	0.241107	0.184615	0.344262	0.0715596	0.0428135	0
1700034P13Rik	0.00555749	0.00665732	0.00110742	0.00116959	0.000698812	0.00136054	0.00456621	0.00554017	0	0	0.0163934	0	0	0
Sgk3	0.0989927	0.151367	0.129568	0.146784	0.106918	0.129252	0.136986	0.0720222	0.256917	0.128205	0.20765	0.053211	0.0672783	0.0253165
Mcmdc2	0.0048628	0.00875964	0.00166113	0.00116959	0.00139762	0.00816326	0.00228311	0.00277008	0.00395257	0	0.00546448	0	0	0
Snhg6	0.996527	1.47372	0.512735	1.15205	0.489168	0.832653	0.671233	0.905817	0.620553	0.482051	0.836066	0.977982	1.11927	0.101266
Tcf24	0.00694686	0.0126139	0.0199336	0.0134503	0.00908456	0.0176871	0.00913242	0.00554017	0.083004	0.00512821	0.0218579	0.00550459	0	0
Cops5	1.3529	1.46111	1.05094	1.29942	0.873515	0.994558	1.1484	1.14681	1.21739	1.12308	1.22951	1.29908	1.36086	0.468354
Cspp1	0.237235	0.313595	0.256921	0.290643	0.221523	0.303401	0.278539	0.254848	0.521739	0.215385	0.311475	0.0788991	0.0030581	0
Arfgef1	0.271622	0.272249	0.173311	0.363743	0.192173	0.228571	0.381279	0.307479	0.209486	0.117949	0.306011	0.119266	0.0948012	0
Cpa6	0.00104203	0.000700771	0.00055371	0	0.000698812	0.00272109	0.00228311	0	0.00395257	0	0	0	0	0
Prex2	0.0138937	0.0304835	0.302326	0.00994152	0.16492	0.0721088	0.0273973	0.00277008	0.268775	0.14359	0.0163934	0.0275229	0.0030581	0
Sulf1	0.468913	0.596356	1.1423	1.28596	0.974843	0.793197	2.04566	0.614958	0.948617	0.302564	1.13661	0.601835	0.220183	0.0506329
Slco5a1	0.0340396	0.0168185	0.00719823	0.0181287	0.00349406	0.0108844	0.022831	0.0581717	0.00395257	0.00512821	0	0.00733945	0.0122324	0
Ncoa2	0.102119	0.105816	0.0841639	0.123977	0.113208	0.144218	0.10274	0.105263	0.0948617	0.0461538	0.142077	0.0550459	0.0519878	0.0126582
Tram1	2.51824	4.15207	3.96678	3.2614	3.21593	3.37007	2.25799	2.74792	3.37549	2.65128	3.40437	3.34312	1.82263	0.936709
Lactb2	0.163598	0.166433	0.163344	0.184795	0.106219	0.148299	0.223744	0.113573	0.162055	0.235897	0.153005	0.0587156	0.217125	0.0126582
Gm9947	0.00173671	0.019972	0.0520487	0.00701754	0.0118798	0.029932	0	0	0.055336	0.0153846	0.00546448	0	0.0030581	0
Msc	0.0184092	0.160126	0.326689	0.0637427	0.0691824	0.15102	0.0159817	0.0277008	0.44664	0.138462	0.0601093	0.0330275	0.030581	0
Kcnb2	0.000694686	0.000700771	0	0	0.000698812	0.00136054	0.00456621	0	0	0.00512821	0	0	0	0
Terf1	0.362973	0.389979	0.226467	0.251462	0.202655	0.198639	0.374429	0.293629	0.960474	0.128205	0.262295	0.13211	0.0214067	0.0506329
Sbspon	0.000694686	0.00175193	0	0	0	0	0.00228311	0.00277008	0	0.0153846	0	0	0	0
4930444P10Rik	0.00625217	0.0133146	0.00166113	0.00233918	0.000698812	0.00272109	0.0136986	0.00554017	0	0.00512821	0	0.00733945	0	0
Rpl7	16.8322	20.3006	14.5017	15.9608	14.624	18.7075	12.7032	15.0776	10.8458	13.1128	16.8306	16.2055	15.7829	4.51899
Rdh10	0.960056	0.724597	0.227575	0.721053	0.124389	0.103401	0.73516	0.457064	0.217391	0.102564	0.393443	0.166972	0.0428135	0
Stau2	0.159778	0.213385	0.158361	0.189474	0.0971349	0.171429	0.127854	0.185596	0.241107	0.0974359	0.142077	0.0422018	0.253823	0.0126582
Ube2w	0.592567	0.824107	0.968992	0.752632	0.719776	0.919728	0.716895	1.05263	0.822134	0.764103	0.863388	0.792661	0.727829	0.0886076
Eloc	4.75686	6.03259	3.87486	5.4269	3.09224	3.0517	3.53425	5.96676	4.80237	3.45128	3.99454	4.38165	5.25382	1.34177
D030040B21Rik	0.00555749	0.00875964	0	0.00760234	0	0.00136054	0	0.0166205	0	0.00512821	0.00546448	0	0	0
Tmem70	0.943036	1.40189	0.636766	0.871345	0.568134	0.533333	0.696347	1.32964	0.664032	0.589744	0.868852	0.985321	2.59021	0.0759494
Ly96	0.610629	0.376664	0.22979	0.492982	0.264151	0.534694	0.504566	0.487535	0.272727	0.14359	0.584699	0.220183	0.0428135	0
Jph1	0.0184092	0.015417	0.00166113	0.0163743	0.00349406	0.00680272	0.0114155	0.0138504	0.00790514	0.0102564	0.010929	0.012844	0.0336391	0
Gdap1	0.000347343	0.00140154	0.00166113	0.00467836	0.00139762	0	0	0.00554017	0	0	0	0	0	0
Pi15	0.0250087	0.17274	0.229236	0.331579	0.400419	0.229932	0.0205479	0.0221607	0.229249	0.138462	0.15847	0.146789	0.00611621	0
Gm28154	0.000347343	0.00175193	0.00055371	0.00116959	0.00279525	0.00272109	0	0	0	0.00512821	0	0	0	0
Crispld1	0.00347343	0.0213735	0.0238095	0.00701754	0.0279525	0.0231293	0.00228311	0.0110803	0.0711462	0.174359	0.010929	0.00183486	0	0
Mcm3	0.574158	0.625788	0.158361	0.354386	0.0985325	0.142857	0.413242	0.263158	1.68379	0.117949	0.300546	0.119266	0.0336391	0.0506329
6720483E21Rik	0.000347343	0.000350385	0.00221484	0	0.00139762	0.00136054	0	0.00277008	0	0	0	0	0	0
Paqr8	0.0191039	0.0325858	0.00719823	0.0140351	0.0125786	0.0163265	0.0251142	0.0138504	0.00790514	0.025641	0.0163934	0.00183486	0	0
Efhc1	0.0514067	0.082691	0.0459579	0.0497076	0.0454228	0.0462585	0.0365297	0.0720222	0.0237154	0.0102564	0.103825	0.0183486	0	0
Tram2	0.265023	0.353189	0.273533	0.34269	0.184486	0.423129	0.363014	0.202216	0.288538	0.148718	0.256831	0.102752	0.0152905	0
Tmem14a	0.200417	0.160827	0.205426	0.14269	0.269043	0.238095	0.26484	0.146814	0.158103	0.148718	0.262295	0.0844037	0.0428135	0
Gsta3	0.0913512	0.0287316	0.545958	0.0269006	0.19986	0.0571429	0.376712	0.00554017	0.27668	0.0512821	0.0218579	0.121101	0.0030581	0
Gm28836	0	0.000700771	0.00055371	0.000584795	0.00209644	0.00544218	0.00228311	0	0.00395257	0	0	0	0	0
Kcnq5	0.00868357	0.00420463	0	0.000584795	0	0	0.00228311	0	0	0.0102564	0	0	0	0
Rims1	0.000694686	0.000700771	0.00110742	0.00292398	0.00139762	0	0.00228311	0	0	0	0.00546448	0	0	0
Gm29107	0.0152831	0.00665732	0.00498339	0.00116959	0.000698812	0.00408163	0.0296804	0.0110803	0.00395257	0	0	0	0	0
Ogfrl1	0.121223	0.275053	0.0963455	0.133918	0.150245	0.186395	0.100457	0.0775623	0.249012	0.0974359	0.300546	0.0862385	0.229358	0.0253165
B3gat2	0.00312608	0.00175193	0.00055371	0.00175439	0.000698812	0.00136054	0	0.00277008	0	0	0	0	0	0
Smap1	1.16534	1.33427	1.42414	1.34561	1.22502	1.34286	1.38813	1.18283	1.57708	1.4359	1.19126	1.36881	0.7737	0.848101
Sdhaf4	1.10907	0.928521	1.01883	1.03392	1.1789	1.23265	1.18265	1.04709	1.1502	1.10256	1.18033	1.3211	3.07339	0.164557
Fam135a	0.0976033	0.0967064	0.0503876	0.071345	0.0566038	0.0938776	0.10274	0.0969529	0.0711462	0.102564	0.0874317	0.0201835	0.0183486	0
Col9a1	0.00277874	0.00981079	0	0.00292398	0.00139762	0.00816326	0	0	0	0.107692	0.010929	0	0	0
Lmbrd1	0.384856	0.324807	0.590255	0.292398	0.497554	0.42585	0.605023	0.33241	0.442688	0.620513	0.322404	0.293578	0.0642202	0.0126582
Adgrb3	0.00104203	0.00175193	0	0.00116959	0	0.00136054	0	0	0	0	0	0	0	0
Phf3	0.427579	0.449544	0.413068	0.440936	0.453529	0.515646	0.383562	0.451524	0.438735	0.410256	0.480874	0.12844	0.0611621	0.0506329
Ptp4a1	0.855853	1.08374	1.98782	1.19415	1.40182	1.50068	1.12329	0.778393	1.94862	1.82051	1.02186	1.58165	2.59021	0.734177
Khdrbs2	0.00382077	0.00105116	0	0	0	0	0.00684931	0	0	0	0.00546448	0.00366972	0	0
Prim2	0.195901	0.20883	0.125138	0.174854	0.0936408	0.107483	0.171233	0.132964	0.731225	0.0410256	0.142077	0.066055	0.0336391	0.0126582
Rab23	0.144495	0.371058	0.844408	0.395906	0.414396	0.364626	0.166667	0.235457	1.30435	0.174359	0.311475	0.148624	0.0489297	0.0379747
Bag2	0.208406	0.389979	0.155039	0.295906	0.12928	0.216327	0.0890411	0.31856	0.201581	0.0820513	0.229508	0.0844037	0.700306	0
Zfp451	0.254255	0.323756	0.258583	0.376023	0.262753	0.327891	0.267123	0.271468	0.26087	0.179487	0.409836	0.110092	0.030581	0.0379747
Bend6	0.11497	0.158374	0.0653378	0.192398	0.0419287	0.0707483	0.109589	0.166205	0.197628	0.025641	0.31694	0.00366972	0.0030581	0
Dst	0.663077	0.728451	0.807309	1.00468	0.892383	1.15374	0.6621	0.65928	0.802372	0.697436	0.961749	0.708257	0.311927	0.0759494
Gm37233	0.0107676	0.0192712	0.00221484	0.0105263	0.00139762	0.00952381	0.00456621	0.0166205	0	0.0205128	0.00546448	0.00366972	0.00917431	0
Ccdc115	0.300104	0.407849	0.306202	0.302924	0.190776	0.217687	0.303653	0.301939	0.300395	0.235897	0.311475	0.0990826	0.293578	0
Imp4	0.556791	0.726349	0.399225	0.492982	0.2942	0.304762	0.518265	0.445983	0.490119	0.266667	0.459016	0.33211	0.296636	0.0126582
Ptpn18	0.0614797	0.0732306	0.0166113	0.0380117	0.0153739	0.0435374	0.0639269	0.0470914	0.0316206	0.0666667	0.103825	0.0899083	0.0397554	0
4930568A12Rik	0.00555749	0.00455501	0.00110742	0.00175439	0.00279525	0	0.00684931	0.00277008	0.00395257	0	0.00546448	0	0	0
Arhgef4	0.00625217	0.00455501	0.00387597	0.00584795	0.00349406	0	0.0159817	0	0	0	0	0	0	0
Gm38336	0.00138937	0.00210231	0.00221484	0.00292398	0.00139762	0.00272109	0	0	0	0	0	0	0	0
Fam168b	0.444946	0.357043	0.265781	0.40117	0.238295	0.363265	0.479452	0.487535	0.335968	0.189744	0.344262	0.137615	0.0611621	0.0506329
Plekhb2	0.342827	0.128591	0.089701	0.149123	0.0866527	0.077551	0.833333	0.218837	0.15415	0.0923077	0.0765027	0.0788991	0.437309	0.0379747
1110002O04Rik	0.0118097	0.0112123	0.00166113	0.0122807	0.0272537	0.00816326	0.0502283	0.0138504	0	0	0.0273224	0	0.030581	0
Hs6st1	0.0552275	0.0529082	0.0155039	0.0766082	0.0279525	0.029932	0.127854	0.0692521	0.0395257	0.0102564	0.0327869	0.00917431	0.00611621	0
Uggt1	0.328934	0.351086	0.176633	0.409357	0.152341	0.197279	0.360731	0.404432	0.201581	0.225641	0.26776	0.066055	0.0336391	0.0126582
Neurl3	0.00312608	0.00175193	0.00221484	0.00233918	0.00349406	0.00136054	0.00684931	0	0.00395257	0	0	0.00183486	0.00611621	0
Arid5a	0.173671	0.158024	0.0653378	0.145614	0.0663871	0.112925	0.141553	0.0941828	0.126482	0.138462	0.224044	0.0495413	0.00917431	0
4930403P22Rik	0.00382077	0.00315347	0.00055371	0.00233918	0.000698812	0.00272109	0	0.00277008	0	0	0	0	0	0
Kansl3	0.169851	0.187106	0.145072	0.180702	0.183788	0.219048	0.219178	0.177285	0.177866	0.230769	0.169399	0.0513761	0.0275229	0
Lman2l	0.346995	0.311843	0.14175	0.218129	0.174703	0.223129	0.292237	0.32687	0.106719	0.169231	0.273224	0.0752294	0.0428135	0.0126582
Cnnm4	0.048628	0.0497547	0.013289	0.0596491	0.0174703	0.0190476	0.0410959	0.0415512	0.0316206	0.0205128	0.0765027	0.0110092	0.00611621	0
Cnnm3	0.0580063	0.051857	0.0370986	0.0584795	0.0852551	0.0598639	0.0616438	0.0637119	0.0592885	0.0974359	0.0546448	0.0238532	0.0030581	0.0253165
Ankrd23	0.00347343	0.00455501	0.00055371	0.00292398	0.00209644	0.00680272	0.00456621	0.00277008	0.00395257	0	0	0	0.376147	0
Ankrd39	0.257381	0.252628	0.150055	0.180117	0.155835	0.204082	0.26484	0.246537	0.118577	0.123077	0.218579	0.111927	0.0917431	0
Sema4c	0.184786	0.119131	0.137874	0.115789	0.115304	0.0938776	0.207763	0.102493	0.221344	0.174359	0.131148	0.0477064	0.0122324	0
Fam178b	0.0472386	0.0248774	0.0315615	0.0222222	0.0216632	0.029932	0.0570776	0.0443213	0.027668	0.0358974	0.0491803	0.0165138	0.0030581	0
Cox5b	6.56478	6.62018	5.63953	6.14386	4.68344	4.91293	6.75799	6.45706	5.43874	5.27692	5.80874	6.61468	32.5841	2.26582
Actr1b	0.507815	0.881219	0.471761	0.623977	0.269043	0.45034	0.442922	0.592798	0.592885	0.292308	0.546448	0.352294	0.501529	0.0506329
4933424G06Rik	0.000347343	0.000350385	0	0.00116959	0	0.00136054	0	0	0	0	0	0	0	0
Tmem131	0.163251	0.162228	0.0880399	0.183626	0.129979	0.163265	0.210046	0.213296	0.106719	0.112821	0.174863	0.0642202	0.0030581	0
Vwa3b	0.00555749	0.0115627	0.0055371	0.00877193	0.00768693	0.0108844	0.00684931	0.00831025	0.00790514	0.00512821	0	0.00366972	0	0
Inpp4a	0.10594	0.108619	0.0758583	0.0883041	0.081761	0.126531	0.136986	0.0886427	0.106719	0.174359	0.0819672	0.0422018	0.0489297	0
Coa5	0.325808	0.346181	0.266334	0.409942	0.227813	0.346939	0.365297	0.360111	0.185771	0.169231	0.497268	0.0990826	0.40367	0.0126582
Unc50	1.15839	1.48143	1.78959	1.4731	1.61076	1.59048	1.21689	1.40997	1.42292	1.29231	1.44809	1.54128	0.914373	0.670886
Mgat4a	0.0420285	0.0353889	0.021041	0.0263158	0.0342418	0.0340136	0.0570776	0.0277008	0.0395257	0.0666667	0.0327869	0.00917431	0.0152905	0
2010300C02Rik	0.023272	0.00665732	0.00166113	0.00701754	0.00209644	0	0.043379	0.0193906	0	0	0	0	0	0
Tsga10	0.0423758	0.0641205	0.0570321	0.0590643	0.0677848	0.0598639	0.0388128	0.0304709	0.0632411	0.0820513	0.0546448	0.0238532	0.00917431	0
Lipt1	0.0969086	0.108619	0.0398671	0.0719298	0.0384347	0.0612245	0.105023	0.0692521	0.0434783	0.0153846	0.0437158	0.00366972	0.110092	0
Mitd1	0.908301	0.540294	0.303987	0.581871	0.254368	0.291156	0.958904	0.576177	0.300395	0.282051	1.39344	0.247706	0.0428135	0.0126582
Mrpl30	2.0587	2.32411	2.0742	1.98772	2.01398	2.11565	2.23516	1.83657	1.71146	1.92308	2.42077	2.31743	8.05505	0.898734
Txndc9	1.94547	1.95095	2.02769	2.00175	1.94549	1.89932	2.05708	1.81717	1.89328	1.62564	1.98907	2.08991	2.02446	0.848101
Eif5b	2.2348	2.42572	2.11351	2.45263	1.74633	1.90748	2.15525	2.06925	1.63636	2.02564	1.79781	1.95413	1.96636	0.810127
Rev1	0.124696	0.176945	0.105205	0.137427	0.102027	0.104762	0.105023	0.127424	0.0869565	0.102564	0.191257	0.0513761	0.030581	0
Aff3	0.0263981	0.0585144	0.213732	0.054386	0.209644	0.122449	0.0410959	0.0360111	0.158103	0.102564	0.0874317	0.0770642	0.00611621	0
Gm16152	0.000347343	0.00630694	0.00332226	0.000584795	0.00768693	0.0136054	0.00456621	0	0.00790514	0.0102564	0	0	0	0
Lonrf2	0.00104203	0.00385424	0.0127353	0.00292398	0.0132774	0.00680272	0.00228311	0.00277008	0.0118577	0.0153846	0	0.00733945	0.0152905	0
Chst10	0.0149357	0.0529082	0.0243632	0.0280702	0.0181691	0.0190476	0.0114155	0.00554017	0.0158103	0.0666667	0.0327869	0.00366972	0.0030581	0.0126582
Pdcl3	1.62105	2.11563	2.27796	2.0386	1.83019	1.59456	1.42009	2.04986	2.41107	1.93333	1.8306	2.1156	1.91131	0.860759
Npas2	0.0250087	0.0420463	0.0509413	0.0567251	0.048218	0.0517007	0.0136986	0.033241	0.0948617	0.0153846	0.0655738	0.00366972	0.0030581	0
Rpl31	16.2949	21.1174	16.6268	17.6263	14.7897	18.8435	11.653	16.3241	13.9802	13.1077	18.2459	17.5578	16.5076	4.59494
Tbc1d8	0.0118097	0.0140154	0.0332226	0.00760234	0.0209644	0.0122449	0.022831	0.0277008	0.0395257	0.025641	0.0163934	0.00366972	0.0122324	0
Cnot11	0.379298	0.49124	0.239203	0.382456	0.215933	0.311565	0.347032	0.429363	0.343874	0.302564	0.387978	0.12844	0.165138	0.0632911
Rnf149	0.564432	0.701472	0.323367	0.595906	0.234801	0.453061	0.527397	0.731302	0.355731	0.220513	0.469945	0.190826	0.0489297	0.0253165
Creg2	0.00277874	0.000700771	0	0	0.000698812	0	0	0	0.00395257	0	0	0	0	0
Rfx8	0.0024314	0.000350385	0	0.000584795	0.000698812	0	0	0	0	0	0	0	0	0
Gm3646	0	0.00140154	0	0.00175439	0.00139762	0	0.00228311	0	0.00395257	0	0	0	0.29052	0
Map4k4	0.778048	0.682551	0.310078	0.921053	0.451433	0.665306	0.614155	0.742382	0.557312	0.287179	0.606557	0.394495	0.100917	0.0253165
Il1r2	0.325113	0.140855	0.0105205	0.115205	0.0405311	0.077551	0.107306	0.354571	0.0158103	0.0410256	0.0874317	0.0275229	0.00917431	0
Gm16894	0.0024314	0.00105116	0.00055371	0.000584795	0.00419287	0.00544218	0	0.00554017	0	0	0	0	0	0
Il1r1	0.982633	0.630343	0.197674	0.645614	0.403215	0.614966	0.488584	1.49861	0.130435	0.369231	0.661202	0.190826	0.0764526	0
Il1rl2	0.170893	0.159075	0.0863787	0.233918	0.067086	0.0857143	0.10274	0.576177	0.083004	0.0358974	0.218579	0.0146789	0.00611621	0
Il1rl1	0.0302188	0.0409951	0.00055371	0.0584795	0.000698812	0.00272109	0.0730594	0.0138504	0	0	0.0218579	0.0110092	0.0030581	0.0126582
Il18r1	0.307746	0.015417	0.00498339	0.0245614	0.0125786	0.00680272	2.01598	0.0193906	0.0118577	0.0102564	0.0163934	0.00917431	0.0152905	0
Il18rap	0.0187565	0.00315347	0	0.00175439	0	0	0.0159817	0	0	0	0	0	0	0
Slc9a4	0.00277874	0.00770848	0	0.00643275	0	0	0	0	0	0	0	0	0	0
Slc9a2	0.00138937	0	0	0	0	0	0.00228311	0	0	0	0	0	0	0
Mfsd9	0.0336923	0.0364401	0.0155039	0.0274854	0.0118798	0.0204082	0.0388128	0.0277008	0.0197628	0.0205128	0.0601093	0	0.00611621	0
Tmem182	0.000694686	0.000700771	0.00055371	0	0	0.00136054	0.00456621	0	0.00790514	0	0	0	0.16208	0
Pantr1	0.00173671	0	0.00055371	0	0	0	0.00228311	0	0	0	0	0	0	0
Pou3f3	0.00104203	0	0	0	0	0	0.00456621	0	0	0.0102564	0	0	0	0
Mrps9	0.422716	0.464961	0.330011	0.354971	0.262055	0.348299	0.347032	0.393352	0.379447	0.323077	0.344262	0.121101	1.44954	0
Gpr45	0.00764154	0.0213735	0.00664452	0.0116959	0.00139762	0.0136054	0.00684931	0.00831025	0.0158103	0	0.0382514	0.00366972	0.0030581	0
Tgfbrap1	0.0576589	0.0655221	0.0448505	0.0619883	0.0496157	0.0517007	0.086758	0.0637119	0.0513834	0.0512821	0.0382514	0.0201835	0.0122324	0
8430432A02Rik	0.00138937	0.00315347	0.00221484	0.00116959	0.000698812	0	0	0.00277008	0	0	0	0	0	0
AI597479	0.0979507	0.107919	0.0830565	0.101754	0.0775681	0.0761905	0.127854	0.0831025	0.0790514	0.0974359	0.0874317	0.0385321	0.0703364	0.0253165
Fhl2	0.507815	2.12999	1.65947	1.41228	0.462614	1.6898	0.392694	1.9169	1.44664	0.789744	1.75956	1.15596	31.2018	1.02532
Nck2	0.0767628	0.053609	0.0177187	0.045614	0.0139762	0.0326531	0.0890411	0.0249307	0.027668	0.0461538	0.0546448	0.0110092	0	0
1500015O10Rik	0.620702	0.765943	0.150055	0.257895	0.628232	1.57959	3.96119	0.149584	0.256917	2.58974	0.52459	0.209174	0.088685	0.0632911
Gm29155	0.00173671	0.00105116	0.00110742	0.00116959	0	0	0.00456621	0.00831025	0.0118577	0	0	0	0	0
Gm29157	0.00451546	0.00525578	0.00110742	0.00116959	0.00349406	0.00680272	0.00913242	0	0.00395257	0	0	0	0	0
Gm29156	0.00138937	0	0	0.000584795	0.000698812	0	0	0	0	0	0	0	0	0
Uxs1	0.438694	0.648914	0.600221	0.474269	0.343816	0.420408	0.458904	0.451524	1.05138	0.364103	0.420765	0.258716	0.119266	0.0253165
Tpp2	0.491143	0.504555	0.296235	0.411111	0.233403	0.368707	0.484018	0.412742	0.450593	0.225641	0.409836	0.0733945	0.140673	0
Mettl21c	0.00138937	0.00105116	0	0	0	0.00136054	0	0	0	0	0	0	0	0
Gm8251	0.000347343	0.00735809	0.00055371	0.000584795	0	0	0	0	0.00395257	0	0	0	0	0
Tex30	0.33067	0.447442	0.142303	0.298246	0.0950384	0.129252	0.299087	0.263158	0.968379	0.138462	0.20765	0.111927	0.0978593	0.0379747
Kdelc1	0.352206	0.63665	0.250831	0.420468	0.256464	0.420408	0.372146	0.443213	0.466403	0.266667	0.540984	0.176147	0.0214067	0.0126582
Bivm	0.0857937	0.106868	0.038206	0.0894737	0.0468204	0.0884354	0.111872	0.113573	0.0355731	0.0666667	0.0874317	0.012844	0.0366972	0
Ercc5	0.131296	0.174842	0.111849	0.152047	0.12369	0.106122	0.182648	0.171745	0.130435	0.153846	0.180328	0.0330275	0.0214067	0
Mettl21e	0.000694686	0.00280308	0.00055371	0.000584795	0.000698812	0.00680272	0.00228311	0	0	0	0.00546448	0	0	0
Gulp1	0.148663	0.234408	0.318937	0.173684	0.312369	0.356463	0.152968	0.221607	0.237154	0.374359	0.245902	0.119266	0.00611621	0
Col3a1	61.2925	100.996	46.6849	154.384	121.558	255.246	38.9977	126.122	43.3043	15.4615	169.689	65.4055	17.4679	8.31646
Col5a2	4.37166	7.76559	5.00886	10.0924	6.4116	11.819	2.82877	10.8753	4.917	2.66667	9.96175	5.3633	2.63609	1.6962
Wdr75	0.353595	0.720392	0.213178	0.477778	0.14116	0.231293	0.260274	0.362881	0.324111	0.220513	0.322404	0.137615	0.088685	0
Slc40a1	0.0145884	0.042747	0.0498339	0.0105263	0.0614955	0.117007	0.0182648	0.0221607	0.0316206	0.025641	0.0437158	0.0422018	0.0642202	0
Dnah7b	0.0149357	0.0105116	0.00387597	0.019883	0.0188679	0.0312925	0.0205479	0.0110803	0.0158103	0	0.0163934	0.00366972	0.0030581	0
Slc39a10	0.390413	0.222845	0.141196	0.238012	0.104123	0.118367	0.547945	0.204986	0.221344	0.117949	0.224044	0.0605505	0.0152905	0
Gm28151	0.00173671	0.00455501	0.00332226	0.00467836	0.00349406	0.00272109	0.00228311	0.00277008	0	0.00512821	0	0	0	0
4933411E06Rik	0.0024314	0.00350385	0.00110742	0.00116959	0	0	0.00456621	0	0.00395257	0	0	0.00366972	0	0
Tmeff2	0.626954	0.0599159	0.076412	0.111696	0.543676	0.141497	0.358447	0.166205	0.0711462	0.0153846	0.120219	0.13945	0.00917431	0.0379747
Gm29325	0.00104203	0	0	0	0.000698812	0.00136054	0	0	0	0	0	0	0	0
9330175M20Rik	0.00173671	0.00105116	0	0.00175439	0	0	0.00228311	0	0	0	0	0	0	0
Cavin2	1.20389	0.672039	0.53876	0.617544	0.893082	0.457143	1.38356	0.166205	0.731225	1.55897	0.644809	0.561468	0.492355	0.0506329
Nabp1	0.0514067	0.0781359	0.0138427	0.0608187	0.0251572	0.0217687	0.0502283	0.0443213	0.0118577	0.0205128	0.0491803	0.0385321	0.174312	0
Myo1b	0.193123	0.446741	0.175526	0.39883	0.0475192	0.108844	0.107306	0.238227	0.335968	0.435897	0.333333	0.0844037	0.0183486	0.0632911
Stat4	0.000347343	0.0049054	0	0.00175439	0	0	0	0	0.00790514	0	0.00546448	0.00733945	0	0
Gm31812	0.00764154	0.00700771	0.00221484	0.00584795	0.00978337	0.00272109	0.0182648	0.0110803	0	0	0.00546448	0	0.0183486	0
Stat1	1.16013	0.7274	0.263566	0.55848	0.234102	0.502041	1.42009	0.66205	0.288538	0.328205	3.83607	0.354128	0.155963	0
Gls	0.328586	0.339874	0.342746	0.548538	0.368274	0.365986	0.326484	0.376731	0.383399	0.271795	0.448087	0.209174	0.0458716	0.0253165
Nab1	0.86801	0.46321	0.466777	0.524561	0.497554	0.6	1.2032	0.429363	0.442688	0.512821	0.540984	0.348624	0.0703364	0.0379747
Gm553	0.00173671	0.000700771	0	0.000584795	0	0	0	0.00277008	0	0	0	0	0	0
Nemp2	0.0357763	0.0294324	0.00885936	0.0181287	0.0132774	0.00952381	0.0296804	0.0193906	0.0237154	0.0358974	0.0163934	0.00550459	0	0
Mfsd6	0.134769	0.0466013	0.0880399	0.0900585	0.145353	0.117007	0.30137	0.0581717	0.0316206	0.117949	0.0491803	0.0495413	0	0.0126582
Inpp1	0.287947	0.234408	0.259136	0.264912	0.242488	0.205442	0.303653	0.210526	0.296443	0.241026	1.01639	0.0954128	0.0733945	0.0253165
Hibch	0.201459	0.313245	0.1866	0.216959	0.145353	0.165986	0.184932	0.202216	0.272727	0.148718	0.218579	0.0623853	0.880734	0.0253165
1700019D03Rik	0.0267454	0.0224247	0.452381	0.211696	0.490566	0.0585034	0.0251142	0.0498615	0.426877	0.0205128	0.136612	0.159633	0.0030581	0.0126582
Pms1	0.0323029	0.0378416	0.017165	0.0292398	0.0132774	0.0204082	0.0251142	0.0360111	0.0592885	0.0102564	0.0163934	0.00183486	0.00917431	0
Ormdl1	0.193817	0.142256	0.0869324	0.136257	0.0677848	0.0748299	0.191781	0.177285	0.134387	0.0820513	0.142077	0.040367	0.0244648	0
Osgepl1	0.182702	0.241416	0.131229	0.184211	0.122292	0.140136	0.16895	0.155125	0.245059	0.117949	0.213115	0.066055	0.840979	0
Gm28551	0.00208406	0.00175193	0.00055371	0.00233918	0	0	0.00456621	0	0.00395257	0	0	0	0	0
Asnsd1	0.540813	0.631044	0.329457	0.510526	0.389937	0.595918	0.614155	0.470914	0.632411	0.205128	0.579235	0.361468	1.0367	0.0126582
Dnah7a	0.000694686	0.0024527	0.00055371	0.00116959	0.0118798	0.00136054	0.00456621	0.00277008	0.0118577	0.0461538	0	0	0	0
Stk17b	0.172977	0.288367	0.0714286	0.189474	0.153739	0.331973	0.139269	0.196676	0.399209	0.548718	0.278689	0.0954128	0.0397554	0
Hecw2	0.0166725	0.0164681	0.00941307	0.0251462	0.0398323	0.0217687	0.0136986	0.0415512	0.0158103	0.0769231	0.010929	0.00550459	0.00917431	0
Ccdc150	0.00104203	0.000350385	0	0.000584795	0	0	0	0.00277008	0	0	0	0	0	0
Gtf3c3	0.172977	0.206727	0.104097	0.195322	0.0950384	0.148299	0.184932	0.182825	0.130435	0.133333	0.196721	0.0477064	0.0428135	0
Pgap1	0.0580063	0.0585144	0.0155039	0.0538012	0.0349406	0.0353742	0.0890411	0.0498615	0.0158103	0.0461538	0.0273224	0	0.00611621	0
Ankrd44	0.188607	0.115277	0.0708749	0.117544	0.120196	0.121088	0.182648	0.127424	0.158103	0.0923077	0.142077	0.0495413	0.00917431	0
Sf3b1	2.60507	2.70778	2.66002	2.11462	2.1195	2.17687	2.55936	2.24377	3.24901	2.28718	2.39891	2.37248	1.47401	0.886076
Coq10b	0.525877	0.716188	0.784607	0.698246	0.586303	0.72517	0.89726	0.537396	1.03557	0.728205	0.836066	0.456881	0.629969	0.0506329
Hspd1	3.64119	5.08655	2.43134	2.73684	1.93641	1.63537	2.68265	2.23546	2.89723	2.2	2.30055	2.80734	4.90214	1.02532
Hspe1	6.25391	8.53574	4.33942	6.74269	3.59748	3.99184	4.43836	4.93906	3.71146	3.67179	4.89071	5.17982	8.34251	1.73418
Mob4	0.91108	0.935879	0.963455	0.933918	0.757512	0.921088	0.849315	0.833795	1.2332	0.928205	0.879781	1.09541	1.11927	0.101266
Rftn2	0.0868357	0.302383	0.164452	0.204678	0.176101	0.22449	0.043379	0.227147	0.197628	0.158974	0.262295	0.0513761	0.0183486	0
Gm10561	0.0788468	0.243518	0.0564784	0.14269	0.0691824	0.092517	0.0273973	0.163435	0.0592885	0.0820513	0.15847	0.0256881	0.0152905	0
Mars2	0.0479333	0.087246	0.0199336	0.0538012	0.0251572	0.0258503	0.0388128	0.0277008	0.0474308	0.0153846	0.0491803	0.0256881	0.0397554	0
Plcl1	0.134422	0.0402943	0.0498339	0.022807	0.0468204	0.0761905	0.0936073	0.0304709	0.110672	0.0974359	0.0491803	0.0348624	0.00917431	0.0126582
Satb2	0.0024314	0.00665732	0.00332226	0.00877193	0.00209644	0.00136054	0	0.00277008	0	0.00512821	0	0	0	0
4930558J18Rik	0.0225773	0.0339874	0.00387597	0.0169591	0.000698812	0.00136054	0.022831	0.0249307	0.083004	0.00512821	0.00546448	0	0	0
1700066M21Rik	0.0559222	0.0753329	0.0365448	0.0748538	0.0195667	0.0394558	0.0547945	0.066482	0.126482	0.0358974	0.0601093	0.0165138	0.00917431	0.0126582
Tyw5	0.23272	0.308339	0.14175	0.234503	0.12928	0.152381	0.248858	0.196676	0.209486	0.148718	0.251366	0.0880734	0.0244648	0
Maip1	0.463703	0.548704	0.256368	0.423977	0.232704	0.340136	0.461187	0.465374	0.359684	0.205128	0.469945	0.154128	0.440367	0.0126582
Spats2l	0.626954	0.280308	0.352159	0.225731	0.450734	0.697959	0.520548	0.149584	0.379447	0.482051	0.628415	0.106422	0.0948012	0
Kctd18	0.101424	0.120533	0.0769657	0.102924	0.0747729	0.0789116	0.121005	0.0831025	0.0988142	0.117949	0.147541	0.0238532	0.0214067	0
Sgo2a	0.175408	0.18185	0.0282392	0.120468	0.0132774	0.0231293	0.180365	0.099723	0.924901	0.0717949	0.0765027	0.053211	0.0458716	0
Aox1	0.0819729	0.01822	0.0598007	0.0362573	0.122991	0.0721088	0.0730594	0.0304709	0.00790514	0.117949	0.0546448	0.0642202	0	0
Aox3	0.418201	0.0157673	0.0110742	0.019883	0.151642	0.0231293	0.228311	0.0387812	0.0158103	0.0307692	0.0382514	0.0458716	0	0
Aox4	0.00833623	0.00140154	0.00055371	0.00292398	0.000698812	0	0.0114155	0.00277008	0	0	0	0	0	0
Bzw1	3.02431	3.29643	2.46955	3.35497	1.89099	2.08299	2.96119	2.72853	2.91304	1.78974	2.54645	2.71193	1.92049	1
Clk1	0.54116	0.440084	0.443522	0.454386	0.531097	0.517007	0.520548	0.559557	0.407115	0.384615	0.448087	0.295413	0.0764526	0.0886076
Ppil3	0.540118	0.639804	0.436877	0.577193	0.373166	0.527891	0.563927	0.523546	0.442688	0.312821	0.584699	0.322936	0.373089	0.0632911
Nif3l1	0.379646	0.560967	0.320044	0.361404	0.196366	0.232653	0.351598	0.304709	0.371542	0.205128	0.486339	0.13578	0.122324	0
Orc2	0.196249	0.264891	0.120155	0.185965	0.0698812	0.102041	0.216895	0.171745	0.27668	0.112821	0.163934	0.0990826	0.0550459	0
Gm15834	0.00694686	0.00420463	0.00221484	0.00233918	0.00279525	0.00272109	0.00456621	0	0.00395257	0.00512821	0.00546448	0.00733945	0	0
Fam126b	0.13199	0.112474	0.0741971	0.106433	0.118099	0.112925	0.139269	0.099723	0.110672	0.138462	0.120219	0.0293578	0.0122324	0
Ndufb3	1.8107	1.66819	2.04928	1.76374	1.7624	1.78639	2.07534	1.60111	1.88538	2.2359	1.60656	1.94128	7.29664	0.924051
Als2cr12	0.0159778	0.00665732	0.00110742	0.00701754	0	0.00136054	0.0159817	0.00277008	0.00395257	0.00512821	0.0163934	0	0	0
Cflar	0.40917	0.410652	0.46567	0.489474	0.374563	0.394558	0.408676	0.440443	0.478261	0.317949	0.52459	0.179817	0.131498	0.0253165
Casp8	0.678708	0.600561	0.280731	0.588304	0.2355	0.379592	0.726027	0.595568	0.537549	0.282051	0.612022	0.216514	0.0397554	0.0253165
Trak2	0.118097	0.156973	0.114064	0.176608	0.101328	0.0829932	0.196347	0.180055	0.15415	0.112821	0.125683	0.0311927	0.119266	0.0379747
Stradb	0.125738	0.165382	0.0747508	0.119883	0.0677848	0.148299	0.184932	0.141274	0.114625	0.102564	0.131148	0.0311927	0.345566	0.0759494
Tmem237	0.544981	0.467765	0.775194	0.539766	0.624039	0.493878	0.515982	0.390582	1.73518	0.476923	0.415301	0.322936	0.0214067	0
G730003C15Rik	0.0125043	0.0126139	0.00719823	0.00877193	0.00419287	0.00680272	0.0182648	0.0138504	0.0158103	0.0153846	0.0163934	0.00550459	0.0244648	0
Mpp4	0.000694686	0.00105116	0	0.000584795	0.000698812	0.00272109	0.00228311	0	0	0	0	0	0	0
Als2	0.0270927	0.0315347	0.017165	0.0210526	0.0167715	0.0136054	0.0182648	0.0110803	0.0316206	0	0.010929	0.00550459	0.00917431	0
Cdk15	0.047586	0.00280308	0.00110742	0.00233918	0.00139762	0.00816326	0.00456621	0.0110803	0	0.0153846	0	0	0	0
Fzd7	0.102813	0.0711282	0.0520487	0.105848	0.1174	0.0734694	0.182648	0.0969529	0.0513834	0.025641	0.0819672	0.0256881	0	0
Gm973	0.00382077	0.000350385	0.00166113	0.000584795	0.00279525	0	0.0136986	0.00554017	0.00395257	0	0	0	0	0
Gm28411	0.000347343	0.000350385	0	0.000584795	0.000698812	0.00136054	0.00228311	0	0	0	0	0	0	0
Sumo1	3.75825	3.70988	4.33001	3.35497	3.73795	3.74966	3.6621	3.81994	4.28854	3.58974	3.65574	4.14128	3.52905	1.18987
Nop58	1.24766	1.65487	0.668882	0.879532	0.427673	0.506122	0.954338	0.742382	1.5415	0.630769	0.797814	1.06422	0.767584	0.101266
Bmpr2	0.370267	0.367554	0.32835	0.393567	0.371069	0.35102	0.401826	0.365651	0.355731	0.14359	0.420765	0.168807	0.0519878	0.0126582
Fam117b	0.0889198	0.115277	0.0348837	0.116374	0.0607966	0.0680272	0.0776256	0.113573	0.0158103	0.0358974	0.0765027	0.0275229	0.0183486	0
Ica1l	0.00382077	0.00385424	0	0.000584795	0	0	0	0	0	0	0	0	0	0
Wdr12	0.45363	0.5459	0.263566	0.32924	0.162823	0.190476	0.305936	0.290859	0.403162	0.179487	0.229508	0.110092	0.284404	0
Carf	0.0656478	0.0837421	0.047619	0.0760234	0.0468204	0.0938776	0.06621	0.0914127	0.0711462	0.0512821	0.0710383	0.0110092	0.0152905	0
Nbeal1	0.468218	0.480028	0.8433	0.667251	0.738644	0.842177	0.96347	0.523546	0.833992	0.810256	0.590164	0.319266	0.204893	0.0379747
Cyp20a1	0.766586	1.35809	1.29181	1.09942	1.04612	0.937415	0.554795	0.98892	1.23715	1.40513	1.06011	1.26606	0.64526	0.240506
Abi2	0.315735	0.210231	0.183832	0.250292	0.183788	0.223129	0.280822	0.34072	0.225296	0.251282	0.142077	0.0825688	0.0214067	0.0253165
Raph1	0.748524	0.532586	0.731451	0.736257	1.02865	1.26803	0.778539	1.08033	0.940711	0.646154	0.79235	0.444037	0.16208	0.0759494
Cd28	0.0184092	0.0126139	0.0465116	0.0187134	0.0964361	0.0829932	0.0547945	0.00554017	0.0988142	0.0153846	0.00546448	0.0330275	0	0
Icos	0.00312608	0	0.00166113	0.00175439	0.00209644	0	0.00456621	0	0.0118577	0	0	0	0	0
Pard3b	0.0767628	0.0932025	0.166113	0.0959064	0.183788	0.176871	0.130137	0.0914127	0.221344	0.138462	0.10929	0.0385321	0.0397554	0
Nrp2	0.124001	0.299229	0.0310078	0.27193	0.0216632	0.0380952	0.543379	0.141274	0.0513834	0.0666667	0.278689	0.0422018	0.00917431	0
Gm4208	0.00694686	0.00280308	0.00055371	0.00292398	0.00139762	0	0.043379	0	0	0	0	0	0	0
Ino80d	0.177145	0.164331	0.140089	0.21462	0.166317	0.189116	0.207763	0.163435	0.146245	0.128205	0.196721	0.0587156	0.0275229	0
Ino80dos	0.00659951	0.00875964	0.00775194	0.00760234	0.00838574	0.00816326	0.00456621	0.00277008	0.00395257	0.0102564	0.010929	0.00733945	0.00611621	0
Gm20342	0.0298715	0.0497547	0.0625692	0.0274854	0.0524109	0.0340136	0.0456621	0.0526316	0.0355731	0.0871795	0.0382514	0.0110092	0.00611621	0
Ndufs1	0.487322	0.614226	0.488926	0.45848	0.291405	0.391837	0.474886	0.498615	0.509881	0.497436	0.513661	0.277064	3.6055	0.0379747
Eef1b2	5.83189	7.02593	3.93023	5.89591	4.23829	5.83129	4.53425	4.84488	3.38735	3.45641	5.74317	5.19083	4.09174	1.91139
Gpr1	0.00382077	0.000350385	0.0310078	0.00116959	0.0160727	0	0.0205479	0	0.00790514	0	0	0	0.0030581	0.0126582
Zdbf2	0.161862	0.00665732	0.00166113	0.00643275	0.000698812	0.00272109	0.442922	0.00554017	0.0118577	0.0102564	0	0.00550459	0	0
Adam23	0.159778	0.0564121	0.00719823	0.0660819	0.0454228	0.0530612	0.1621	0.144044	0	0.0512821	0.0273224	0.00917431	0.0030581	0
Fastkd2	0.183397	0.232656	0.115172	0.15848	0.0747729	0.110204	0.184932	0.124654	0.118577	0.0717949	0.20765	0.0770642	0.152905	0
Gm13749	0.00104203	0.00350385	0.00498339	0.00233918	0.00279525	0.00952381	0	0.00277008	0.00790514	0	0.010929	0.00366972	0	0
Klf7	0.474123	0.606868	0.889812	0.763158	1.11041	1.19184	0.358447	0.581717	1	1.14872	0.781421	0.53578	0.232416	0.0379747
Gm26649	0	0.00105116	0	0.000584795	0	0	0	0.00554017	0	0	0	0	0	0
Creb1	0.239319	0.277505	0.213732	0.34386	0.204752	0.213605	0.248858	0.271468	0.288538	0.210256	0.26776	0.0715596	0.0122324	0.0253165
Mettl21a	0.312609	0.458304	0.306202	0.369006	0.211041	0.330612	0.310502	0.404432	0.268775	0.220513	0.480874	0.122936	0.0703364	0
Gm29152	0.000694686	0.00105116	0	0	0	0	0.00228311	0	0	0	0	0	0	0
Ccnyl1	0.137895	0.187106	0.0564784	0.29883	0.0468204	0.0707483	0.139269	0.141274	0.114625	0.0410256	0.125683	0.0201835	0.0152905	0
Fzd5	0.0277874	0.0742817	0.00830565	0.0473684	0.0202655	0.0244898	0.0525114	0.0249307	0.0118577	0.00512821	0.0765027	0.0183486	0.0030581	0
Plekhm3	0.025356	0.0648213	0.0359911	0.0385965	0.0426275	0.0503401	0.0456621	0.0304709	0.0434783	0.0358974	0.0382514	0.00183486	0	0
Akr1cl	0.000694686	0.00840925	0.0116279	0.00292398	0.0216632	0.0204082	0.00228311	0	0.0158103	0.00512821	0.00546448	0	0.0030581	0
D630023F18Rik	0.00138937	0.00770848	0	0.00175439	0	0.00272109	0.00456621	0	0	0	0	0.00366972	0	0
Idh1	1.18861	1.2761	1.42857	1.63918	1.30887	1.20136	1.20548	1.41828	0.505929	0.825641	1.53552	1.31009	1.08563	0.240506
Pikfyve	0.104203	0.158725	0.072536	0.172515	0.0957372	0.117007	0.16895	0.171745	0.0671937	0.0871795	0.169399	0.0330275	0.00917431	0.0126582
Map2	0.00659951	0.0308339	0.0548173	0.0140351	0.0132774	0.0231293	0.00456621	0.00277008	0.241107	0.0615385	0.010929	0.00733945	0	0
Rpe	0.322334	0.383322	0.250277	0.324561	0.18239	0.253061	0.342466	0.271468	0.256917	0.194872	0.442623	0.113761	0.0642202	0.0253165
Kansl1l	0.127475	0.103714	0.072536	0.0923977	0.110412	0.104762	0.134703	0.110803	0.142292	0.107692	0.10929	0.0422018	0.0550459	0
Acadl	0.824592	0.810792	0.719269	0.619883	0.603774	0.831293	0.869863	0.639889	1.04743	0.958974	0.737705	0.662385	11.2049	0.481013
Myl1	0.00798888	0.00946041	0.00221484	0.00409357	0.00489168	0.00680272	0.00913242	0	0	0.00512821	0.00546448	0.00550459	1.56575	0
Lancl1	0.317471	0.29117	0.322259	0.251462	0.351502	0.34966	0.383562	0.34626	0.517787	0.225641	0.273224	0.093578	0.174312	0
Cps1	0.00347343	0.000700771	0	0	0.00209644	0.00544218	0	0	0	0.0461538	0	0	0	0
Ikzf2	0.0868357	0.051857	0.0348837	0.0251462	0.0614955	0.0585034	0.118721	0.0747922	0.0316206	0.0615385	0.0491803	0.0256881	0.0183486	0
Bard1	0.0347343	0.0420463	0.00609081	0.0263158	0.00279525	0.00680272	0.0251142	0.0166205	0.173913	0.0307692	0.0437158	0	0	0
Atic	0.593956	0.566573	0.354928	0.469591	0.215933	0.235374	0.579909	0.423823	0.442688	0.276923	0.311475	0.315596	0.165138	0.0632911
Fn1	21.8447	13.7631	4.85105	20.555	7.2942	16.8762	9.95205	18.8199	4.4664	3.84615	17.4372	9.05505	4.79205	2.96203
Apol7d	0.00903091	0.00665732	0.00885936	0.00643275	0.0125786	0.0136054	0.0319635	0.00277008	0.0197628	0	0	0.00366972	0	0
Gm8883	0.00903091	0.00420463	0	0.00701754	0.000698812	0	0.00456621	0	0	0	0.00546448	0	0	0
Gm28818	0.012157	0.00805887	0	0.00584795	0.00209644	0	0.00228311	0	0	0	0.00546448	0	0	0
4933417E11Rik	0.00104203	0.000350385	0.00055371	0	0	0	0	0	0	0	0	0	0	0
Gm4319	0.00138937	0.000700771	0	0.000584795	0	0	0	0	0	0	0	0	0	0
Mreg	0.00277874	0.00280308	0.00166113	0.00116959	0	0	0.00684931	0	0.00395257	0	0	0	0.0733945	0
D230017M19Rik	0.0166725	0.0171689	0.0121816	0.0105263	0.011181	0.0176871	0.0182648	0.0138504	0.00395257	0.0153846	0.0163934	0.00366972	0.0030581	0
Pecr	0.246613	0.329713	0.147841	0.204094	0.0957372	0.145578	0.239726	0.243767	0.130435	0.107692	0.306011	0.0770642	0.159021	0.0253165
Tmem169	0.00312608	0.0105116	0.00775194	0.00701754	0.0055905	0.00544218	0.00228311	0	0.00790514	0.00512821	0.0163934	0	0	0
Xrcc5	0.361237	0.305536	0.174972	0.209942	0.169113	0.234014	0.445205	0.210526	0.201581	0.153846	0.278689	0.0825688	0.137615	0
March4	0.000347343	0.000700771	0	0.000584795	0	0.00136054	0	0	0	0	0	0	0	0
Smarcal1	0.0868357	0.0981079	0.0409745	0.0906433	0.0342418	0.0707483	0.086758	0.0969529	0.0869565	0.0307692	0.0765027	0.0220183	0.030581	0.0126582
Rpl37a	46.1678	43.4912	34.5825	51.3696	39.037	50.1347	29.895	41.1025	27.3794	31.2769	43.8743	39.978	27.8287	6.74684
Igfbp2	0.0204932	0.00946041	0.00166113	0.00350877	0.000698812	0.00136054	0.0114155	0.0166205	0	0	0	0	0	0
Igfbp5	0.829455	0.101612	0.415836	0.246199	1.98672	0.0979592	5.25342	0.232687	0.359684	1.66667	0.131148	0.598165	0.0458716	0.21519
6030407O03Rik	0.0291768	0.000700771	0.00166113	0.00116959	0	0	0.0799087	0.00277008	0	0	0	0.00366972	0.0030581	0
Gm29183	0.000347343	0.000350385	0.00166113	0.000584795	0	0	0	0	0	0	0	0	0	0
Tns1	0.257728	0.356342	0.51052	0.412865	0.507338	0.477551	0.207763	0.315789	0.43083	0.702564	0.327869	0.205505	0.192661	0.0253165
Rufy4	0.00173671	0.00175193	0	0	0.00139762	0.00136054	0	0.00277008	0	0	0	0.00183486	0	0
Cxcr2	0.00521014	0.0101612	0.00276855	0.00233918	0.00209644	0.00544218	0	0.00831025	0.00395257	0	0.010929	0	0	0
Arpc2	9.9868	8.74737	9.71816	9.45789	7.73934	9.40136	11.984	9.09418	10.2451	8.34872	8.28962	9.31743	6.27523	2.39241
Gpbar1	0.0625217	0.0802383	0.00387597	0.0467836	0.00209644	0.0136054	0.0936073	0.0277008	0	0.00512821	0.010929	0.0110092	0	0
Aamp	2.02015	1.72355	1.85437	1.73977	1.81412	1.72381	2.10046	1.74792	1.40316	1.82051	1.63388	1.70275	1.8685	0.734177
Pnkd	1.00764	0.802733	1.10853	0.79883	1.04053	0.880272	1.24201	0.894737	0.992095	1.12308	0.868852	1.29358	2.31498	0.113924
Tmbim1	0.387287	0.387176	0.739203	0.689474	0.533892	0.454422	0.821918	0.232687	0.44664	1.01026	0.519126	0.198165	0.180428	0
Catip	0.0527961	0.0991591	0.0249169	0.0900585	0.0342418	0.0489796	0.0547945	0.0637119	0.00395257	0.0307692	0.0928962	0.0183486	0.0030581	0
Slc11a1	0.00833623	0.0206727	0.00276855	0.0339181	0.0118798	0.00408163	0.00228311	0.0221607	0.00395257	0.025641	0.010929	0.012844	0.0030581	0
Ctdsp1	0.40917	0.40925	0.479513	0.347953	0.404612	0.414966	0.506849	0.401662	0.44664	0.564103	0.387978	0.166972	0.299694	0.0506329
Usp37	0.137548	0.133497	0.0454042	0.132164	0.0517121	0.0843537	0.121005	0.149584	0.181818	0.102564	0.0874317	0.0366972	0.0152905	0.0126582
Cnot9	0.155262	0.201472	0.0753045	0.166082	0.0621943	0.0639456	0.175799	0.0941828	0.312253	0.0512821	0.131148	0.0165138	0.0275229	0
Plcd4	0.00208406	0.00210231	0	0.000584795	0.000698812	0.00136054	0	0	0	0	0	0	0	0
Zfp142	0.0587009	0.0837421	0.0365448	0.0602339	0.0356394	0.0680272	0.043379	0.0775623	0.027668	0.025641	0.0273224	0.0201835	0.0030581	0
Bcs1l	0.208406	0.238262	0.105759	0.147953	0.100629	0.165986	0.255708	0.160665	0.150198	0.102564	0.15847	0.0275229	0.24159	0.0126582
Rnf25	0.240709	0.291871	0.155592	0.260819	0.173305	0.189116	0.248858	0.238227	0.177866	0.133333	0.300546	0.13578	0.0917431	0
Stk36	0.0197985	0.0196216	0.00775194	0.0216374	0.00628931	0.0122449	0.0296804	0.0166205	0.00790514	0	0.0163934	0	0	0.0253165
Ttll4	0.0555749	0.0553609	0.0221484	0.0567251	0.0195667	0.0204082	0.0593607	0.0747922	0.0237154	0.0307692	0.0437158	0.0110092	0.0122324	0
Cyp27a1	0.024314	0.0234758	0.221484	0.0210526	0.436758	0.17415	0.0136986	0.0304709	0.0671937	0.148718	0.0491803	0.0788991	0.0244648	0
Prkag3	0.0097256	0.00105116	0	0.00175439	0.00139762	0	0.00913242	0	0	0	0.00546448	0	0.0183486	0
Wnt6	0.0125043	0.0122635	0.00498339	0.019883	0.00978337	0.0122449	0.0182648	0.0166205	0.0355731	0.0153846	0.010929	0	0	0
Wnt10a	0.00138937	0.00735809	0	0.0298246	0.000698812	0	0.00456621	0.00831025	0.00790514	0	0.00546448	0	0	0
Cdk5r2	0.000347343	0.000700771	0	0.000584795	0	0.00136054	0	0.00277008	0	0	0	0	0	0
Nhej1	0.107676	0.125788	0.0465116	0.0923977	0.0510133	0.0680272	0.114155	0.0914127	0.12253	0.0615385	0.0983607	0.0275229	0.0611621	0
Slc23a3	0.00590483	0.000700771	0.00055371	0.000584795	0.00139762	0.00136054	0.472603	0.00277008	0.00395257	0	0	0.0110092	0	0
Cnppd1	0.410212	0.367204	0.344961	0.419883	0.371069	0.444898	0.746575	0.32687	0.272727	0.25641	0.409836	0.170642	0.088685	0.0886076
Retreg2	0.440778	0.377365	0.383721	0.360234	0.359189	0.434014	0.721461	0.418283	0.72332	0.282051	0.371585	0.146789	0.0397554	0.0126582
Zfand2b	0.403612	0.43658	0.430786	0.435088	0.317959	0.35102	0.513699	0.404432	0.43083	0.358974	0.415301	0.198165	0.186544	0
Abcb6	0.0625217	0.134898	0.0614618	0.0906433	0.0433263	0.0272109	0.0639269	0.0554017	0.102767	0.0410256	0.0601093	0.0146789	0.0183486	0
Atg9a	0.126433	0.191661	0.124031	0.147953	0.106219	0.161905	0.139269	0.146814	0.130435	0.107692	0.20765	0.0422018	0.0152905	0.0253165
Ankzf1	0.160472	0.175893	0.0542636	0.123977	0.0810622	0.0870748	0.221461	0.144044	0.0474308	0.0564103	0.0655738	0.0330275	0.0764526	0
Glb1l	0.073984	0.076384	0.0454042	0.0526316	0.0922432	0.137415	0.150685	0.0775623	0.0711462	0.0358974	0.103825	0.0385321	0	0.0126582
Stk16	0.527614	0.69061	0.543743	0.539181	0.414396	0.457143	0.650685	0.512465	0.778656	0.502564	0.52459	0.344954	0.587156	0.139241
Tuba4a	0.555401	0.176945	0.0426357	0.197076	0.0496157	0.0897959	0.563927	0.108033	0.0869565	0.0717949	0.114754	0.174312	16.3242	0.240506
Dnajb2	0.142758	0.175543	0.193798	0.184211	0.144654	0.165986	0.221461	0.177285	0.118577	0.251282	0.131148	0.0477064	0.629969	0.164557
Ptprn	0.240014	0.466363	0.0260244	0.30117	0.0230608	0.0394558	0.0753425	0.193906	0.0474308	0.025641	0.322404	0.0605505	0.565749	0
Resp18	0	0.000700771	0.00055371	0.00116959	0.000698812	0	0	0	0.00395257	0	0	0	0	0
Dnpep	1.65613	2.87982	2.61739	2.44678	2.06709	2.63265	1.53196	2.14404	1.85771	1.32308	2.54645	2.21284	2.02141	0.924051
Des	1.3074	1.08725	0.190476	2.65965	0.142558	0.155102	0.515982	3.07756	0.134387	1.00513	0.978142	0.546789	9.6422	0.21519
Speg	0.219173	0.211983	0.0160576	0.112865	0.0307477	0.0829932	0.0821918	0.188366	0.0395257	0.102564	0.163934	0.0366972	0.0795107	0
Gmppa	0.803751	1.14751	0.848837	0.918129	0.774284	0.931973	0.748858	1.08864	0.656126	0.420513	1.07104	0.977982	0.721713	0.0506329
Chpf	0.556791	1.48248	1.51329	1.20877	1.40391	2.26667	0.671233	0.98615	2.03162	0.928205	1.59563	1.17798	0.730887	0.518987
Obsl1	0.278569	0.448143	0.204873	0.255556	0.147449	0.261224	0.219178	0.313019	0.316206	0.0769231	0.26776	0.0899083	0.0703364	0.0253165
Tmem198	0.00625217	0.0168185	0.00719823	0.00818713	0.00698812	0.00136054	0.0114155	0.00277008	0.00790514	0.0102564	0.00546448	0	0.00611621	0
Inha	0.0191039	0.0175193	0.00276855	0.00584795	0.0125786	0.0122449	0.0593607	0.0221607	0.00790514	0.0102564	0.00546448	0	0.00611621	0
Stk11ip	0.0382077	0.0441486	0.0188261	0.0473684	0.0132774	0.0394558	0.0525114	0.0526316	0.0118577	0.00512821	0.0491803	0.00366972	0.00611621	0
Slc4a3	0.061827	0.0539594	0.0991141	0.0450292	0.0677848	0.0571429	0.105023	0.0581717	0.0948617	0.0205128	0.0327869	0.0348624	0.119266	0
Epha4	0.260854	0.0525578	0.0393134	0.0134503	0.059399	0.115646	0.267123	0.0554017	0.0513834	0.0512821	0.0327869	0.00917431	0	0
Sgpp2	0.00694686	0.00105116	0	0.00116959	0	0	0.0114155	0	0	0	0	0	0	0
Gm28410	0.00277874	0	0	0	0	0	0	0	0	0	0	0	0	0
Farsb	0.560611	0.715837	0.40753	0.5	0.262055	0.29932	0.561644	0.451524	0.43083	0.34359	0.409836	0.269725	0.507645	0.0506329
Mogat1	0.00521014	0	0.00055371	0.000584795	0.000698812	0	0.0844749	0	0	0	0.00546448	0	0.00611621	0
Acsl3	0.141716	0.401892	0.100775	0.234503	0.103424	0.378231	0.141553	0.193906	0.249012	0.0358974	0.36612	0.053211	0.0275229	0.0253165
Utp14b	0.0215353	0.0476524	0.0221484	0.0292398	0.0125786	0.0217687	0.0410959	0.0249307	0.0395257	0	0.0382514	0.00366972	0	0
Kcne4	0.0277874	0.259636	0.0830565	0.107018	0.344514	0.835374	0.0273973	0.0249307	0.083004	0.133333	0.349727	0.0568807	0.0244648	0.0253165
Scg2	0.000694686	0.00595655	0	0	0.00279525	0.0136054	0.00228311	0	0	0	0	0	0	0
Ap1s3	0.0392497	0.00911002	0	0.00467836	0	0.00272109	0.134703	0	0	0	0.00546448	0.00550459	0.00611621	0.0126582
Wdfy1	0.132338	0.179748	0.0708749	0.149708	0.048218	0.0870748	0.0913242	0.277008	0.110672	0.0871795	0.142077	0.0513761	0.0152905	0.0126582
Mrpl44	0.357068	0.400841	0.194906	0.297076	0.210342	0.216327	0.429224	0.299169	0.296443	0.246154	0.377049	0.133945	0.914373	0.0253165
Serpine2	0.312609	2.82516	6.44241	2.19883	2.93711	2.80952	0.255708	0.781163	5.82609	4.11282	3.14208	1.91009	0.969419	0.78481
Cul3	0.344564	0.355291	0.217054	0.425731	0.213138	0.296599	0.303653	0.393352	0.343874	0.184615	0.349727	0.146789	0.223242	0
Dock10	0.0413338	0.0455501	0.0631229	0.022807	0.0538085	0.0761905	0.0114155	0.0360111	0.118577	0.0615385	0.0491803	0.0275229	0.00917431	0
Irs1	0.0548802	0.0739313	0.116279	0.139181	0.142558	0.133333	0.0570776	0.138504	0.118577	0.0461538	0.15847	0.0256881	0.0183486	0
Rhbdd1	0.0670372	0.0798879	0.0415282	0.0701754	0.0363382	0.0367347	0.0913242	0.066482	0.055336	0.0307692	0.0710383	0.0440367	0.00917431	0
Col4a4	0.0229246	0.0213735	0.393134	0.0146199	0.379455	0.0680272	0.127854	0.00831025	0.434783	0.102564	0.010929	0.0862385	0.0030581	0
Col4a3	0.00416811	0.00735809	0.113511	0.00467836	0.0789658	0.0244898	0.0479452	0	0.12253	0.00512821	0.00546448	0.0238532	0.00917431	0
Mff	0.894755	1.19306	1.32392	1.07368	1.08106	1.26122	1.11644	1.04986	1.4664	1.32821	1.01639	1.28624	2.38226	0.873418
Agfg1	0.391108	0.301331	0.198782	0.364327	0.204053	0.221769	0.684932	0.268698	0.332016	0.153846	0.322404	0.119266	0.0733945	0
A030005L19Rik	0.00382077	0.00350385	0	0.00233918	0.00139762	0.00544218	0.00684931	0.00277008	0	0	0.00546448	0.00366972	0	0
Slc19a3	0.00173671	0.00210231	0.00055371	0.000584795	0.00349406	0	0	0.00277008	0.00395257	0	0	0	0	0
Ccl20	0.00104203	0.00420463	0	0.000584795	0	0	0	0.00277008	0	0	0	0	0	0
Sphkap	0.00104203	0.00315347	0.00387597	0.00526316	0.0286513	0.0122449	0	0	0.0158103	0	0	0.00733945	0	0
Pid1	0.0684265	0.177645	0.506091	0.150292	1.41999	0.553741	0.0707763	0.199446	0.272727	0.820513	0.125683	0.324771	0.030581	0
Dner	0.00104203	0.00280308	0.00055371	0.00116959	0.0377358	0.0122449	0	0	0	0	0.010929	0.0238532	0	0
Trip12	0.675929	0.510512	0.368771	0.791813	0.417191	0.533333	0.659817	0.772853	0.387352	0.287179	0.650273	0.223853	0.16208	0.0253165
Fbxo36	0.221257	0.330413	0.146733	0.267251	0.136268	0.156463	0.230594	0.171745	0.13834	0.102564	0.333333	0.100917	0.0550459	0
C130026I21Rik	0.00382077	0.000700771	0.00055371	0.00292398	0.0125786	0	0	0	0.00790514	0	0.00546448	0.00917431	0	0
A530032D15Rik	0.00173671	0.00175193	0	0.00175439	0.00209644	0.00272109	0.00228311	0	0	0	0.0273224	0	0	0
A530040E14Rik	0.00277874	0.0024527	0.00055371	0.00292398	0.00279525	0	0.00228311	0	0	0	0.0983607	0	0	0
Sp110	0.369225	0.28206	0.274086	0.397076	0.338924	0.45034	0.559361	0.3241	0.300395	0.123077	2.06557	0.0972477	0.0428135	0
Sp140	0.248003	0.162579	0.0780731	0.165497	0.17051	0.210884	0.312785	0.196676	0.134387	0.0615385	0.912568	0.0568807	0.0336391	0.0506329
Sp100	0.740188	0.478276	0.627353	0.652632	0.366876	0.567347	1.2032	0.645429	0.652174	0.241026	2.47541	0.33578	0.11315	0.0632911
A630001G21Rik	0.0284821	0.0315347	0.00498339	0.0327485	0.00908456	0.0217687	0.0182648	0.00554017	0.0158103	0.00512821	0.010929	0	0	0
Cab39	0.292115	0.341976	0.249169	0.406433	0.224319	0.254422	0.372146	0.310249	0.407115	0.282051	0.300546	0.113761	0.103976	0
Itm2c	1.86662	2.52032	3.16888	1.79298	3.13976	3.28299	1.50913	2.20776	2.17787	3.71282	2.53552	2.31376	1.44954	1.06329
2810459M11Rik	0.00277874	0.00140154	0	0.00701754	0.00139762	0	0.00913242	0.00831025	0.00790514	0	0.00546448	0	0	0
Psmd1	1.39701	1.84443	1.47674	1.52105	1.116	0.897959	1.45205	1.13296	1.82213	1.30256	1.21858	1.38165	1.27523	0.531646
Htr2b	0.00798888	0.00525578	0.00166113	0.00350877	0.00139762	0.00544218	0.00228311	0	0.00395257	0	0	0	0	0
Gm21972	0.000347343	0.00210231	0.00110742	0.00116959	0.000698812	0	0	0	0.00395257	0	0	0	0	0
Armc9	0.145884	0.157673	0.0681063	0.105263	0.044724	0.0843537	0.157534	0.124654	0.0592885	0.0205128	0.114754	0.0183486	0.0244648	0
B3gnt7	0.0097256	0.00385424	0.00166113	0.00292398	0.000698812	0.00136054	0.118721	0.00277008	0.00395257	0	0	0	0.0030581	0
Gm28626	0.00208406	0.00105116	0	0.000584795	0	0	0.0182648	0	0	0	0	0	0	0
Ncl	4.39528	5.18711	3.00443	3.08947	2.45073	2.32653	3.15982	2.72022	4.00395	3.32821	2.6612	3.24771	2.79205	1.03797
Ptma	32.3748	31.9159	22.9114	25.2111	17.5199	17.9456	36.8676	20.9141	42.4545	26.6564	22.918	28.4826	9.6422	5.27848
Pde6d	0.67454	0.944289	1.10133	0.919298	0.860936	0.836735	0.691781	1.02493	1.7747	0.964103	0.89071	1.15046	1.24159	0.101266
Cops7b	0.177492	0.247372	0.102436	0.180702	0.0936408	0.155102	0.203196	0.185596	0.205534	0.0974359	0.256831	0.0770642	0.0948012	0.0379747
Nppc	0.306704	0.0392432	0.00332226	0.197076	0.0300489	0.0965986	0.0342466	0.160665	0.00395257	0	0.191257	0.00183486	0.00611621	0
Dis3l2	0.13338	0.129993	0.0614618	0.131579	0.0691824	0.0897959	0.10274	0.141274	0.0790514	0.0410256	0.142077	0.0220183	0.0550459	0
Alppl2	0.035429	0.00105116	0	0.00175439	0.00139762	0.00136054	0.121005	0.00277008	0	0	0	0.00550459	0	0
Ecel1	0.0552275	0.00315347	0.00221484	0.00467836	0.000698812	0.00272109	0.0776256	0.0138504	0	0	0.010929	0.00733945	0	0
Prss56	0.00625217	0.00175193	0	0.00233918	0	0	0.00913242	0	0	0	0	0	0	0
Eif4e2	2.05905	2.67554	1.66667	2.44327	1.49755	1.97279	1.61644	2.32687	1.4585	1.21026	2.0765	1.90642	1.4893	0.848101
Efhd1	0.0302188	0.0304835	1.11462	0.197076	0.461915	0.0258503	0.0273973	0.0609418	0.750988	0.133333	0.15847	0.13211	0.0152905	0.113924
Gigyf2	0.337617	0.340925	0.268549	0.309357	0.25297	0.302041	0.340183	0.268698	0.355731	0.297436	0.333333	0.137615	0.0764526	0
3110079O15Rik	0.00104203	0.000350385	0	0.00175439	0	0	0.00228311	0	0	0	0	0	0	0
Ngef	0.0805835	0.155571	0.0204873	0.195322	0.044724	0.0340136	0.0936073	0.132964	0.0316206	0.00512821	0.147541	0.0293578	0.00917431	0
Neu2	0.00104203	0.00105116	0	0.00409357	0	0	0	0.00277008	0	0	0	0	0	0
Atg16l1	0.136506	0.155221	0.0847176	0.126316	0.0838574	0.0843537	0.1621	0.108033	0.0869565	0.0461538	0.147541	0.0440367	0.122324	0
Sag	0.0302188	0.0406447	0.0121816	0.0128655	0.0153739	0.0312925	0.0114155	0.0166205	0.0158103	0.0205128	0.0327869	0.0220183	0	0
Dgkd	0.0788468	0.0602663	0.0204873	0.0532164	0.0195667	0.0394558	0.0821918	0.0360111	0.0197628	0.0769231	0.0491803	0.0311927	0.0336391	0
Usp40	0.200417	0.197968	0.10742	0.191813	0.118099	0.170068	0.184932	0.174515	0.146245	0.117949	0.153005	0.0311927	0.0458716	0
Ugt1a7c	0.0531435	0.0150666	0.00166113	0.0116959	0.00139762	0.00408163	0.0273973	0.0138504	0	0	0.0218579	0	0	0
Ugt1a6b	0.00382077	0.00175193	0	0	0	0	0.00456621	0	0	0	0	0	0	0
Ugt1a6a	0.0194512	0.00280308	0	0.00350877	0.00209644	0.00136054	0.0136986	0.00554017	0	0	0	0	0	0
Dnajb3	0.0923932	0.177295	0.0326689	0.135088	0.0433263	0.112925	0.1621	0.152355	0.0434783	0.0512821	0.218579	0.0348624	0.00917431	0.0126582
Mroh2a	0.0149357	0.00455501	0.00055371	0.00175439	0	0.00136054	0.0159817	0.0166205	0.00790514	0	0	0	0	0
Hjurp	0.442515	0.462158	0.214286	0.349708	0.218029	0.231293	0.394977	0.432133	1.51779	0.246154	0.360656	0.143119	0.0152905	0.0632911
Spp2	0.000694686	0.000700771	0	0	0	0	0	0.00277008	0	0	0	0	0	0
Glrp1	0.00312608	0.00805887	0	0.00292398	0	0	0	0.00554017	0	0	0	0	0.0214067	0
Gm19589	0.00764154	0.0157673	0.00055371	0.00877193	0	0	0	0.0166205	0	0.00512821	0.00546448	0	0	0
Arl4c	0.199722	0.394884	0.0825028	0.366667	0.0328442	0.0965986	0.0844749	0.412742	0.573123	0.14359	0.295082	0.0220183	0.0122324	0.0126582
Platr5	0.00104203	0.000350385	0	0.000584795	0	0	0	0	0	0	0	0	0	0
Sh3bp4	0.224383	0.096356	0.110742	0.198246	0.0677848	0.0380952	0.378995	0.113573	0.205534	0.0717949	0.10929	0.0220183	0.0275229	0
Agap1	0.244182	0.102663	0.180509	0.246784	0.144654	0.0857143	0.383562	0.293629	0.197628	0.0461538	0.147541	0.0807339	0.0183486	0
Gbx2	0.0166725	0.071829	0.00110742	0.0192982	0.00209644	0.0190476	0.00228311	0.0470914	0	0	0.0273224	0	0	0
Ackr3	0.576936	0.231955	2.86323	1.2731	3.7645	0.439456	1.31279	0.182825	1.24901	0.220513	0.693989	1.57982	0.131498	0.126582
Gm28721	0	0	0	0.00350877	0	0	0	0	0	0	0	0	0	0
Gm28723	0.00625217	0.00105116	0.00276855	0.00467836	0.00419287	0.00136054	0.0114155	0.00277008	0	0	0	0	0.00917431	0
Gm28722	0.00138937	0.000700771	0.00110742	0.00292398	0.00489168	0.00272109	0.00456621	0	0	0	0	0	0	0
Cops8	1.02501	1.15347	0.87763	0.837427	0.624738	0.628571	1.02055	1.06371	1.0751	0.753846	0.661202	1.02936	1.71254	0.139241
Col6a3	0.910038	1.53294	1.97121	2.93743	1.4682	1.94014	0.289954	4.85319	1.95257	0.882051	2.06557	1.34312	0.7737	0.35443
Mlph	0.0201459	0.00315347	0.00498339	0.00818713	0.00349406	0.0108844	0.043379	0.00277008	0.00395257	0.0564103	0.00546448	0.00366972	0	0
Rab17	0.000347343	0.000350385	0	0	0	0	0.0114155	0	0	0	0	0	0.0152905	0.0126582
Lrrfip1	0.513373	0.860897	0.378184	0.79883	0.248777	0.446259	0.506849	0.703601	0.529644	0.641026	0.699454	0.381651	0.486239	0
Rbm44	0.00764154	0.0105116	0.00055371	0.00643275	0	0.00136054	0.0114155	0.00554017	0.0434783	0	0.00546448	0	0	0
Ramp1	0.0826676	0.067274	0.0946844	0.0204678	0.163522	0.114286	0.413242	0.213296	0.0711462	0.333333	0.0437158	0.0238532	0.107034	0.0253165
Ube2f	0.642584	0.960757	0.481174	0.847368	0.396226	0.531973	0.828767	0.819945	0.462451	0.348718	0.693989	0.592661	1.21101	0.21519
Scly	0.101077	0.171338	0.143965	0.125731	0.0761705	0.0952381	0.125571	0.191136	0.221344	0.128205	0.131148	0.0458716	0.0550459	0.0253165
Espnl	0.00104203	0.00105116	0	0.000584795	0	0	0	0	0	0	0	0	0	0
Klhl30	0.000694686	0.00455501	0	0.000584795	0	0.00136054	0.0136986	0	0	0.0153846	0	0	0.0764526	0
Erfe	0.00451546	0.00665732	0	0.00818713	0	0	0.0114155	0.0138504	0.00790514	0.00512821	0	0.00733945	0	0
Ilkap	0.875651	0.878416	0.86711	0.869006	0.726066	0.904762	0.936073	0.969529	1.0751	0.682051	0.84153	1.14128	0.987768	0.202532
Hes6	0.466134	0.292922	0.223699	0.28655	0.200559	0.334694	0.641553	0.407202	0.106719	0.2	0.382514	0.117431	0.281346	0
Per2	0.0455019	0.0227751	0.0143965	0.0350877	0.0160727	0.0136054	0.043379	0.0193906	0.0158103	0.0410256	0.0382514	0.0146789	0	0
Traf3ip1	0.0844043	0.102313	0.0426357	0.0701754	0.0489168	0.0557823	0.0730594	0.0581717	0.0869565	0.0410256	0.0491803	0.00733945	0.0244648	0
Asb1	0.0746787	0.0907498	0.0431894	0.0766082	0.037037	0.0353742	0.0684932	0.0858726	0.0671937	0.0358974	0.0601093	0.012844	0.0214067	0
Gm29100	0.000347343	0.00210231	0.00166113	0.00292398	0	0.00544218	0.00228311	0.00554017	0	0.00512821	0.00546448	0	0	0
Twist2	0.102813	0.296076	0.264673	0.430409	0.501747	0.409524	0.0753425	0.484765	0.399209	0.133333	0.371585	0.190826	0.0183486	0.0253165
Hdac4	0.111844	0.118781	0.112957	0.131579	0.104822	0.118367	0.166667	0.0969529	0.173913	0.174359	0.10929	0.0275229	0.0183486	0.0126582
Gm26720	0.00277874	0.00105116	0.00166113	0	0.00209644	0	0.00228311	0	0.00395257	0	0	0	0	0
Ndufa10	1.50191	1.88998	1.77796	1.37368	1.44864	1.59048	1.57534	1.29086	1.59289	1.6359	1.40437	1.69174	13.6024	0.860759
Cops9	3.45849	3.05781	3.20377	3.98304	2.78407	3.28844	3.21918	3.70637	2.64032	3.02051	3.38251	3.36514	5.47095	1.03797
Gpc1	0.0482807	0.085494	0.021041	0.0730994	0.00768693	0.00816326	0.0319635	0.0831025	0.0711462	0.0205128	0.0546448	0.0165138	0.0275229	0
Ankmy1	0.00173671	0.00140154	0.00055371	0.00233918	0	0	0.00228311	0.00277008	0	0	0	0	0	0
Dusp28	0.073984	0.0522074	0.0703212	0.0380117	0.0531097	0.0408163	0.105023	0.0609418	0.0988142	0.0820513	0.185792	0.0422018	0.217125	0
5033417F24Rik	0.00138937	0.00350385	0.00885936	0.00175439	0.000698812	0.00544218	0.00228311	0	0.00395257	0.00512821	0	0	0.0183486	0.0253165
Rnpepl1	0.234109	0.195165	0.230343	0.216374	0.20615	0.213605	0.417808	0.238227	0.205534	0.2	0.311475	0.0642202	0.235474	0.0379747
9430060I03Rik	0.00798888	0.00735809	0.00775194	0.00584795	0.0139762	0.00408163	0.0136986	0	0.00790514	0	0	0.00733945	0.0030581	0
Capn10	0.153873	0.172039	0.0786268	0.152047	0.0852551	0.10068	0.125571	0.168975	0.118577	0.102564	0.185792	0.0422018	0.0244648	0
Gpr35	0.00590483	0.0150666	0.0110742	0.025731	0.00349406	0.00408163	0.00228311	0.00831025	0.0197628	0	0.00546448	0.0110092	0	0
Kif1a	0.00521014	0.00560617	0.0238095	0.00877193	0.037037	0.0122449	0.00684931	0.00831025	0.027668	0.0410256	0.0163934	0.0110092	0	0
Agxt	0	0.0024527	0	0.000584795	0.000698812	0	0.00228311	0.0110803	0	0	0	0	0	0
Crocc2	0.0024314	0.0049054	0	0.00584795	0.00279525	0	0	0.0221607	0	0	0.00546448	0	0	0
Sned1	0.149705	0.0515067	0.013289	0.0906433	0.110412	0.0653061	0.0296804	0.193906	0.027668	0.0666667	0.0601093	0.0678899	0.0030581	0
Mterf4	0.193817	0.201472	0.0957918	0.152047	0.0873515	0.157823	0.164384	0.166205	0.0948617	0.0923077	0.196721	0.0220183	0.125382	0.0126582
Gm28535	0.00347343	0.00385424	0.00110742	0.00292398	0	0.00680272	0.00456621	0	0	0	0.00546448	0	0	0
Pask	0.0260507	0.0343378	0.00332226	0.0298246	0.00628931	0.00544218	0.0251142	0.0249307	0.166008	0.00512821	0.010929	0	0.00611621	0
Ppp1r7	0.688433	0.703924	0.455703	0.572515	0.357792	0.32381	0.563927	0.587258	0.857708	0.420513	0.513661	0.394495	0.443425	0.0253165
Ano7	0.0180618	0.0122635	0.00110742	0.00818713	0.00209644	0.00816326	0.00684931	0.00831025	0.00395257	0	0.0218579	0	0.0030581	0
Hdlbp	2.22508	3.03714	2.09136	2.85556	1.90356	2.25306	1.72146	2.87258	1.54545	1.46667	2.34426	2.29174	2.0581	0.911392
2002-09-01	0.0809309	0.0956552	0.0337763	0.10117	0.0251572	0.0326531	0.043379	0.0831025	0.0711462	0.0358974	0.0983607	0.012844	0.00917431	0.0253165
Farp2	0.04967	0.0728802	0.0238095	0.048538	0.0314465	0.0353742	0.0365297	0.0720222	0.0434783	0.0102564	0.0382514	0.00550459	0.0489297	0
Stk25	0.72942	0.882621	1.02215	0.811111	0.772187	0.865306	0.812785	1.03047	1.01976	0.830769	0.912568	0.888073	0.963303	0.101266
Bok	1.4446	1.48984	0.896456	1.55322	0.952481	0.659864	1.96119	1.2687	2.48617	3.46154	0.983607	1.60183	0.706422	0.303797
Thap4	0.345606	0.312544	0.20598	0.254386	0.221523	0.239456	0.431507	0.271468	0.264822	0.194872	0.234973	0.0678899	0.330275	0
Atg4b	0.426537	0.512263	0.370986	0.426316	0.241789	0.4	0.509132	0.465374	0.403162	0.292308	0.47541	0.163303	0.189602	0.0253165
Dtymk	2.2678	2.15557	1.74529	1.88363	1.37037	1.2	1.72146	1.64543	4.24506	1.62564	1.2459	1.87523	1.11315	0.835443
Ing5	0.204932	0.183252	0.0769657	0.165497	0.0999301	0.104762	0.194064	0.166205	0.106719	0.14359	0.125683	0.0348624	0.0519878	0.0126582
D2hgdh	0.0878777	0.082691	0.0276855	0.0467836	0.0545073	0.0530612	0.107306	0.066482	0.0197628	0.102564	0.0983607	0.0146789	0.107034	0
Gal3st2	0.00208406	0.0024527	0.00332226	0.000584795	0.0202655	0.00544218	0.00913242	0	0.0118577	0.0461538	0	0.00366972	0	0
Gal3st2b	0	0	0.00166113	0	0.0181691	0	0	0	0	0.0512821	0	0	0	0
Gal3st2c	0.00104203	0	0	0	0	0	0.00456621	0	0	0	0	0	0	0
Pdcd1	0.00868357	0.000700771	0.00276855	0.00233918	0	0	0.136986	0	0	0	0	0.00183486	0	0
Fam174a	0.478291	0.51857	0.937431	0.615789	0.919637	0.805442	0.712329	0.443213	0.932806	1.04615	0.612022	0.445872	1.14067	0.0506329
D1Ertd622e	0.255297	0.16398	0.0664452	0.157895	0.0321454	0.0598639	0.200913	0.0692521	0.146245	0.0666667	0.185792	0.040367	0.0275229	0.0886076
Ppip5k2	0.120528	0.111072	0.055371	0.097076	0.0496157	0.0680272	0.164384	0.102493	0.0711462	0.0461538	0.10929	0.0238532	0.0948012	0
Gin1	0.172977	0.221794	0.187154	0.169591	0.129979	0.155102	0.23516	0.171745	0.249012	0.112821	0.142077	0.0770642	0.146789	0
Pam	1.03022	1.61352	6.67608	2.9655	5.03075	5.17415	1.39498	1.36565	5.87352	5.46667	2.56284	3.03119	1.28135	0.873418
Gm7967	0.00277874	0	0.00055371	0	0	0	0.00456621	0	0	0	0	0	0	0
Rnf152	0.00347343	0.0406447	0.0105205	0.0292398	0.0300489	0.127891	0.022831	0.0304709	0.00790514	0.0615385	0.0874317	0.00366972	0.00611621	0
Gm17634	0.000694686	0.00630694	0.00055371	0.00643275	0.00139762	0.0244898	0	0	0	0.00512821	0.00546448	0	0	0.0126582
Pign	0.143105	0.137701	0.047619	0.121637	0.0649895	0.0897959	0.173516	0.110803	0.106719	0.0461538	0.114754	0.0183486	0.0152905	0
2310035C23Rik	0.222299	0.21829	0.143965	0.215789	0.134871	0.157823	0.257991	0.224377	0.134387	0.138462	0.136612	0.0697248	0.0214067	0.0126582
Tnfrsf11a	0.025356	0.00455501	0.00055371	0.00116959	0	0	0.0388128	0.00554017	0	0	0	0.012844	0.0030581	0
Gm7160	0.0316082	0.0430974	0.0121816	0.0380117	0.00838574	0.0163265	0.0570776	0.0249307	0.027668	0.0307692	0.0655738	0.012844	0.0030581	0
Zcchc2	0.0646058	0.0504555	0.03433	0.0649123	0.0167715	0.0285714	0.0730594	0.0720222	0.0395257	0.0205128	0.0765027	0.00366972	0.0122324	0
Phlpp1	0.0427232	0.0553609	0.0498339	0.0619883	0.0524109	0.044898	0.0502283	0.0526316	0.0909091	0.0358974	0.0437158	0.0220183	0.0122324	0
A530053M12Rik	0.00347343	0.00105116	0.00221484	0.000584795	0	0.00136054	0	0	0.00790514	0	0.00546448	0	0	0
Bcl2	0.0837096	0.107568	0.275748	0.0707602	0.190077	0.12517	0.0570776	0.0609418	0.367589	0.241026	0.0819672	0.0587156	0.0030581	0
Kdsr	0.180271	0.204275	0.172757	0.207602	0.172607	0.247619	0.207763	0.213296	0.15415	0.194872	0.224044	0.0862385	0.00611621	0
Vps4b	0.785342	0.616678	0.539313	0.728655	0.438854	0.55102	0.849315	0.742382	0.620553	0.476923	0.666667	0.394495	0.232416	0.0379747
Serpinb5	0.169851	0.013665	0.00332226	0.0140351	0.00349406	0.00272109	0.568493	0.00831025	0.0118577	0	0.0218579	0.0275229	0	0
Serpinb11	0.0291768	0.00140154	0	0.00292398	0.00419287	0.00136054	0.0114155	0	0	0.00512821	0	0	0	0
Serpinb7	0.00277874	0.000350385	0	0	0.00489168	0	0	0	0	0	0	0	0	0
Serpinb2	4.92532	1.7719	0.193245	3.72982	0.157932	0.14966	0.799087	0.540166	0.217391	0.0615385	0.770492	1.11193	0.0978593	0.0379747
Serpinb8	0.126085	0.0497547	0.0299003	0.0859649	0.0272537	0.0557823	0.200913	0.0304709	0.205534	0.0153846	0.0819672	0.00550459	0.0030581	0
Cdh19	0.00277874	0.0147162	0.072536	0.00584795	0.0251572	0.0190476	0	0.00277008	0.102767	0.0769231	0.0163934	0.012844	0	0
Gm29088	0	0.000700771	0	0.00116959	0	0	0	0.00277008	0	0.00512821	0	0	0	0
Dsel	0.179229	0.221794	0.322259	0.259064	0.260657	0.278912	0.157534	0.268698	0.347826	0.205128	0.333333	0.141284	0.00917431	0.0253165
Cntnap5a	0.000347343	0.00140154	0	0.000584795	0	0	0	0	0	0	0	0	0	0
Tsn	2.45537	2.8651	2.4629	2.40526	2.19637	2.4585	2.12329	2.38504	2.95652	2.30256	2.46995	2.55963	1.77676	0.962025
Nifk	0.604029	0.728802	0.373754	0.509942	0.266247	0.30068	0.515982	0.512465	0.438735	0.25641	0.409836	0.302752	0.272171	0.0759494
Clasp1	0.150747	0.198669	0.115172	0.292398	0.141859	0.157823	0.16895	0.238227	0.197628	0.153846	0.234973	0.0752294	0.140673	0
2900060B14Rik	0.0333449	0.0487036	0.0188261	0.0263158	0.0195667	0.0353742	0.0319635	0.0221607	0.027668	0.0564103	0.0218579	0.00183486	0.0030581	0
Tfcp2l1	0.0357763	0.00210231	0	0.00292398	0.00139762	0.00136054	0.146119	0	0	0	0.00546448	0	0	0
Gli2	0.0378604	0.0406447	0.0669989	0.0403509	0.0475192	0.062585	0.0936073	0.0387812	0.106719	0.0358974	0.0327869	0.0220183	0.00611621	0
Inhbb	0.0409865	0.210932	0.111296	0.22807	0.0747729	0.0503401	0.0410959	0.168975	0.027668	0.0358974	0.191257	0.0568807	0.0152905	0
Ralb	0.508163	0.711983	0.394241	0.677193	0.285814	0.478912	0.547945	0.637119	0.383399	0.482051	0.704918	0.390826	0.458716	0
Gm27184	0.00208406	0.00455501	0.00055371	0.00233918	0	0	0.00228311	0	0	0	0.00546448	0	0	0
Tmem185b	0.254602	0.307638	0.188815	0.273684	0.144654	0.209524	0.267123	0.274238	0.233202	0.169231	0.256831	0.0605505	0.0244648	0
Epb41l5	0.0277874	0.00981079	0.0193798	0.0128655	0.0349406	0.0176871	0.06621	0.0166205	0.0158103	0.0153846	0.0218579	0	0	0
Ptpn4	0.0444599	0.0329362	0.00996678	0.025731	0.0167715	0.0204082	0.0547945	0.0193906	0.0118577	0.0615385	0.0327869	0.00366972	0.0183486	0
Tmem177	0.115318	0.110371	0.0537099	0.0643275	0.0531097	0.0598639	0.173516	0.0803324	0.130435	0.123077	0.114754	0.0201835	0.149847	0
Tmem37	0.588051	0.0946041	0.0204873	0.114035	0.0244584	0.047619	0.593607	0.210526	0.0395257	0.0461538	0.131148	0.0513761	0.0214067	0
Dbi	9.08857	6.60757	9.75969	10.2316	8.75891	7.4898	14.0548	7.43213	8.52964	29.8	6.98361	10.0477	12.0183	2.18987
3110009E18Rik	0.17784	0.20007	0.15227	0.18538	0.155136	0.137415	0.203196	0.124654	0.181818	0.112821	0.174863	0.0788991	0.0397554	0
Steap3	0.0864884	0.349685	0.673311	0.346784	0.888889	0.941497	0.0821918	0.825485	0.462451	0.194872	0.655738	0.211009	0.0183486	0.0632911
En1	0.0656478	0.124387	0.0055371	0.103509	0.00349406	0.047619	0.0182648	0.33241	0.00395257	0	0.0819672	0.00550459	0	0
Gm29346	0.00937826	0.00595655	0	0.00292398	0	0.00272109	0.00228311	0.00831025	0	0	0	0	0.0366972	0
Insig2	0.751997	0.560967	1.04485	0.977193	0.967156	1.04898	1.39269	1.05263	1.00791	1.14872	0.879781	1.03486	0.862385	0.0379747
2210011K15Rik	0.00590483	0.00420463	0	0.00994152	0	0.00272109	0.022831	0.00277008	0	0	0	0	0	0
Ccdc93	0.119833	0.150666	0.0564784	0.123977	0.07058	0.0911565	0.118721	0.132964	0.0711462	0.0564103	0.125683	0.0238532	0.0214067	0
Htr5b	0.00451546	0.000350385	0	0.00175439	0	0	0.00456621	0	0	0	0	0	0	0
Ddx18	0.848906	1.05256	0.638981	0.789474	0.438854	0.492517	0.783105	0.65097	0.683794	0.641026	0.622951	0.748624	0.608563	0.0506329
1700121L03Rik	0.000347343	0.000700771	0	0	0	0.00136054	0	0.00277008	0	0	0	0	0	0
Actr3	2.45745	3.88788	2.77741	3.31287	1.85954	2.02993	2.41096	3.24654	3.71146	2	2.79781	2.78716	2.01835	0.987342
Slc35f5	0.367489	0.451997	0.436323	0.390058	0.43536	0.680272	0.394977	0.429363	0.379447	0.194872	0.622951	0.155963	0.143731	0.0126582
Gpr39	0.733588	0.373861	0.0708749	0.336842	0.183089	0.303401	0.627854	0.462604	0.0750988	0.0410256	0.382514	0.0752294	0.0275229	0
Lypd1	0.0257034	0.0157673	0.00830565	0.00643275	0.0810622	0.062585	0.0479452	0.0304709	0.0118577	0	0.0491803	0.00733945	0.00611621	0.0126582
Nckap5	0.0291768	0.0024527	0.00664452	0.00994152	0.0132774	0.0136054	0.0365297	0.0110803	0	0.0153846	0.0163934	0.00366972	0.0152905	0
Mgat5	0.0778048	0.121584	0.0526024	0.133918	0.0677848	0.0993197	0.0799087	0.0692521	0.130435	0.0564103	0.114754	0.00917431	0.0152905	0
Tmem163	0.0072942	0.000350385	0.00055371	0.00116959	0	0	0.0365297	0	0.00790514	0	0	0	0.0030581	0
2900009J06Rik	0.0201459	0.0294324	0.0105205	0.0181287	0.00838574	0.0176871	0.0159817	0.0166205	0.00790514	0.0205128	0.010929	0.0146789	0.0244648	0
Ccnt2	0.319903	0.352838	0.426357	0.318713	0.427673	0.394558	0.495434	0.360111	0.411067	0.4	0.371585	0.172477	0.0489297	0.0632911
Map3k19	0.000347343	0.000350385	0.00055371	0.000584795	0	0	0	0	0	0	0.00546448	0.00550459	0	0
Rab3gap1	0.274748	0.229152	0.160022	0.222222	0.142558	0.152381	0.317352	0.252078	0.162055	0.271795	0.251366	0.0715596	0.0733945	0.0126582
Zranb3	0.0336923	0.0476524	0.00830565	0.0339181	0.011181	0.0122449	0.0342466	0.0443213	0.083004	0.025641	0.0273224	0.00183486	0.0030581	0
Gm28800	0.00347343	0.00735809	0.00055371	0.0122807	0.00209644	0	0.00456621	0.0138504	0.00395257	0	0.0218579	0	0	0
R3hdm1	0.490795	0.62754	0.406423	0.534503	0.388539	0.482993	0.481735	0.606648	0.537549	0.564103	0.606557	0.310092	0.30581	0
Ubxn4	1.97985	1.83602	1.39424	1.73509	1.27393	1.39048	2.19863	1.86981	0.944664	1.26154	1.65574	1.5633	1.07645	0.746835
Lct	0.00312608	0	0	0.000584795	0	0	0	0	0	0	0.00546448	0	0	0
Mcm6	1.11949	0.937631	0.33887	0.748538	0.291405	0.329252	0.796804	0.700831	2.56917	0.379487	1.10383	0.554128	0.204893	0.0632911
Dars	1.20389	1.21058	0.894241	0.877778	0.696017	0.704762	0.995434	0.98615	0.98419	0.784615	0.934426	1.13945	1.15902	0.0886076
Cxcr4	0.00694686	0.00175193	0.00055371	0.00175439	0.00139762	0.00136054	0.00456621	0.0110803	0.0158103	0.0564103	0	0	0	0
Thsd7b	0.00347343	0.00175193	0.00110742	0.000584795	0.0391335	0.014966	0.00456621	0.00277008	0.00395257	0	0.00546448	0.00733945	0	0
Gm15675	0.0576589	0.0126139	0.03433	0.0345029	0.0719776	0.0734694	0.0479452	0.0138504	0.0158103	0	0.0382514	0.0110092	0	0
Cd55	1.6669	0.212334	2.30842	0.856725	2.21454	1.98776	3.04795	0.174515	1.11462	0.225641	0.584699	1.26606	0.440367	0.0506329
Gm16083	0.00173671	0.00140154	0.00166113	0.000584795	0.00209644	0	0	0	0	0	0	0	0	0
Pfkfb2	0.0163251	0.0140154	0.00830565	0.0169591	0.0125786	0.0231293	0.022831	0.0277008	0.0118577	0.0102564	0.010929	0.00366972	0.0275229	0
Yod1	0.130254	0.202873	0.153378	0.153801	0.150943	0.183673	0.143836	0.146814	0.130435	0.194872	0.142077	0.0733945	0.0458716	0.101266
AA986860	0.0163251	0.0115627	0.00498339	0.00760234	0.00279525	0.0108844	0.022831	0.00277008	0	0.00512821	0.0382514	0.00183486	0	0
Gm28857	0.00521014	0.00140154	0.00110742	0.00175439	0	0	0.00228311	0.0110803	0	0	0	0	0	0
Fcmr	0.00382077	0.00140154	0	0.000584795	0	0	0.00684931	0	0	0	0	0.00550459	0	0
Il19	0.00451546	0.000350385	0	0.000584795	0	0	0	0	0	0	0	0	0	0
Il10	0.00312608	0	0	0	0	0.00136054	0.0136986	0	0	0	0	0	0	0
Mapkapk2	0.2157	0.29082	0.120709	0.308187	0.110412	0.171429	0.376712	0.238227	0.126482	0.0923077	0.289617	0.0477064	0.223242	0
Dyrk3	0.0468913	0.0252278	0.00110742	0.0327485	0.00349406	0.00408163	0.121005	0.0193906	0.0158103	0.0205128	0	0.0146789	0	0.0126582
Eif2d	0.37513	0.419762	0.241971	0.332164	0.266247	0.321088	0.456621	0.360111	0.335968	0.179487	0.333333	0.0788991	0.266055	0.0253165
Rassf5	0.036471	0.0339874	0.0326689	0.0777778	0.0146751	0.0340136	0.0410959	0.0526316	0.0197628	0.0307692	0.0327869	0.00917431	0	0
Ikbke	0.106982	0.0746321	0.0221484	0.110526	0.0349406	0.0503401	0.114155	0.0914127	0.0158103	0.025641	0.0819672	0.0183486	0.00917431	0
Gm28913	0.00277874	0.0024527	0.00166113	0.0116959	0.00209644	0.00136054	0.00684931	0	0	0	0.010929	0	0	0
Srgap2	0.238277	0.239313	0.163344	0.252632	0.157233	0.202721	0.335616	0.240997	0.177866	0.123077	0.273224	0.0733945	0.0275229	0.0126582
Fam72a	0.0774575	0.0956552	0.0232558	0.0578947	0.0349406	0.0367347	0.0479452	0.0609418	0.0592885	0.0358974	0.0546448	0.012844	0.030581	0
Rab7b	0.373394	0.193763	0.424695	0.524561	0.377358	0.280272	0.456621	0.398892	0.458498	0.148718	0.306011	0.0788991	0.0275229	0.0379747
Pm20d1	0.0024314	0.00630694	0	0.00467836	0.00139762	0.00544218	0	0.00277008	0	0	0.00546448	0	0	0
Slc41a1	0.0701633	0.111423	0.0636766	0.0964912	0.059399	0.103401	0.0936073	0.110803	0.083004	0.123077	0.0655738	0.012844	0.0244648	0
Rab29	0.145189	0.346181	0.163898	0.238012	0.185884	0.50068	0.173516	0.185596	0.209486	0.205128	0.530055	0.0678899	0.0611621	0.0253165
Nucks1	1.35464	1.96146	1.2165	1.6614	1.06289	0.915646	1.36986	1.36565	3.58498	1.34359	1.20219	1.42569	0.969419	0.620253
Slc45a3	0.111844	0.0967064	0.0166113	0.0444444	0.055905	0.118367	0.105023	0.066482	0.00790514	0.0410256	0.103825	0.0311927	0	0
Elk4	0.22091	0.242467	0.199336	0.349123	0.216632	0.261224	0.257991	0.3241	0.252964	0.158974	0.311475	0.0899083	0.0214067	0
Mfsd4a	0.0257034	0.0304835	0.0177187	0.019883	0.00978337	0.0217687	0.0251142	0.0304709	0.0237154	0.0102564	0.0218579	0.0146789	0.00611621	0
Cdk18	0.0159778	0.013665	0.0055371	0.00526316	0.00139762	0.00544218	0.0251142	0.0193906	0.00395257	0.00512821	0.00546448	0.00550459	0.0183486	0.0126582
Klhdc8a	0.130254	0.0231254	0.0299003	0.0631579	0.00838574	0.00408163	0.458904	0.0193906	0.055336	0.00512821	0.0218579	0.012844	0.501529	0.0126582
Nuak2	0.0698159	0.131745	0.197121	0.174269	0.0621943	0.0408163	0.111872	0.099723	0.233202	0.025641	0.125683	0.0201835	0.0244648	0.0126582
Tmcc2	0.0218826	0.0553609	0.0415282	0.0555556	0.0272537	0.0312925	0.0456621	0.0526316	0.0671937	0.0461538	0.0218579	0.00550459	0.0122324	0.481013
Dstyk	0.148315	0.146461	0.109081	0.169006	0.115304	0.153741	0.187215	0.152355	0.12253	0.123077	0.131148	0.0587156	0.00611621	0
Rbbp5	0.0781521	0.0953048	0.0354374	0.0912281	0.025856	0.0394558	0.0593607	0.0554017	0.0395257	0.0410256	0.0983607	0.0183486	0.0183486	0
Tmem81	0.00694686	0.00455501	0.00387597	0.00701754	0.000698812	0.00136054	0.00228311	0.00831025	0.00395257	0.0102564	0.00546448	0	0	0
Cntn2	0.00104203	0.000700771	0.00055371	0.00409357	0.00209644	0.00272109	0	0	0.00395257	0	0.00546448	0	0	0
Nfasc	0.0458493	0.0108619	0.00221484	0.00760234	0.0132774	0.0639456	0.00684931	0.0249307	0	0	0.0273224	0.00917431	0	0
Lrrn2	0.52553	0.105466	0.315615	0.116374	0.257163	0.22449	0.226027	0.387812	0.256917	0.153846	0.169399	0.0715596	0.0152905	0.0126582
Mdm4	0.273706	0.264541	0.178848	0.242105	0.232006	0.212245	0.262557	0.229917	0.426877	0.148718	0.306011	0.133945	0.030581	0.0253165
Pik3c2b	0.0048628	0.0119131	0.0143965	0.0128655	0.0118798	0.0204082	0.00684931	0.00554017	0.0316206	0.00512821	0.00546448	0.00366972	0.0397554	0
Ppp1r15b	0.221952	0.241065	0.178295	0.320468	0.156534	0.148299	0.244292	0.240997	0.201581	0.133333	0.31694	0.113761	0.0397554	0.0506329
Plekha6	0.0305662	0.0262789	0.334441	0.0467836	0.192173	0.0666667	0.136986	0.0166205	0.272727	0.0615385	0.0327869	0.0550459	0.0244648	0.0126582
Ren1	0.00138937	0.00105116	0.00166113	0	0.136967	0	0.00913242	0.00831025	0	0	0	0.119266	0	0
Etnk2	0.0295241	0.00805887	0.0420819	0.0181287	0.0405311	0.00816326	0.0684932	0.0138504	0.0197628	0.107692	0.0163934	0.0110092	0.00611621	0
Sox13	0.0145884	0.0388928	0.0470653	0.0654971	0.0293501	0.0312925	0.0159817	0.0581717	0.0632411	0.0410256	0.0437158	0.012844	0	0
Snrpe	4.72907	5.0459	3.39369	4.92865	2.95318	3.23537	3.56164	4.27701	5.48617	3.06154	3.93443	4.2055	3.69113	1.36709
Gm26706	0.00104203	0	0	0	0	0	0.00228311	0	0.00395257	0	0	0	0	0
Zc3h11a	0.0267454	0.0388928	0.0149502	0.0397661	0.0160727	0.0217687	0.0365297	0.0221607	0.0158103	0.0205128	0.0655738	0.00733945	0.0183486	0
Gm38394	0.00382077	0.00420463	0.00166113	0.00584795	0.00209644	0.00408163	0	0.00554017	0	0	0	0.00550459	0	0.0126582
Lax1	0.0048628	0.00280308	0.00166113	0.00760234	0.000698812	0	0.00228311	0.00554017	0.00395257	0	0	0.00550459	0	0
Atp2b4	0.336923	0.175193	0.198228	0.546199	0.236897	0.0816327	0.285388	0.418283	0.320158	0.169231	0.251366	0.0788991	0.0030581	0.0379747
Optc	0.0309135	0.0833917	0.0055371	0.0339181	0.00768693	0.0244898	0.0182648	0.130194	0.0158103	0.0769231	0.0273224	0.00733945	0.0122324	0
Prelp	0.329628	0.401892	4.2763	0.959649	1.95667	1.50204	0.582192	0.279778	3.56522	7.39487	0.584699	0.93211	0.455657	0.0632911
Fmod	0.108718	0.177996	0.0315615	0.0116959	0.0181691	0.136054	0.248858	0.0720222	0.0790514	0.620513	0.10929	0.00917431	0.0122324	0
Btg2	5.32164	2.76349	2.53488	2.30468	5.49965	7.2517	5.30365	3.6205	1.17787	4.44615	4.81421	2.6844	1.17431	0.860759
Chil1	0.280653	0.0273301	0.0193798	0.0233918	0.0279525	0.0190476	2.86758	0.0249307	0.0158103	0.0974359	0.010929	0.0642202	0.00917431	0
Mybph	0.00173671	0.000350385	0.00055371	0	0	0	0.00456621	0.00277008	0	0	0	0	0	0
Adora1	0.000347343	0.000700771	0.0260244	0.000584795	0	0	0.0159817	0	0.0316206	0.0102564	0.00546448	0	0.0122324	0
Ppfia4	0.00625217	0.00455501	0.00775194	0.00292398	0.00349406	0.00680272	0.00684931	0.00277008	0.00790514	0.0102564	0	0.0146789	0.0214067	0
Tmem183a	0.521709	0.746321	0.387043	0.58655	0.268344	0.338776	0.547945	0.526316	0.766798	0.241026	0.579235	0.343119	0.348624	0.0253165
Cyb5r1	0.221952	0.296776	0.135659	0.232164	0.0824598	0.130612	0.230594	0.166205	0.158103	0.235897	0.218579	0.0752294	0.0519878	0
Adipor1	1.15422	1.46321	1.33666	1.38947	1.21873	1.41361	1.27169	1.35457	1.3913	1.78974	1.31694	1.43486	2.13456	2.43038
Klhl12	0.139979	0.166433	0.0825028	0.136842	0.0684836	0.121088	0.130137	0.132964	0.0988142	0.0461538	0.131148	0.0862385	0.0825688	0.0126582
Rabif	0.374783	0.628591	0.404762	0.516959	0.283718	0.304762	0.365297	0.495845	0.328063	0.292308	0.579235	0.172477	0.100917	0.0379747
Kdm5b	0.694686	0.680799	0.392027	0.65848	0.361985	0.658503	0.573059	0.958449	0.173913	0.261538	0.617486	0.150459	0.0825688	0.0253165
Syt2	0.000694686	0.00140154	0.00221484	0	0.00139762	0	0	0	0	0	0	0	0	0
Ppp1r12b	0.11636	0.147162	0.0636766	0.157895	0.298393	0.153741	0.136986	0.202216	0.0671937	0.25641	0.147541	0.0495413	0.0948012	0
Ube2t	0.182355	0.20007	0.0287929	0.11462	0.0153739	0.0190476	0.159817	0.0775623	1.3004	0.0923077	0.0874317	0.0422018	0.058104	0.0253165
Lgr6	0.00833623	0.0325858	0.00055371	0.0181287	0.000698812	0.00408163	0.00228311	0.00831025	0	0.00512821	0.0218579	0.00183486	0.030581	0
Ptpn7	0.0100729	0.00210231	0	0.00233918	0	0.00272109	0	0	0.0118577	0	0.00546448	0.00550459	0	0
Arl8a	0.356721	0.405746	0.320598	0.576023	0.338225	0.391837	0.360731	0.409972	0.339921	0.374359	0.42623	0.177982	0.0733945	0.0126582
Gm15445	0.00659951	0.00350385	0.00276855	0.00818713	0.00489168	0.00408163	0.0114155	0.00831025	0.00395257	0	0.00546448	0	0	0
Elf3	0.00694686	0.00315347	0.00941307	0.00175439	0	0.00136054	0.0182648	0	0.0118577	0	0	0	0	0
Rnpep	0.50191	0.525578	0.424142	0.312865	0.407407	0.352381	0.479452	0.529086	0.56917	1.20513	0.606557	0.211009	0.186544	0
Timm17a	1.88295	2.65487	2.1196	2.18129	1.75332	1.46259	1.78767	2.13019	2.51779	2.03077	1.69945	2.37615	6.35474	1.01266
Lmod1	0.0149357	0.115978	0.00775194	0.0204678	0.0573026	0.014966	0.00684931	0.160665	0.0118577	0.74359	0.0327869	0.0348624	0.0152905	0
Shisa4	0.483501	0.546251	0.312846	0.367836	0.288609	0.454422	0.563927	0.601108	0.44664	1.40513	0.377049	0.222018	0.103976	0.0253165
Ipo9	0.301841	0.339523	0.279623	0.334503	0.151642	0.24898	0.23516	0.34903	0.695652	0.123077	0.306011	0.108257	0.0397554	0.0126582
Nav1	0.460577	0.531535	1.54208	0.745614	1.22222	1.18367	0.187215	1.11357	1.20553	0.302564	0.825137	0.590826	0.256881	0.113924
Gm4793	0.00138937	0.0024527	0.00498339	0.00116959	0.00209644	0.00408163	0.00228311	0.00277008	0.00790514	0	0.00546448	0	0	0
Gm38399	0.0760681	0.106868	0.0609081	0.111111	0.0531097	0.0911565	0.0296804	0.152355	0.0434783	0.0461538	0.0765027	0.0220183	0	0
Csrp1	1.99861	4.91486	1.67054	2.99591	1.20405	1.56054	2.28082	4.38504	1.56126	3.58462	3.05464	1.99633	1.52905	1.02532
Phlda3	1.40431	2.87001	3.45238	2.72982	2.10622	2.03946	1.3653	2.00554	2.72332	2.70769	2.81421	2.1578	1.37309	0.924051
Tnni1	0.165335	0.0217239	0.00664452	0.0251462	0.011181	0.00816326	0.210046	0.0360111	0.00790514	0.025641	0.0163934	0	0.0030581	0
Tnnt2	0.185134	0.300631	0.291251	0.204094	0.305381	0.410884	0.39726	0.191136	0.458498	1.32308	0.229508	0.52844	173.969	2.25316
Tmem9	0.915248	0.920112	0.835548	0.532164	0.811321	1.2585	0.691781	0.963989	0.778656	0.630769	1.20219	0.893578	0.495413	0.101266
Kif21b	0.0361237	0.0483532	0.00387597	0.028655	0.00349406	0.0204082	0.0319635	0.105263	0.00395257	0.0153846	0.0491803	0.00917431	0.0030581	0
Mroh3	0.00173671	0.00105116	0	0	0	0	0	0	0	0	0	0	0	0
5730559C18Rik	0.151789	0.116328	0.00664452	0.0614035	0.00489168	0.0340136	0.086758	0.0941828	0	0.0153846	0.0710383	0.012844	0.00917431	0
Camsap2	0.1372	0.131395	0.0836102	0.154971	0.0726765	0.10068	0.171233	0.138504	0.0948617	0.0666667	0.0983607	0.0256881	0.0183486	0.0379747
Ddx59	0.0781521	0.0914506	0.0370986	0.0614035	0.0321454	0.0503401	0.0958904	0.0415512	0.0632411	0.0205128	0.0382514	0.00917431	0.0183486	0
Kif14	0.0548802	0.0637701	0.00442968	0.0309942	0.00349406	0.00952381	0.0296804	0.0415512	0.166008	0.0153846	0.0163934	0	0	0.0253165
Gm37799	0.011115	0.000350385	0	0	0	0.00136054	0	0	0	0	0	0	0	0
Zfp281	0.473776	0.374912	0.253045	0.305848	0.192173	0.321088	0.347032	0.32687	0.241107	0.215385	0.442623	0.137615	0.0366972	0
Gm19705	0.294894	0.18185	0.116279	0.156725	0.0985325	0.0911565	0.253425	0.110803	0.118577	0.025641	0.15847	0.0422018	0.0030581	0
Platr22	0.0333449	0.0185704	0.00110742	0.00643275	0.00279525	0.00680272	0.0479452	0.00831025	0.00790514	0	0.0218579	0	0	0
A430106G13Rik	0.0107676	0.00350385	0.00387597	0.00292398	0.00489168	0.00136054	0.00684931	0.0110803	0.00395257	0.00512821	0.00546448	0	0.0030581	0
Ptprc	0.00138937	0.00175193	0	0.000584795	0	0.00136054	0	0	0.0118577	0	0.00546448	0.00366972	0.0030581	0
Gm28556	0	0.0024527	0	0.00233918	0	0	0	0.00277008	0	0.00512821	0.00546448	0	0	0
Nek7	0.514067	0.43658	0.638427	0.38538	0.46471	0.496599	0.671233	0.32964	0.758893	0.45641	0.448087	0.220183	0.522936	0.0759494
Lhx9	0.00625217	0.00875964	0.00110742	0.00292398	0.00139762	0.00136054	0.0251142	0.00277008	0	0.0820513	0	0	0	0
2310009B15Rik	0.578326	0.629643	0.524917	0.524561	0.356394	0.472109	0.609589	0.462604	0.822134	0.533333	0.672131	0.223853	0.376147	0.0126582
Dennd1b	0.110455	0.106517	0.105205	0.100585	0.0831586	0.0897959	0.152968	0.0747922	0.0948617	0.107692	0.191257	0.0458716	0.0152905	0
Zbtb41	0.11115	0.140505	0.0653378	0.145029	0.0726765	0.0761905	0.139269	0.130194	0.197628	0.0564103	0.0874317	0.0385321	0.0214067	0
Aspm	0.133727	0.124737	0.0243632	0.107602	0.00768693	0.0258503	0.109589	0.0720222	0.940711	0.0769231	0.0546448	0.0256881	0.00611621	0.0126582
Gm4788	0.00277874	0.00175193	0	0.00175439	0.00209644	0.00408163	0.00228311	0.00277008	0	0	0.00546448	0	0.00611621	0
Cfhr2	0.012157	0.00315347	0.00276855	0.0105263	0.00838574	0.0108844	0.0114155	0.00831025	0.00395257	0	0.010929	0	0	0
Cfh	2.39007	1.34758	7.67996	2.19123	19.7862	10.0639	5.17808	1.15235	3.28063	11.5436	3.45355	10.0844	1.38532	1.05063
Kcnt2	0.0392497	0.0655221	0.157807	0.107602	0.259958	0.213605	0.114155	0.0415512	0.249012	0.117949	0.0819672	0.115596	0.00611621	0
Cdc73	0.238972	0.264191	0.181063	0.290643	0.174004	0.180952	0.255708	0.196676	0.16996	0.117949	0.20765	0.0733945	0.0489297	0
B3galt2	0.0024314	0.00175193	0	0	0.00209644	0.00272109	0.00456621	0	0	0.00512821	0	0.00366972	0.0275229	0
Glrx2	1.23619	1.01822	1.11517	1.18129	0.932914	1.17823	1.24429	1.1385	0.624506	0.897436	1.28415	1.21101	1.83486	0.139241
Trove2	0.332754	0.247022	0.199889	0.350877	0.257163	0.219048	0.447489	0.240997	0.158103	0.205128	0.262295	0.102752	0.030581	0.0379747
Uchl5	0.714137	0.751927	0.384275	0.485965	0.336129	0.331973	0.605023	0.448753	1.09486	0.348718	0.387978	0.291743	0.321101	0.0506329
Rgs2	0.141369	0.0995095	0.0326689	0.119883	0.0426275	0.119728	0.111872	0.0554017	0.0316206	0.128205	0.185792	0.0201835	0.17737	0
Rgs18	0.013199	0.0112123	0.0127353	0.00877193	0.00908456	0.014966	0.0251142	0.00831025	0	0.00512821	0.010929	0.0917431	0.00917431	0
Brinp3	0.0100729	0.0494043	0.00110742	0.0380117	0.00139762	0.00408163	0.00684931	0.224377	0	0	0.0163934	0	0.00611621	0
Pla2g4a	0.691907	0.701822	0.919158	0.683041	1.21873	0.632653	0.641553	0.883657	0.865613	0.871795	0.918033	0.783486	0.2263	0.0126582
Ptgs2	0.28239	0.43658	0.102436	0.519298	0.438155	0.409524	0.150685	0.218837	0.0711462	0.0820513	0.36612	0.165138	0.0275229	0
Ptgs2os2	0.00382077	0.00911002	0	0.00233918	0.0118798	0.00136054	0	0.00277008	0.00395257	0	0	0.00550459	0	0
BC003331	0.500521	0.518921	0.507752	0.450877	0.485674	0.512925	0.513699	0.451524	0.490119	0.415385	0.628415	0.311927	0.088685	0
Tpr	1.97742	1.94078	1.82558	1.70936	1.645	1.52245	1.96347	1.7036	2.49802	2	1.71585	1.66789	1.17431	0.772152
Prg4	0.4967	0.748423	0.659468	1.24854	1.32145	0.296599	2.35388	0.105263	1.07905	3.86154	0.491803	0.559633	0.030581	0.0759494
Hmcn1	0.18166	0.0553609	0.0260244	0.164327	0.0859539	0.0421769	0.431507	0.0637119	0.0434783	0.112821	0.0546448	0.0275229	0	0
Gm20631	0.00104203	0.000350385	0	0.000584795	0	0	0	0	0	0	0	0	0	0
Gm10138	0.0743314	0.118781	0.0326689	0.0859649	0.0202655	0.0530612	0.0525114	0.0692521	0.0237154	0.025641	0.0874317	0.0110092	0.100917	0
Ivns1abp	0.445988	0.642957	0.708195	0.567836	0.269043	0.297959	0.490868	0.426593	1.01581	0.369231	0.480874	0.46055	6.30581	0.0632911
Swt1	0.29281	0.320252	0.265781	0.283041	0.277428	0.337415	0.319635	0.263158	0.363636	0.287179	0.289617	0.12844	0.0519878	0.101266
Trmt1l	0.232372	0.25438	0.230897	0.197076	0.229909	0.198639	0.299087	0.243767	0.233202	0.251282	0.262295	0.0385321	0.0642202	0
Rnf2	0.278569	0.430624	0.275194	0.404094	0.291405	0.469388	0.221461	0.443213	0.387352	0.153846	0.480874	0.137615	0.131498	0
Fam129a	0.13199	0.299229	0.477852	0.429825	0.44724	0.485714	0.194064	0.31856	0.375494	0.394872	0.36612	0.144954	0.0030581	0.0253165
2810414N06Rik	0.0118097	0.0164681	0.00276855	0.00877193	0.00698812	0.0136054	0.0136986	0.00831025	0.0118577	0.00512821	0.010929	0	0.00917431	0
Edem3	0.0778048	0.137001	0.0736434	0.14152	0.067086	0.0829932	0.086758	0.113573	0.0869565	0.0307692	0.114754	0.012844	0.00917431	0
1700025G04Rik	0.427579	0.446391	0.803433	0.525146	0.656184	0.857143	0.652968	0.603878	0.996047	0.230769	0.508197	0.326606	0.556575	0
Tsen15	0.46405	0.552908	0.463455	0.423392	0.324249	0.455782	0.440639	0.493075	0.826087	0.405128	0.360656	0.20367	0.281346	0.0126582
Colgalt2	0.00694686	0.00911002	0.116833	0.00935672	0.07058	0.0435374	0.0136986	0.00554017	0.0750988	0.0358974	0.00546448	0.00550459	0	0
Rgl1	0.147621	0.185004	0.162237	0.173684	0.229909	0.29932	0.06621	0.199446	0.12253	0.0615385	0.251366	0.0550459	0.0428135	0.0126582
Arpc5	3.73324	4.05886	3.82447	3.84971	3.27813	2.91156	3.85616	4.31856	3.3834	2.89231	3.53005	4.08257	1.81957	1.16456
Ncf2	0.0208406	0.00840925	0.00498339	0.00526316	0.00209644	0.00408163	0.0456621	0.00554017	0.0158103	0	0.00546448	0.0220183	0.00611621	0
Smg7	0.12157	0.122285	0.059247	0.161988	0.0684836	0.0884354	0.123288	0.0969529	0.102767	0.0358974	0.163934	0.0348624	0.0152905	0.0253165
Nmnat2	0.0138937	0.0287316	0.00664452	0.0590643	0.0167715	0.00816326	0.00913242	0.0138504	0.00395257	0.00512821	0.0382514	0.00183486	0.00917431	0
Lamc2	0.178534	0.0816398	0.138981	0.231579	0.0761705	0.029932	0.381279	0.146814	0.0909091	0.0102564	0.147541	0.0348624	0.030581	0.0126582
Lamc1	0.819382	0.831465	4.42691	1.79649	3.51712	2.24354	1.12329	1.14958	3.33992	0.830769	1.46448	1.75596	0.75841	0.582278
Shcbp1l	0.00208406	0.000350385	0	0	0	0.00136054	0	0.00277008	0	0	0	0	0	0
Dhx9	0.387287	0.314996	0.191584	0.359649	0.132075	0.185034	0.374429	0.360111	0.328063	0.0974359	0.251366	0.0770642	0.0550459	0
Npl	0.921153	0.0599159	0.017165	0.0345029	0.0209644	0.0326531	0.136986	0.437673	0.0316206	0.0358974	0.0437158	0.0495413	0.0152905	0.0126582
Rgs16	0.100035	0.103364	0.00221484	0.0766082	0.00908456	0.047619	0.00913242	0.160665	0.00395257	0.123077	0.114754	0.00917431	0.0244648	0
Rnasel	0.23793	0.0483532	0.0265781	0.0578947	0.0475192	0.0693878	0.223744	0.099723	0.0316206	0.0461538	0.163934	0.0183486	0.00917431	0.0126582
Rgsl1	0.00625217	0.00385424	0	0	0.00349406	0.00272109	0.00228311	0	0	0	0	0	0	0
Teddm2	0.00764154	0.00911002	0.00664452	0.00818713	0.00698812	0.0108844	0.0114155	0.0110803	0.00790514	0.0102564	0.010929	0.00917431	0.0152905	0.0126582
Glul	0.721431	0.334268	1.42193	0.62924	2.69392	0.855782	1.27626	0.515235	0.675889	3.49231	0.491803	1.34312	2.22324	0.64557
Cacna1e	0.000347343	0.000350385	0	0.00116959	0	0	0	0.00554017	0	0	0	0	0	0
Gm9530	0.00382077	0.00280308	0	0.00409357	0.000698812	0.00136054	0.00456621	0.00831025	0	0	0	0.00733945	0	0
Ier5	0.94373	0.895235	0.320598	0.890058	0.419287	0.553741	0.888128	0.963989	0.411067	0.430769	0.901639	0.636697	0.422018	0
Mr1	0.116013	0.105816	0.113511	0.107602	0.109713	0.136054	0.159817	0.166205	0.114625	0.0871795	0.174863	0.0458716	0.0336391	0
Stx6	0.338659	0.423966	0.239756	0.321637	0.164221	0.240816	0.378995	0.401662	0.245059	0.220513	0.349727	0.0715596	0.107034	0
BC034090	0.0896144	0.0648213	0.0326689	0.0631579	0.0202655	0.0326531	0.109589	0.0803324	0.055336	0.0205128	0.0491803	0.0183486	0.0152905	0
Xpr1	0.228204	0.218991	0.11794	0.225146	0.134172	0.161905	0.253425	0.254848	0.162055	0.169231	0.224044	0.0733945	0.0030581	0
Gm5532	0.00764154	0.0101612	0.00276855	0.00409357	0.00628931	0.00272109	0.00228311	0.0110803	0	0.0102564	0.00546448	0	0.507645	0
Acbd6	0.659951	0.752628	0.46567	0.548538	0.496157	0.629932	0.691781	0.66759	0.565217	0.482051	0.617486	0.394495	0.862385	0.139241
Qsox1	0.562348	1.10021	0.668328	0.77193	0.519916	0.703401	0.511416	0.767313	0.529644	0.558974	0.972678	0.581651	0.519878	0.0632911
Cep350	0.100729	0.130694	0.047619	0.126316	0.0503145	0.0748299	0.100457	0.0969529	0.0948617	0.0410256	0.131148	0.0348624	0.0030581	0.0126582
Tor1aip1	0.858284	0.85494	0.816722	0.895906	0.772886	0.794558	1.0274	0.695291	0.936759	0.789744	2.16393	1.10275	0.611621	0.0379747
Tor1aip2	1.11219	1.13875	0.72536	1.07778	0.608665	0.741497	1.61644	1.03601	0.73913	0.635897	2.45902	1.09358	0.749235	0.0759494
Fam163a	0.000694686	0	0	0	0	0	0.00684931	0	0	0	0	0	0	0
Tdrd5	0.00173671	0.00105116	0.00055371	0	0	0	0.00228311	0	0	0	0	0	0	0
Nphs2	0.00173671	0.000350385	0	0.000584795	0	0	0	0	0	0	0	0	0	0
Axdnd1	0.0163251	0.00560617	0.00110742	0.00175439	0.00139762	0.00136054	0	0	0	0	0	0.00183486	0	0
Gm2000	2.83223	2.97793	2.29845	2.79591	2.37386	2.91429	1.78767	2.54017	1.6166	1.66154	2.52459	2.76697	2	0.924051
Soat1	1.81382	0.834968	0.30897	0.580117	0.239693	0.480272	0.883562	0.900277	0.466403	0.379487	0.704918	0.699083	0.232416	0.0379747
Gm10031	0.0416811	0.0525578	0.0127353	0.0426901	0.0153739	0.0258503	0.0410959	0.0304709	0.0355731	0.0307692	0.0273224	0.00733945	0.0275229	0
Abl2	0.173671	0.133497	0.0802879	0.223977	0.055905	0.0938776	0.175799	0.182825	0.0513834	0.0205128	0.224044	0.040367	0.0244648	0
Tor3a	0.411601	0.538192	0.307309	0.450292	0.293501	0.393197	0.392694	0.429363	0.332016	0.235897	2.46995	0.130275	0.0397554	0.0126582
Fam20b	0.119833	0.147512	0.0808416	0.188889	0.0761705	0.0721088	0.13242	0.152355	0.126482	0.107692	0.256831	0.0550459	0.0214067	0
Ralgps2	0.14901	0.104765	0.0260244	0.051462	0.0510133	0.0639456	0.143836	0.132964	0.0316206	0.025641	0.0983607	0.0458716	0.058104	0
Angptl1	0.0204932	0.0819902	0.291805	0.0339181	0.649196	0.30068	0.0136986	0.218837	0.237154	0.0205128	0.153005	0.163303	0.0275229	0.0253165
Tex35	0.000347343	0.000700771	0	0.000584795	0	0.00136054	0	0	0	0	0	0	0	0
Rasal2	0.0948246	0.207428	0.0730897	0.167836	0.0761705	0.142857	0.148402	0.099723	0.150198	0.215385	0.163934	0.0311927	0.0152905	0
Cryzl2	0.228899	0.421163	0.182724	0.376023	0.245982	0.529252	0.189498	0.470914	0.221344	0.148718	0.546448	0.100917	0.171254	0.0126582
Gm15486	0.00173671	0.00315347	0	0.00175439	0.00139762	0.00136054	0.00228311	0	0	0	0	0	0	0
Sec16b	0.130948	0.248073	0.106866	0.210526	0.125087	0.163265	0.086758	0.227147	0.130435	0.00512821	0.169399	0.0422018	0.0152905	0
Brinp2	0.00173671	0	0	0	0	0	0.00228311	0	0	0	0.00546448	0	0	0
Astn1	0.00277874	0.00140154	0.00055371	0.00116959	0.00209644	0	0.00456621	0	0	0.0461538	0	0	0	0
Pappa2	0.0024314	0	0	0.00233918	0	0.00136054	0.00456621	0.00277008	0	0	0	0	0	0.0253165
Cop1	0.374436	0.48213	0.414729	0.505263	0.294899	0.438095	0.472603	0.443213	0.438735	0.317949	0.453552	0.143119	0.24159	0.0126582
Tnr	0.00104203	0.00315347	0.00166113	0.00467836	0.00209644	0	0.00228311	0.00277008	0	0	0	0	0	0
4930523C07Rik	0.252171	0.520673	0.593577	0.604678	0.813417	0.853061	0.292237	0.282548	0.533597	1.4359	0.612022	0.414679	0.125382	0
4930562F07Rik	0.00555749	0.00700771	0	0.00175439	0.000698812	0.00544218	0	0.00554017	0	0	0	0.00366972	0	0
Tnn	0.0580063	0.129993	0.00664452	0.175439	0.00489168	0.0108844	0.0136986	0.385042	0.0118577	0.00512821	0.0491803	0.00550459	0.0030581	0
Mrps14	3.48454	3.35459	3.66058	3.45088	2.84836	2.63946	3.20548	3.36288	3.78656	2.82051	2.85792	3.77431	5.37003	1.05063
Cacybp	1.83501	2.47828	1.86213	1.63567	1.40601	1.25578	2.15297	1.57341	2.35573	1.6359	1.78142	1.83486	2.56881	0.886076
Rabgap1l	0.23133	0.166433	0.198782	0.202339	0.317959	0.268027	0.696347	0.207756	0.225296	0.25641	0.213115	0.124771	0.238532	0.0253165
Gm36975	0.000347343	0.000350385	0.00110742	0.000584795	0	0.00408163	0	0	0	0	0	0	0	0
Rc3h1	0.190691	0.158725	0.111849	0.208772	0.147449	0.146939	0.237443	0.191136	0.12253	0.0717949	0.169399	0.108257	0.058104	0.0253165
Serpinc1	0.00798888	0.00770848	0.00387597	0.00292398	0.00349406	0.00408163	0.00456621	0.00831025	0.00395257	0.00512821	0.00546448	0.00366972	0	0
Zbtb37	0.0743314	0.0851437	0.038206	0.0830409	0.0614955	0.0938776	0.0684932	0.0969529	0.0513834	0.0358974	0.0710383	0.00917431	0.0458716	0
Dars2	0.124696	0.161528	0.0542636	0.104678	0.0510133	0.0721088	0.141553	0.0775623	0.233202	0.0717949	0.163934	0.0385321	0.11315	0
Gm37634	0.0024314	0.00735809	0.00276855	0.00175439	0.000698812	0.00272109	0	0.00554017	0	0	0.00546448	0	0	0
Cenpl	0.148663	0.186755	0.0498339	0.127485	0.0384347	0.047619	0.150685	0.121884	0.762846	0.0871795	0.0874317	0.0568807	0.0152905	0.0253165
Klhl20	0.102813	0.126139	0.0692137	0.121053	0.0691824	0.0870748	0.0958904	0.113573	0.102767	0.112821	0.103825	0.012844	0.0122324	0
Ankrd45	0.000694686	0	0	0.000584795	0	0	0	0	0	0	0	0	0.0152905	0
Prdx6	2.54255	3.5445	1.91251	1.83801	1.78616	1.74694	2.4589	1.93075	1.09091	1.90256	3.48634	2.27339	5.30581	1
Tnfsf4	0.0274401	0.0101612	0.00276855	0.0169591	0.00209644	0.00136054	0.0136986	0.00554017	0	0.00512821	0.0382514	0	0	0
Tnfsf18	0.00104203	0.00280308	0.00276855	0.00994152	0.00209644	0.00408163	0.00684931	0	0	0	0	0	0	0
Suco	0.145189	0.161878	0.085825	0.17193	0.111111	0.0965986	0.278539	0.157895	0.193676	0.0974359	0.120219	0.012844	0.0183486	0
4930558K02Rik	0.000694686	0.00105116	0	0	0	0	0	0	0	0	0	0	0	0
Pigc	0.299757	0.428521	0.317276	0.335088	0.288609	0.44898	0.299087	0.371191	0.363636	0.184615	0.377049	0.117431	0.088685	0
Gm38304	0.00173671	0.000700771	0	0.000584795	0.000698812	0	0	0	0	0	0.00546448	0	0	0
Dnm3	0.0319555	0.105116	0.0708749	0.0362573	0.0992313	0.0897959	0.0251142	0.0526316	0.0434783	0.0615385	0.10929	0.0183486	0.00611621	0.0126582
2810442N19Rik	0.00208406	0.0171689	0.00110742	0.00233918	0.0055905	0.0190476	0.00228311	0.00277008	0	0.0153846	0.0163934	0.00733945	0	0
Dnm3os	0.135464	0.525228	0.157254	0.28538	0.143955	0.526531	0.0319635	0.310249	0.0948617	0.0666667	0.52459	0.0733945	0.0519878	0.0379747
Mettl13	0.0976033	0.143658	0.0426357	0.094152	0.048218	0.0340136	0.06621	0.0886427	0.0592885	0.0358974	0.0765027	0.0330275	0.0122324	0
Vamp4	0.578673	0.769446	0.934662	0.657895	0.723969	0.759184	0.611872	0.728532	0.936759	0.815385	0.693989	0.816514	0.577982	0.0126582
Myoc	0.023272	0.0192712	0.894241	0.0146199	0.519217	0.0462585	0.0456621	0.0138504	0.130435	1.97436	0.0218579	0.159633	0	0
Prrc2c	1.26641	1.07814	0.689369	1.02281	0.751922	0.880272	1.1347	0.99169	1.02372	0.928205	1.05464	1.26606	0.605505	0.0759494
Fmo4	0.00625217	0.00911002	0.00166113	0.00584795	0.00349406	0.00680272	0.00456621	0.00277008	0	0	0.010929	0	0	0.0253165
Fmo1	0.037513	0.15487	0.265781	0.0719298	0.410901	0.257143	0.0159817	0.033241	0.181818	0.138462	0.218579	0.192661	0.0122324	0
Fmo2	0.225773	0.0714786	0.179402	0.0818713	1.1775	0.379592	0.66895	0.0138504	0.027668	0.230769	0.224044	0.33211	0.0030581	0.0253165
Fmo3	0.00138937	0.00210231	0	0.00116959	0.011181	0.00136054	0	0	0	0.0512821	0	0.00366972	0	0
Prrx1	1.40986	2.74947	1.23145	3.68947	1.79315	1.39048	0.438356	2.31302	0.920949	1.78974	2.53552	1.75229	1.03364	0.78481
Gm26523	0.191039	0.322355	0.0753045	0.294152	0.15863	0.167347	0.0365297	0.229917	0.0750988	0.261538	0.278689	0.0293578	0.0152905	0
Gorab	0.250782	0.292221	0.111849	0.31345	0.1174	0.141497	0.230594	0.252078	0.13834	0.102564	0.262295	0.0770642	0.0550459	0.0253165
Kifap3	0.446336	0.47267	0.413621	0.547368	0.416492	0.504762	0.479452	0.448753	0.44664	0.410256	0.622951	0.176147	0.17737	0.0379747
Scyl3	0.0941299	0.0981079	0.0520487	0.0853801	0.048218	0.0530612	0.107306	0.0831025	0.0671937	0.0410256	0.0928962	0.0220183	0.00917431	0
BC055324	0.101424	0.114226	0.013289	0.0502924	0.011181	0.0204082	0.0753425	0.0775623	0.166008	0.00512821	0.0546448	0.00917431	0.00611621	0
Mettl18	0.0788468	0.0932025	0.0487265	0.0602339	0.0733753	0.0870748	0.0684932	0.0498615	0.114625	0.0615385	0.0546448	0.0293578	0.0366972	0
Sele	0.00312608	0.00630694	0.00055371	0.00818713	0	0.00408163	0	0.0110803	0	0	0	0	0	0
Selp	0.00277874	0.0287316	0	0.0116959	0.00209644	0.0190476	0.0159817	0.00554017	0	0.0358974	0.00546448	0.00183486	0.0030581	0
F5	0.0104203	0.00770848	0.00332226	0.00526316	0.0132774	0.0122449	0.00684931	0.00277008	0	0	0.0163934	0.0110092	0	0
Slc19a2	0.0510594	0.0875964	0.0155039	0.0695906	0.0328442	0.0503401	0.0776256	0.0470914	0.0237154	0.0410256	0.0765027	0.0311927	0.00611621	0.0126582
Ccdc181	0.172977	0.0644709	0.0614618	0.0725146	0.0845563	0.0503401	0.310502	0.0941828	0.0474308	0.0564103	0.0983607	0.0385321	0.100917	0
Blzf1	0.266759	0.429923	0.258583	0.331579	0.213138	0.310204	0.242009	0.274238	0.201581	0.210256	0.327869	0.0678899	0.143731	0.0253165
Nme7	0.281	0.30028	0.145072	0.239766	0.115304	0.259864	0.257991	0.3241	0.221344	0.123077	0.234973	0.0495413	0.0122324	0
Atp1b1	2.51441	0.195515	0.0930233	0.378947	0.534591	0.789116	4.71689	1.09141	0.177866	1.4359	0.491803	0.605505	0.311927	0.0379747
Gm26685	0.0024314	0	0	0	0.00209644	0	0.00456621	0	0	0	0	0	0	0
Gm37754	0.00347343	0.00175193	0	0.00116959	0.00349406	0.00136054	0.00456621	0	0.00395257	0	0.010929	0.00366972	0	0
Dpt	1.06738	4.17414	10.8882	10.8924	17.9525	17.9252	0.817352	13.2355	6.86561	13.0513	10.2896	8.58349	2.66972	1.77215
Gm32569	0.00104203	0.000350385	0	0.000584795	0	0	0	0	0	0	0	0	0	0
Xcl1	0.00451546	0.000700771	0	0.00233918	0	0	0	0.0387812	0	0	0	0	0	0
Sft2d2	0.26016	0.112824	0.0625692	0.105263	0.130678	0.126531	0.511416	0.0803324	0.0592885	0.117949	0.0983607	0.0642202	0.0366972	0.0253165
Tiprl	0.886419	1.11352	1.05869	0.915789	0.810622	0.805442	0.849315	1.08587	1.35968	0.917949	0.95082	1.26606	1.17125	0.0632911
Gpr161	0.0340396	0.0374912	0.0293466	0.0444444	0.0174703	0.0326531	0.0273973	0.0526316	0.0592885	0.0102564	0.0710383	0.00733945	0	0
Dcaf6	0.252171	0.177645	0.0991141	0.147368	0.109015	0.239456	0.203196	0.243767	0.0948617	0.0974359	0.229508	0.0587156	0.24159	0.101266
Mpc2	1.87947	2.05922	2.99557	2.25088	2.68763	2.67075	2.26941	2.0831	3.11462	2.38462	2.10929	2.78716	22.0061	1.65823
Adcy10	0.00104203	0.00840925	0	0.000584795	0	0.00136054	0	0.00554017	0	0	0.00546448	0	0	0
Mpzl1	0.445294	1.38227	0.629014	0.743275	0.597484	1.03537	0.253425	0.65374	0.956522	0.825641	1.04372	0.658716	0.446483	0.0379747
Rcsd1	0.0524488	0.085494	0.129014	0.0269006	0.0412299	0.0707483	0.123288	0.0166205	0.130435	0.312821	0.0327869	0.0146789	0.30581	0.0126582
Creg1	3.47273	0.990189	1.5753	1.30175	1.67226	2.27483	7.71233	1.52078	1.40711	1.23077	1.59563	1.88624	0.908257	1.75949
Pou2f1	0.0719	0.0844429	0.0636766	0.074269	0.0587002	0.0707483	0.0821918	0.0803324	0.0909091	0.0461538	0.0983607	0.0256881	0.0030581	0
Dusp27	0.00312608	0.0168185	0.00055371	0.00350877	0.00209644	0.00680272	0.00228311	0.00277008	0.00395257	0	0	0	0.110092	0
Mael	0.00208406	0.00210231	0	0.00292398	0	0.00680272	0.00456621	0.00277008	0	0	0	0	0	0
Ildr2	0.671414	0.0833917	0.0459579	0.190058	0.155835	0.159184	0.997717	0.207756	0.0632411	0.128205	0.20765	0.0587156	0.0152905	0.0126582
Gm15853	0.011115	0.0210231	0.00609081	0.0116959	0.00209644	0.0231293	0.00684931	0.0138504	0	0.00512821	0.010929	0	0.0122324	0
Tada1	0.331365	0.331465	0.224806	0.245029	0.18798	0.254422	0.310502	0.299169	0.363636	0.230769	0.273224	0.0623853	0.134557	0
Pogk	0.0913512	0.123336	0.0741971	0.116959	0.0587002	0.0802721	0.0799087	0.105263	0.0592885	0.0358974	0.0765027	0.0201835	0.0244648	0
Gm16701	0.0333449	0.0049054	0.00110742	0.00760234	0.00978337	0.00544218	0.0205479	0.0249307	0	0.025641	0.0163934	0	0	0
Gm16701.1	0.00590483	0.00385424	0.00110742	0.00233918	0.0055905	0.00408163	0.0114155	0.00277008	0.00395257	0.025641	0.00546448	0.00550459	0	0
Fam78b	0.121917	0.0630694	0.0127353	0.0432749	0.0503145	0.0394558	0.123288	0.0747922	0.0237154	0.128205	0.0437158	0.0146789	0.0030581	0
Uck2	0.348385	0.555011	0.110188	0.319298	0.0489168	0.127891	0.431507	0.268698	0.197628	0.0923077	0.245902	0.0752294	0.342508	0.0379747
Gm2453	0.000347343	0.00140154	0	0	0	0	0	0	0	0	0	0	0	0
Tmco1	2.76415	2.85319	2.48339	2.41637	2.35639	2.27755	2.81507	2.17175	2.52569	2.81538	2.22404	2.77431	1.47095	1.01266
Aldh9a1	0.44703	0.44534	0.119048	0.265497	0.0950384	0.134694	0.488584	0.32687	0.102767	0.205128	0.240437	0.111927	0.119266	0
Mgst3	0.475512	0.319552	0.366556	0.547953	0.404612	0.394558	1.04566	0.285319	0.470356	0.6	0.469945	0.390826	5.49541	0.493671
Rxrg	0.00312608	0.0143658	0.00221484	0.00760234	0.0125786	0.0163265	0.00684931	0.00277008	0	0.0358974	0.0327869	0.00550459	0.691131	0
Lmx1a	0.000347343	0	0.00387597	0.00175439	0.00349406	0	0	0	0.00395257	0	0.00546448	0	0	0
Gm20711	0.000694686	0.000350385	0	0	0.00139762	0	0.00228311	0	0	0	0	0	0	0
Pbx1	1.33588	0.867204	0.625692	0.945029	0.95318	1.36327	1.75114	1.26039	0.577075	0.507692	1.01639	1.15413	0.608563	0.0759494
Nuf2	0.274401	0.358444	0.131783	0.205848	0.0300489	0.0517007	0.189498	0.218837	2.12253	0.133333	0.191257	0.115596	0.0244648	0.0379747
Rgs5	0.0274401	0.0956552	0.0127353	0.0333333	0.044724	0.0408163	0.0114155	0.00831025	0.134387	10.1846	0.131148	0.124771	0.0366972	0.556962
Rgs4	0.0750261	0.218991	0.1268	0.0532164	0.0356394	0.266667	0.152968	0.0166205	0.146245	0.646154	0.174863	0.0146789	0.0183486	0.0126582
Hsd17b7	0.105245	0.112474	0.100775	0.246199	0.0468204	0.0217687	0.125571	0.182825	0.0909091	0.0564103	0.15847	0.0330275	0.0672783	0.0379747
3110045C21Rik	0.0420285	0.051857	0.0365448	0.0432749	0.0251572	0.00952381	0.043379	0.0609418	0.0671937	0.00512821	0.0382514	0.00183486	0.0152905	0
Ddr2	0.355332	0.492642	1.07087	0.688304	1.25297	0.594558	0.278539	0.961219	0.956522	0.369231	0.590164	0.482569	0.0948012	0.0506329
Uap1	2.13894	1.46496	4.4701	4.5345	3.36827	1.20816	8.58219	1.57618	3.92885	1.46667	2.79235	2.40367	1.5841	1.01266
Gm37748	0.000347343	0.00105116	0.00110742	0.000584795	0	0	0.00228311	0	0	0	0	0	0	0
Gm37502	0.00104203	0.00105116	0	0.00116959	0	0	0.00228311	0	0	0	0	0.00366972	0	0
Uhmk1	0.127822	0.132446	0.0647841	0.163158	0.0600978	0.0748299	0.19863	0.0941828	0.0790514	0.0358974	0.125683	0.0440367	0.0183486	0
4930500M09Rik	0.00104203	0.000350385	0	0.00175439	0	0	0	0	0	0	0.00546448	0	0	0
Gm7694	0.0159778	0.00315347	0	0.00409357	0.00139762	0.00136054	0.0707763	0.00277008	0	0.0102564	0	0	0	0
Nos1ap	0.0368183	0.00735809	0.00221484	0.00409357	0.00349406	0.014966	0.19863	0.00831025	0.00395257	0.0410256	0.010929	0.00550459	0.0122324	0
Olfml2b	0.936436	0.811493	0.630676	1.36199	2.95737	2.06939	0.958904	1.29363	0.750988	1.02051	1.50273	1.46606	0.565749	0.189873
Atf6	0.118097	0.129292	0.0631229	0.116374	0.0454228	0.0993197	0.184932	0.102493	0.130435	0.0410256	0.163934	0.0183486	0.0366972	0
Dusp12	0.357416	0.710231	0.285714	0.450292	0.180294	0.359184	0.273973	0.390582	0.280632	0.2	0.47541	0.161468	0.0764526	0
Gm26620	0.0263981	0.047302	0.00276855	0.0134503	0.00628931	0.00816326	0.022831	0.0415512	0.00395257	0	0.0327869	0.0201835	0.0030581	0
Fcrlb	0.00138937	0.00140154	0	0.000584795	0	0	0	0	0	0	0	0	0	0
Fcgr2b	0.0392497	0.00875964	0.00110742	0.00350877	0.00279525	0.00816326	0.00684931	0.00831025	0.00395257	0.0102564	0	0.0330275	0.0183486	0
Gm10522	0.000694686	0.000350385	0	0.00175439	0	0	0	0	0	0	0.00546448	0	0	0
Fcgr4	0.0326502	0.0049054	0.00055371	0.00409357	0.000698812	0.00136054	0.0205479	0	0	0	0.00546448	0.00550459	0.00611621	0
Fcgr3	0.0684265	0.0960056	0.00719823	0.0350877	0.00628931	0.0190476	0.0319635	0.0554017	0.0118577	0.00512821	0.0382514	0.093578	0.0428135	0
Cfap126	0.0263981	0.0196216	0.0121816	0.0181287	0.00978337	0.0258503	0.0159817	0.0110803	0.0118577	0.0102564	0.0382514	0.0110092	0.0183486	0
Sdhc	1.25842	1.28837	1.01883	1.09123	0.860238	0.831293	1.26484	1.19114	0.87747	1	1.00546	1.34679	7.70642	0.78481
Pcp4l1	0.0048628	0.00735809	0.00332226	0.00233918	0.00279525	0.00544218	0.00228311	0.00554017	0.00790514	0.138462	0.010929	0.00366972	1.20183	0.0126582
Tomm40l	0.183397	0.266293	0.160022	0.223392	0.110412	0.153741	0.173516	0.141274	0.205534	0.102564	0.196721	0.0642202	0.425076	0
Apoa2	0.0319555	0.038192	0.00332226	0.0280702	0.00419287	0.0204082	0.0296804	0.0221607	0.0197628	0.0102564	0.0273224	0.00733945	0.00611621	0
Fcer1g	0.0361237	0.0308339	0.0199336	0.0222222	0.0286513	0.0326531	0.0502283	0.0277008	0.0790514	0.00512821	0.0437158	0.251376	0.152905	0
Ndufs2	1.98333	2.18711	2.06146	1.8386	1.71838	1.8381	2.39726	1.65374	1.92885	2.12308	1.72678	1.88624	12.8777	1.07595
Adamts4	0.231678	0.326209	0.0586932	0.25848	0.0789658	0.189116	0.0525114	0.67036	0.102767	0.0564103	0.262295	0.0605505	0.00611621	0.0379747
B4galt3	0.198333	0.313945	0.0919158	0.201754	0.100629	0.160544	0.16895	0.235457	0.083004	0.14359	0.229508	0.0477064	0.0611621	0
Ppox	0.178882	0.207779	0.136213	0.139181	0.1174	0.179592	0.230594	0.149584	0.213439	0.138462	0.191257	0.0385321	0.058104	0.0759494
Usp21	0.0958666	0.125438	0.0885936	0.071345	0.0621943	0.103401	0.0981735	0.110803	0.146245	0.0410256	0.136612	0.0311927	0.0428135	0
Ufc1	2.10629	2.33707	2.24474	2.09006	2.03843	2.24762	1.91324	2.42936	1.8419	1.51795	2.19672	2.25688	2.10703	0.898734
Gm20045	0.0218826	0.0304835	0.00830565	0.0239766	0.0139762	0.0190476	0.0410959	0.033241	0.0316206	0.0358974	0.0546448	0.0146789	0	0
Dedd	0.249045	0.319902	0.176633	0.260234	0.163522	0.204082	0.273973	0.263158	0.197628	0.194872	0.273224	0.104587	0.146789	0.0126582
Nit1	0.287253	0.235809	0.146179	0.198246	0.157932	0.22449	0.385845	0.199446	0.114625	0.148718	0.185792	0.0825688	0.217125	0
Pfdn2	2.45224	1.96917	2.36877	2.02573	1.99092	1.70068	2.3653	2.01662	1.97233	2.23077	1.54645	2.33211	3.0581	0.911392
Klhdc9	0.00416811	0.0150666	0.00387597	0.0111111	0.0104822	0.0122449	0.00456621	0.00554017	0.0158103	0.0102564	0.0163934	0.00733945	0	0
Nectin4	0.0732893	0.00805887	0.00221484	0.00935672	0.00419287	0.00544218	0.0753425	0.0554017	0	0	0.0273224	0.00917431	0.0030581	0
Arhgap30	0.000694686	0.00175193	0	0	0.00349406	0.00136054	0	0	0	0	0	0.00183486	0	0
Usf1	0.234804	0.1815	0.118494	0.143275	0.13557	0.14966	0.273973	0.188366	0.102767	0.138462	0.196721	0.0807339	0.100917	0
Tstd1	0.00382077	0.00525578	0.00110742	0.00116959	0.00209644	0.00136054	0.0136986	0.00277008	0	0	0.0163934	0	0	0
F11r	1.52657	0.067274	0.0249169	0.119883	0.0419287	0.0489796	3.15068	0.113573	0.0474308	0.0820513	0.0546448	0.168807	0.0122324	0
B930036N10Rik	0.0708579	0.0998598	0.0160576	0.0567251	0.0160727	0.0204082	0.0182648	0.0443213	0.0316206	0.0358974	0.0382514	0.0165138	0.00611621	0.0253165
Alyref2	0.317819	0.366153	0.243632	0.287135	0.190776	0.272109	0.36758	0.296399	0.280632	0.133333	0.404372	0.0844037	0.0703364	0.0253165
Cd244	0.0715526	0.00455501	0.00110742	0.00935672	0	0.00408163	0.299087	0	0	0	0	0	0	0
Ly9	0.0135464	0.00280308	0	0.00350877	0	0	0.0182648	0.00554017	0	0	0	0.00733945	0.00611621	0
Cd48	0.00138937	0.0024527	0	0.000584795	0	0.00136054	0	0	0.0197628	0	0	0.0422018	0.0122324	0
Slamf1	0.0097256	0.0133146	0.00166113	0.00760234	0.00349406	0.00272109	0.00684931	0.00831025	0.00790514	0	0.00546448	0.0110092	0.0030581	0
Cd84	0.00277874	0.00210231	0.00110742	0.00233918	0.000698812	0.00272109	0.00456621	0.00831025	0.0118577	0	0.00546448	0.0293578	0.00917431	0
Gm37065	0.00104203	0.00315347	0.00055371	0.000584795	0	0	0.00228311	0	0	0	0	0	0	0
Vangl2	0.101077	0.138402	0.0636766	0.0859649	0.0461216	0.0748299	0.0456621	0.130194	0.0988142	0.0717949	0.0928962	0.0110092	0	0
Ncstn	0.599861	0.649965	0.666113	0.597076	0.625437	0.736054	0.73516	0.700831	0.608696	0.405128	0.726776	0.368807	0.140673	0.0379747
Copa	1.44807	1.78486	1.99391	1.75848	1.67855	1.66395	1.29909	1.9169	1.4664	1.42051	1.68852	1.6	1.00306	0.797468
Gm37756	0.00104203	0.00105116	0	0.000584795	0	0	0	0	0	0	0	0	0	0
Pex19	0.53074	0.712334	0.751938	0.483041	0.416492	0.542857	0.584475	0.720222	0.624506	0.538462	0.497268	0.39633	1.19878	0.0253165
Dcaf8	0.483849	0.457603	0.546512	0.407018	0.454927	0.644898	0.538813	0.501385	0.505929	0.574359	0.530055	0.143119	0.455657	0.0253165
Pea15a	0.824939	1.26524	1.83112	0.892398	1.26345	1.30204	0.899543	1.01662	1.87352	1.8	1.03279	1.43853	0.792049	0.582278
Casq1	0.0048628	0.0234758	0.00387597	0.0128655	0.00349406	0.0204082	0	0.00277008	0.00790514	0	0.010929	0.00917431	0.00917431	0
Gm17224	0.00104203	0.000350385	0	0	0	0	0	0	0	0	0.00546448	0	0	0
Atp1a4	0.00416811	0.0287316	0.00276855	0.00701754	0.00209644	0.0231293	0.00228311	0.00554017	0	0.00512821	0.0218579	0	0.00611621	0
Igsf8	0.88364	0.771198	0.848837	0.960819	0.912648	0.756463	0.874429	1.36565	0.964427	0.584615	1.03825	0.943119	0.470948	0.0379747
Atp1a2	0.119486	0.0956552	0.589701	0.0438596	1.04403	0.640816	0.121005	0.0443213	0.391304	0.569231	0.0983607	0.242202	0.238532	0.0506329
Pigm	0.138937	0.181149	0.0808416	0.14269	0.0691824	0.0897959	0.159817	0.127424	0.130435	0.0461538	0.142077	0.00917431	0.00917431	0
Slamf9	0.0333449	0.0578136	0.0193798	0.0526316	0.0160727	0.0598639	0.0251142	0.0138504	0.0355731	0.0102564	0.0983607	0.0422018	0.00611621	0
Igsf9	0.0500174	0.0248774	0.00332226	0.0163743	0.0118798	0.0326531	0.0707763	0.0138504	0.0158103	0.0102564	0.0163934	0.00550459	0	0
Tagln2	11.9542	16.3255	11.1063	14.5485	6.058	7.06259	9.99543	11.7091	18.9605	8.24615	11.1913	10.9119	5.21407	3.03797
Cfap45	0.146579	0.0984583	0.00996678	0.0964912	0.0055905	0.00816326	0.0981735	0.0581717	0.0316206	0.0410256	0.0765027	0.00733945	0	0
Vsig8	0.219173	0.0217239	0.00498339	0.0269006	0.00908456	0.0258503	0.086758	0.0277008	0.00395257	0.0358974	0.0163934	0.0201835	0.0030581	0
Slamf8	0.0201459	0.0252278	0.00775194	0.0152047	0.00838574	0.0136054	0.0114155	0.0249307	0	0.0102564	0.0928962	0.00366972	0	0
Dusp23	0.446336	0.439383	0.339424	0.395906	0.287212	0.423129	0.413242	0.487535	0.347826	0.158974	0.437158	0.236697	0.342508	0
Ackr1	0.0177145	0.00385424	0.0193798	0.00584795	0.0293501	0.00136054	0.00684931	0.00831025	0.0237154	0.00512821	0.0327869	0	0	0.0759494
Cadm3	0.0948246	0.0255781	0.155039	0.0684211	0.176101	0.0108844	0.0730594	0.0914127	0.0909091	0.0820513	0.0601093	0.040367	0.00611621	0.0126582
Aim2	0.0107676	0.0879467	0.0204873	0.0707602	0.0188679	0.0394558	0.00228311	0.00554017	0.0434783	0.0102564	0.0437158	0.0146789	0.00611621	0
Ifi206	0.00173671	0.00595655	0	0.00116959	0	0	0.00228311	0	0	0	0.147541	0	0	0
Ifi213	0	0.00210231	0	0	0.000698812	0	0	0	0	0	0.0491803	0	0	0
Ifi208	0	0.0024527	0	0.000584795	0	0	0	0	0.00790514	0	0.0655738	0	0	0
Ifi207	0.0566169	0.0749825	0.125692	0.121053	0.271139	0.172789	0.0296804	0.127424	0.055336	0	0.743169	0.0458716	0.00917431	0
Ifi204	1.96249	0.612123	0.468992	1.24386	0.693222	0.534694	1.67352	1.26593	0.505929	0.164103	4.04918	1.24404	0.422018	0.0506329
Mndal	1.28552	0.433777	0.491694	0.640936	0.569532	0.893878	1.2968	0.847645	0.664032	0.317949	4.15301	0.420183	0.155963	0.0632911
Ifi211	0.911428	0.833917	0.874862	0.867251	0.51782	0.526531	0.956621	0.720222	0.87747	0.0769231	3.23497	0.688073	0.351682	0.0632911
Ifi203	0.761723	0.375964	0.451827	0.470175	0.547869	0.89932	0.719178	0.534626	0.58498	0.14359	3.36066	0.12844	0.0336391	0.151899
Ifi205	1.03126	0.512614	1.53876	1.23684	1.01817	0.579592	0.926941	0.545706	0.790514	0.0410256	4	0.794495	0.140673	0.0126582
Spta1	0.00659951	0.0203224	0.0952381	0.0122807	0.0272537	0.00952381	0.00684931	0.00554017	0.241107	0	0.00546448	0.0238532	0.0428135	0.0126582
Fmn2	0.000694686	0.00280308	0.00442968	0.00116959	0.00419287	0.00136054	0	0	0.0118577	0	0	0	0	0
Grem2	0.0323029	0.00630694	0.00110742	0.00935672	0.00489168	0.00272109	0.00456621	0.0470914	0	0.00512821	0.00546448	0.00733945	0	0
Rgs7	0.00347343	0.00385424	0.0055371	0.00584795	0.0160727	0.00544218	0	0.00277008	0.00790514	0.0153846	0.00546448	0.00366972	0.00917431	0
Fh1	0.639111	0.868605	0.57309	0.599415	0.390636	0.49932	0.623288	0.567867	0.913043	0.415385	0.519126	0.422018	2.99694	0.101266
Kmo	0.000347343	0.000350385	0	0.000584795	0	0	0	0	0	0	0.00546448	0.00550459	0	0
Opn3	0.0531435	0.067274	0.0880399	0.101754	0.067086	0.0326531	0.0684932	0.0692521	0.173913	0.0205128	0.0491803	0.0146789	0.00611621	0
Chml	0.0333449	0.0322355	0.0299003	0.0573099	0.0300489	0.0176871	0.06621	0.033241	0.0434783	0.0461538	0.0163934	0	0.00611621	0
Exo1	0.0934352	0.129292	0.00609081	0.0573099	0.00698812	0.0136054	0.0547945	0.0470914	0.185771	0.0307692	0.0218579	0.0256881	0.0030581	0
Rbm8a2	0.0656478	0.0728802	0.0221484	0.048538	0.0160727	0.0217687	0.0410959	0.0692521	0.0237154	0.0102564	0.0218579	0.0201835	0.00917431	0
Cep170	0.258076	0.460757	0.317276	0.547368	0.236198	0.287075	0.189498	0.415512	0.43083	0.220513	0.508197	0.119266	0.0244648	0.0126582
Sdccag8	0.213616	0.228451	0.246955	0.234503	0.199161	0.183673	0.214612	0.229917	0.256917	0.133333	0.245902	0.0678899	0.0336391	0.0253165
Akt3	0.0545328	0.10932	0.0681063	0.0964912	0.0538085	0.0938776	0.0502283	0.110803	0.130435	0.0512821	0.0928962	0.0201835	0.00917431	0.0126582
Gm26801	0	0.000700771	0	0.000584795	0	0	0	0	0	0	0.00546448	0.00366972	0	0
Zbtb18	0.0468913	0.0378416	0.0182724	0.0526316	0.0202655	0.0353742	0.0479452	0.0387812	0.055336	0.0307692	0.0218579	0.0256881	0.0214067	0
Adss	0.629385	0.688858	0.447398	0.583041	0.324249	0.387755	0.940639	0.540166	0.640316	0.517949	0.579235	0.449541	0.195719	0.0632911
Catspere2	0.00903091	0.00840925	0.0055371	0.00643275	0.00628931	0.0217687	0.00913242	0.0110803	0.0158103	0.00512821	0.00546448	0.00733945	0.0030581	0
Desi2	0.899965	1.09881	1.09524	1.22281	0.973445	1.37551	0.547945	1.10526	1.21739	0.774359	1.17486	1.17064	0.804281	0.0632911
B230369F24Rik	0.00416811	0.00455501	0.00221484	0.00116959	0	0	0.00684931	0	0	0.00512821	0	0.00366972	0.058104	0
Cox20	1.87808	1.38472	2.65891	1.97778	1.97205	1.61224	2.19635	1.93906	3.09486	2.56923	1.81421	2.24587	5.86239	0.924051
Hnrnpu	2.78673	2.79222	2.76689	2.6462	2.1167	2.05442	2.71233	2.27147	3.99605	2.31282	2.0929	2.73761	1.80122	0.987342
Efcab2	0.0642584	0.101612	0.038206	0.0748538	0.0587002	0.0530612	0.0707763	0.0609418	0.0474308	0.0461538	0.0546448	0.0275229	0.620795	0.0126582
Kif26b	0.184439	0.435529	0.0182724	0.212865	0.0342418	0.341497	0.127854	0.121884	0.0434783	0.025641	0.42623	0.0201835	0.0214067	0.0253165
Smyd3	0.191733	0.288718	0.0946844	0.146784	0.134871	0.180952	0.136986	0.152355	0.16996	0.0871795	0.20765	0.0623853	0.0428135	0.0253165
Tfb2m	0.321292	0.32691	0.181063	0.254971	0.19986	0.232653	0.242009	0.227147	0.114625	0.169231	0.174863	0.093578	0.58104	0
Cnst	0.0507121	0.0742817	0.0415282	0.0672515	0.0286513	0.047619	0.0479452	0.0581717	0.0237154	0.025641	0.0546448	0.012844	0.058104	0
Sccpdh	0.308093	0.458304	0.372647	0.361988	0.250874	0.370068	0.278539	0.365651	0.731225	0.312821	0.273224	0.143119	0.434251	0.0379747
Ahctf1	0.189649	0.220042	0.147287	0.229825	0.143955	0.146939	0.171233	0.199446	0.320158	0.0820513	0.153005	0.0862385	0.0214067	0.0126582
Cdc42bpa	0.245224	0.303434	0.243079	0.269006	0.207547	0.246259	0.310502	0.288089	0.320158	0.220513	0.262295	0.113761	0.0336391	0.0253165
Coq8a	0.0479333	0.0266293	0.0227021	0.0210526	0.0628931	0.0408163	0.0707763	0.0221607	0.027668	0.025641	0.0273224	0.0110092	1.19878	0
Psen2	0.570337	0.21794	0.240864	0.261988	0.294899	0.338776	0.621005	0.310249	0.0790514	0.328205	0.278689	0.093578	0.030581	0
Gm31728	0.00138937	0.000350385	0.00055371	0	0	0	0.00228311	0	0	0	0	0	0	0
Itpkb	0.11636	0.0868956	0.0869324	0.0807018	0.0775681	0.118367	0.175799	0.141274	0.0988142	0.164103	0.153005	0.00550459	0.0122324	0.0126582
Parp1	0.534213	0.411352	0.147287	0.326901	0.114605	0.17551	0.449772	0.465374	0.288538	0.0820513	0.273224	0.110092	0.211009	0
Lin9	0.0826676	0.103364	0.0227021	0.0707602	0.0244584	0.0326531	0.0684932	0.0581717	0.312253	0.0307692	0.0765027	0.0201835	0.0244648	0
Mixl1	0.00173671	0.00140154	0	0.00233918	0	0	0	0.00554017	0	0	0	0	0	0
Acbd3	0.579368	0.855641	0.444075	0.826901	0.322152	0.487075	0.484018	0.767313	0.474308	0.287179	0.704918	0.313761	0.247706	0
H3f3a	5.61827	5.76699	6.07198	5.36784	5.21104	6.34014	7.89269	6.14681	8.74704	6.84103	5.69399	6.28991	6.01529	5.73418
Gm17275	0.00555749	0.0024527	0	0.00175439	0.000698812	0.00272109	0.00228311	0.00831025	0.00790514	0	0	0	0	0
H3f3aos	0.00173671	0.00105116	0.00055371	0.00175439	0	0	0.00228311	0.00277008	0	0	0	0	0	0
Sde2	0.526572	0.543798	0.409745	0.428655	0.345213	0.47619	0.534247	0.429363	0.426877	0.471795	0.551913	0.190826	0.119266	0.0632911
Lefty2	0.0357763	0.00385424	0.00055371	0	0	0.00136054	0.150685	0.00277008	0	0	0	0	0	0
Pycr2	0.728725	0.767344	0.570321	0.574854	0.361985	0.397279	0.901826	0.537396	0.905138	0.482051	0.360656	0.438532	0.406728	0.0379747
Lefty1	0.405349	0.156973	0.51495	0.197661	0.245283	0.17551	0.554795	0.185596	0.407115	0.307692	0.153005	0.115596	0.0152905	0.0126582
Tmem63a	0.252518	0.171338	0.259136	0.221053	0.139762	0.12381	0.415525	0.196676	0.300395	0.133333	0.174863	0.0899083	0.0244648	0.0506329
Ephx1	0.24314	0.322705	0.444629	0.307602	0.355695	0.315646	0.552511	0.174515	0.407115	0.528205	0.437158	0.218349	0.0214067	0.0253165
Nvl	0.302536	0.350035	0.204319	0.276608	0.150245	0.228571	0.299087	0.277008	0.3083	0.164103	0.256831	0.0825688	0.0672783	0
Cnih4	3.02431	2.37631	2.09302	2.63918	1.9427	1.82449	3.23516	2.39889	3.41502	1.77436	2.27322	2.63486	1.3945	0.911392
Wdr26	0.637374	0.50946	0.437984	0.780702	0.465409	0.597279	0.687215	0.695291	0.418972	0.374359	0.601093	0.255046	0.131498	0.0506329
A430110L20Rik	0.00138937	0.00175193	0.00166113	0.00233918	0	0	0	0.00554017	0	0	0	0	0	0
Ccdc121	0.00104203	0	0	0	0	0	0	0	0	0.0205128	0	0	0	0
Lbr	0.245571	0.332165	0.213178	0.278947	0.14116	0.163265	0.237443	0.232687	0.924901	0.179487	0.240437	0.150459	0.0489297	0.329114
Enah	0.295241	0.723196	0.190476	1.0462	0.273236	0.32517	0.125571	1.00831	0.185771	0.415385	0.639344	0.150459	0.174312	0
Srp9	4.31435	5.97617	4.17497	5.98772	3.60307	4.1483	3.48174	5.54294	4.78656	3.28205	4.80874	4.6367	4.75841	1.37975
Degs1	1.20806	1.76209	2.98671	1.45088	2.2369	1.83129	1.55479	1.1108	3.15415	2.48205	1.28962	1.94312	1.06116	0.848101
1700047M11Rik	0.00104203	0.000700771	0.0254707	0	0.0146751	0.00136054	0	0	0	0	0.010929	0.00366972	0	0
Fbxo28	0.290031	0.301331	0.144518	0.232749	0.104123	0.138776	0.287671	0.254848	0.189723	0.117949	0.180328	0.0788991	0.0489297	0.0379747
Trp53bp2	0.183744	0.0998598	0.0730897	0.120468	0.0831586	0.0857143	0.349315	0.0775623	0.0948617	0.0666667	0.10929	0.0275229	0.00917431	0
Capn2	1.39805	1.60336	1.92248	1.81754	1.27673	1.17687	1.75114	1.65374	1.88933	1.39487	1.34973	1.57615	1.11009	0.746835
Susd4	0.00903091	0.0119131	0.00110742	0.00584795	0.00279525	0.00272109	0.0410959	0.0249307	0	0	0	0	0	0
Tlr5	0.0329976	0.00946041	0.00166113	0.0140351	0.00489168	0.00680272	0.0730594	0.0387812	0.00790514	0	0.00546448	0.012844	0.0030581	0
Gm38079	0.0107676	0.00385424	0.00055371	0.00350877	0.00209644	0.00408163	0.0319635	0.0138504	0	0.00512821	0.00546448	0.00366972	0	0
Disp1	0.158388	0.109671	0.10742	0.144444	0.0866527	0.0734694	0.200913	0.121884	0.134387	0.0871795	0.125683	0.0366972	0.0152905	0.0126582
Brox	0.22091	0.198318	0.199889	0.223392	0.14116	0.213605	0.303653	0.229917	0.300395	0.276923	0.31694	0.113761	0.103976	0.0253165
Aida	0.434873	0.657673	0.90753	0.902339	0.706499	0.580952	0.454338	0.703601	1.07905	0.466667	1.27322	0.480734	0.366972	0.0759494
Mia3	0.532477	0.689909	0.594131	0.752047	0.556254	0.757823	0.5	0.789474	0.652174	0.333333	0.693989	0.258716	0.11315	0.0506329
Taf1a	0.0826676	0.115978	0.0575858	0.0783626	0.044724	0.0585034	0.0776256	0.0914127	0.0632411	0.0769231	0.0819672	0.0256881	0.0672783	0
Gm37986	0.00277874	0.00315347	0.00110742	0.00233918	0	0.00136054	0	0.00277008	0	0	0	0.00366972	0	0
Dusp10	0.0653005	0.120883	0.0758583	0.250877	0.0838574	0.0789116	0.0273973	0.191136	0.114625	0.0358974	0.142077	0.0422018	0.0917431	0
1700056E22Rik	0.0225773	0.0413455	0.0182724	0.0350877	0.00838574	0.0190476	0.0114155	0.0249307	0.0316206	0.00512821	0.0273224	0	0.0183486	0
Gm37800	0.00937826	0.0140154	0	0.00409357	0	0.00816326	0	0	0	0	0.00546448	0.00550459	0	0
Hlx	0.141716	0.0946041	0.0642303	0.0397661	0.0845563	0.062585	0.022831	0.124654	0.083004	0.0717949	0.114754	0.0513761	0.00917431	0
Gm34342	0.0458493	0.0388928	0.0426357	0.0251462	0.0517121	0.0544218	0.0136986	0.0470914	0.0632411	0.0410256	0.0218579	0.0183486	0	0
Marc1	0.0024314	0.00455501	0	0.00116959	0	0	0	0	0	0	0.0327869	0	0	0
Marc2	0.918027	0.948844	1.07198	0.953216	1.25367	1.35374	1.02283	0.947368	1.10277	0.984615	1.48087	1.2	0.712538	0.0253165
C130074G19Rik	0.00104203	0.00105116	0	0.00116959	0.000698812	0.00136054	0.00913242	0	0	0	0	0	0	0
Mark1	0.047586	0.0441486	0.00941307	0.0625731	0.0125786	0.0312925	0.0342466	0.0554017	0.00395257	0.025641	0.0819672	0	0.0122324	0
Rab3gap2	0.142411	0.201472	0.0741971	0.174854	0.0719776	0.131973	0.121005	0.166205	0.0869565	0.0717949	0.125683	0.0642202	0.030581	0.0253165
Iars2	0.245571	0.249474	0.186047	0.230994	0.186583	0.208163	0.294521	0.182825	0.201581	0.123077	0.245902	0.0844037	0.17737	0.0253165
Bpnt1	0.25356	0.234408	0.129014	0.184795	0.0950384	0.092517	0.342466	0.155125	0.162055	0.133333	0.147541	0.0862385	0.143731	0.0126582
4930532G15Rik	0.0274401	0.0164681	0.00664452	0.0122807	0.0125786	0.0244898	0.0114155	0.0110803	0.0197628	0.0205128	0.010929	0.00550459	0.0030581	0
Eprs	1.89927	2.58725	1.94518	1.94971	1.61356	1.71293	1.35388	2.23269	1.70751	1.06667	1.96175	1.65138	1.12844	0.759494
Lyplal1	0.293852	0.252978	0.0775194	0.214035	0.0796646	0.172789	0.269406	0.34349	0.118577	0.0512821	0.251366	0.0311927	0.0244648	0.0126582
Tgfb2	0.511636	1.02453	0.789037	1.4807	0.541579	0.710204	0.538813	3.08864	0.664032	0.887179	1.01093	0.702752	0.360856	0.0126582
Rrp15	0.576589	0.827961	0.471207	0.589474	0.263452	0.315646	0.442922	0.459834	0.339921	0.282051	0.431694	0.284404	0.171254	0
A430105J06Rik	0.0138937	0.0203224	0.0055371	0.0111111	0.0055905	0.0108844	0.0136986	0.0138504	0.0197628	0	0.0273224	0.00733945	0	0
Spata17	0.00347343	0.00210231	0.00221484	0.00292398	0	0	0.0114155	0	0	0	0.00546448	0	0.0030581	0
1700007P06Rik	0.000347343	0.00630694	0	0.00116959	0	0	0	0.00554017	0	0	0.00546448	0	0	0
Gpatch2	0.126085	0.167835	0.0869324	0.152047	0.105521	0.114286	0.146119	0.144044	0.102767	0.107692	0.120219	0.0183486	0.0183486	0
Gm37896	0	0.0140154	0.00110742	0.00175439	0	0.00272109	0	0	0.00395257	0	0.00546448	0	0	0
Esrrg	0.00104203	0.0115627	0.00055371	0.00409357	0.0139762	0.014966	0	0	0.00395257	0	0.010929	0.0110092	0.030581	0
Kctd3	0.146231	0.199369	0.0985604	0.169006	0.0747729	0.112925	0.150685	0.155125	0.162055	0.0717949	0.153005	0.0366972	0.0366972	0
Kcnk2	0.0402918	0.171689	0.884828	0.071345	0.17051	0.103401	0.00913242	0.0193906	0.818182	0.0769231	0.0983607	0.0311927	0.0030581	0
A430027H14Rik	0.00104203	0.0024527	0.0116279	0	0.00209644	0.00136054	0	0	0	0	0	0	0	0
Cenpf	0.668288	0.598108	0.17608	0.40117	0.0503145	0.119728	0.652968	0.418283	5.5336	0.394872	0.229508	0.121101	0.0397554	0.0506329
Ptpn14	0.246961	0.172039	0.0459579	0.153801	0.0656883	0.111565	0.308219	0.105263	0.102767	0.153846	0.163934	0.0513761	0.0366972	0
Gm37422	0.00312608	0.00315347	0	0.000584795	0	0	0	0.00277008	0	0	0.0163934	0	0	0
Smyd2	0.820771	0.830413	0.366556	0.704678	0.234102	0.353741	0.639269	0.584488	0.58498	0.241026	0.568306	0.429358	1.50153	0.0506329
Prox1	0.00312608	0.00455501	0.00332226	0.00467836	0.00349406	0.00408163	0.0114155	0	0	0	0	0	0.0948012	0
Rps6kc1	0.0771101	0.0946041	0.0819491	0.111696	0.0517121	0.0721088	0.0684932	0.113573	0.0909091	0.025641	0.0765027	0.0238532	0.0152905	0
Angel2	0.362973	0.389979	0.339978	0.382456	0.421384	0.489796	0.363014	0.401662	0.355731	0.435897	0.491803	0.113761	0.131498	0.0253165
Vash2	0.0458493	0.110371	0.0143965	0.0906433	0.022362	0.0421769	0.0136986	0.144044	0.0197628	0.0102564	0.0491803	0.012844	0.00917431	0
Flvcr1	0.0625217	0.0690259	0.0321152	0.0555556	0.0209644	0.029932	0.0684932	0.0304709	0.0237154	0.0307692	0.0382514	0.0201835	0.0030581	0
A230020J21Rik	0.00104203	0.000700771	0	0.000584795	0	0.00136054	0.00456621	0	0	0	0	0	0	0
Tatdn3	0.105592	0.108619	0.0564784	0.0777778	0.0538085	0.10068	0.0821918	0.0858726	0.083004	0.112821	0.0765027	0.0275229	0.0519878	0
Nsl1	0.0510594	0.0662228	0.00775194	0.0409357	0.00279525	0.00544218	0.0388128	0.00831025	0.114625	0	0.0218579	0.00550459	0	0
Batf3	0.0305662	0.024527	0.00276855	0.0175439	0.0216632	0.014966	0.0159817	0.0166205	0.0750988	0.0358974	0.0218579	0.0165138	0.0030581	0
Fam71a	0.0218826	0.0024527	0.00221484	0.00935672	0.00978337	0.00544218	0.0410959	0.0110803	0	0	0.0273224	0.00366972	0	0
Atf3	0.510941	0.125438	0.121262	0.269591	0.520615	0.327891	0.835616	0.254848	0.055336	0.241026	0.349727	0.141284	0.0275229	0
D730003I15Rik	0.0500174	0.0578136	0.0459579	0.0602339	0.0377358	0.0653061	0.0570776	0.0554017	0.027668	0.0307692	0.0601093	0.012844	0.00917431	0.0126582
Nenf	4.21257	3.58374	5.89258	4.65146	5.84067	5.93061	4.81279	4.52355	4.96443	4.82564	4.61202	4.84587	4.05505	1.56962
Tmem206	0.0705106	0.0532586	0.0215947	0.0637427	0.025856	0.0394558	0.0479452	0.0526316	0.0474308	0.025641	0.0710383	0.0146789	0.00917431	0
Ppp2r5a	0.298715	0.179397	0.155592	0.263158	0.152341	0.127891	0.40411	0.249307	0.193676	0.164103	0.169399	0.0825688	0.146789	0
Dtl	0.202848	0.24527	0.0365448	0.132164	0.022362	0.062585	0.152968	0.141274	0.640316	0.0307692	0.103825	0.0311927	0.0030581	0
Ints7	0.214658	0.187456	0.059247	0.166082	0.0524109	0.0857143	0.127854	0.130194	0.166008	0.0871795	0.142077	0.0348624	0.030581	0
Lpgat1	0.333796	0.546601	0.383721	0.51462	0.333333	0.536054	0.305936	0.523546	0.482213	0.123077	0.535519	0.133945	0.107034	0.0126582
Gm38037	0.0170198	0.0206727	0.00332226	0.0146199	0.000698812	0.00952381	0.0205479	0.00831025	0.150198	0.0102564	0.00546448	0.00183486	0	0
Nek2	0.0798888	0.113174	0.0393134	0.0573099	0.00978337	0.0136054	0.086758	0.0277008	0.754941	0.0358974	0.0437158	0.0220183	0.00611621	0
1700034H15Rik	0.00208406	0.00105116	0.00055371	0.00175439	0	0.00136054	0.00456621	0	0.00395257	0	0	0	0.0030581	0
Slc30a1	0.0927405	0.0714786	0.0299003	0.0660819	0.033543	0.029932	0.19863	0.066482	0.0474308	0	0.0710383	0.0165138	0.0030581	0.0126582
Gm26670	0.0194512	0.013665	0.00498339	0.0111111	0.00698812	0.00952381	0.0296804	0.0138504	0	0	0.0218579	0	0	0
Traf5	0.203543	0.175543	0.183278	0.185965	0.114605	0.107483	0.308219	0.246537	0.193676	0.0717949	0.147541	0.053211	0.0152905	0.0126582
Gm26879	0.00138937	0.00140154	0	0	0.00139762	0	0	0	0	0	0	0	0	0
Rcor3	0.145884	0.216538	0.192691	0.191813	0.211041	0.303401	0.191781	0.157895	0.189723	0.276923	0.218579	0.0825688	0.137615	0
Gm10516	0.00833623	0.0133146	0.00442968	0.0128655	0.00908456	0.0108844	0.0182648	0.0110803	0.00790514	0	0.00546448	0	0.0214067	0
Kcnh1	0.00104203	0.00420463	0.00166113	0.00233918	0	0.00408163	0	0.0138504	0	0	0.010929	0	0	0
Hhat	0.0524488	0.114226	0.0398671	0.0894737	0.0328442	0.077551	0.0410959	0.0720222	0.055336	0.0358974	0.147541	0.0146789	0.0152905	0
Sertad4	0.119833	0.308339	0.20598	0.200585	0.220126	0.466667	0.166667	0.130194	0.249012	0.128205	0.300546	0.110092	0.0336391	0.0759494
Gm15867	0.0701633	0.15417	0.133444	0.080117	0.140461	0.231293	0.0707763	0.135734	0.106719	0.0717949	0.114754	0.0513761	0.0152905	0
Syt14	0.00138937	0.00105116	0.00055371	0	0	0	0.00456621	0	0	0	0	0	0	0.0379747
Diexf	0.0656478	0.085494	0.0315615	0.0567251	0.022362	0.0380952	0.0525114	0.0554017	0.0197628	0.0358974	0.0546448	0.0293578	0.0152905	0
Irf6	0.00277874	0.00175193	0	0.00175439	0	0.00136054	0.0205479	0.00277008	0	0.0102564	0	0	0	0
A130010J15Rik	0.0927405	0.124036	0.0692137	0.0959064	0.0433263	0.0721088	0.0799087	0.0747922	0.0592885	0.0512821	0.136612	0.0440367	0.0550459	0
Lamb3	0.00138937	0.0024527	0.00609081	0.000584795	0.000698812	0.00136054	0.0114155	0.00277008	0.00790514	0	0	0	0.0795107	0
Hsd11b1	0.0368183	0.0532586	1.08693	0.0327485	0.169811	0.0462585	0.022831	0.033241	0.766798	0.184615	0.0327869	0.0844037	0.0152905	0
G0s2	0.0868357	0.280659	2.63732	0.114035	0.798742	0.741497	0.0684932	0.102493	1.24111	1.50769	0.311475	0.322936	0.519878	0.0506329
4631405K08Rik	0.00347343	0	0	0	0	0	0	0	0	0	0	0	0	0
Plxna2	0.126085	0.0585144	0.0448505	0.0912281	0.0663871	0.112925	0.109589	0.0249307	0.0434783	0.0974359	0.103825	0.0201835	0.00611621	0
Cd34	2.50955	0.690259	9.51107	2.6462	7.29071	4.37415	3.69863	1.15789	7.86166	3.09744	2.61749	3.57982	1.25076	1.29114
Gm16897	0.000694686	0.00140154	0	0	0	0	0	0	0	0	0	0	0	0
Cd46	0.00590483	0.00946041	0.00719823	0.00818713	0.0132774	0.00816326	0.00456621	0.0166205	0.00395257	0.0410256	0.0273224	0.00550459	0	0
Cr1l	0.779785	0.895235	1.25471	0.995322	1.09504	1.06939	1.08447	0.844875	1.06719	1.17436	0.967213	1.08991	0.663609	0.0506329
Fam171a1	0.228899	0.31815	0.178848	0.390643	0.159329	0.278912	0.121005	0.33795	0.272727	0.14359	0.355191	0.053211	0.0336391	0.0126582
Nmt2	0.526572	0.516818	0.527685	0.687719	0.310273	0.383673	0.461187	0.454294	0.624506	0.266667	0.387978	0.181651	0.088685	0
Rpp38	0.233762	0.255081	0.19103	0.195906	0.102027	0.129252	0.219178	0.113573	0.134387	0.112821	0.163934	0.0623853	0.0825688	0
Acbd7	0.00555749	0.00175193	0	0.00116959	0	0.00136054	0.00456621	0	0	0	0.00546448	0.00366972	0.0122324	0
Dclre1c	0.0267454	0.0276804	0.0138427	0.0216374	0.0202655	0.0136054	0.0251142	0.0193906	0.0237154	0.0153846	0.0218579	0.00733945	0.00611621	0
Suv39h2	0.0743314	0.121233	0.017165	0.0608187	0.00838574	0.0204082	0.0525114	0.0387812	0.209486	0.0153846	0.0273224	0.00917431	0.0275229	0
Hspa14	0.589093	0.684653	0.496678	0.532164	0.364081	0.398639	0.621005	0.526316	1.41107	0.389744	0.497268	0.302752	0.330275	0.0253165
Gm45902	0.0138937	0.0168185	0.00498339	0.0192982	0.00489168	0.0136054	0.0114155	0.0193906	0.0237154	0.00512821	0.00546448	0.00550459	0.0030581	0
Cdnf	0.00277874	0.00385424	0.00166113	0	0.00139762	0.00408163	0.00228311	0	0	0.00512821	0	0	0.00917431	0
Fam107b	0.0976033	0.131395	0.0454042	0.137427	0.0216632	0.0816327	0.292237	0.102493	0.142292	0.107692	0.0874317	0.0311927	0.00611621	0.0126582
Frmd4a	0.149705	0.352137	0.271318	0.350877	0.103424	0.186395	0.086758	0.379501	0.466403	0.189744	0.256831	0.0587156	0.030581	0.101266
Gm13179	0.000347343	0.00105116	0.00332226	0.00116959	0	0.00136054	0.00456621	0	0.00395257	0	0	0	0	0
Prpf18	0.194859	0.191661	0.101329	0.189474	0.0999301	0.137415	0.178082	0.210526	0.162055	0.0717949	0.185792	0.0201835	0.0948012	0.0253165
Bend7	0.023272	0.00630694	0.00166113	0.00350877	0.00768693	0.00544218	0.0479452	0.00277008	0	0	0.010929	0.00366972	0.0244648	0
Sephs1	0.262244	0.330764	0.217608	0.239766	0.15304	0.195918	0.242009	0.238227	0.517787	0.169231	0.278689	0.0972477	0.0397554	0.0253165
Phyh	0.513025	0.585494	0.415836	0.478363	0.626834	0.768707	0.559361	0.506925	0.359684	0.810256	0.896175	0.46055	6.84709	0.101266
Ucma	0.00173671	0.00315347	0	0.000584795	0.00419287	0	0	0	0	0.158974	0	0	0	0
Mcm10	0.0760681	0.0921514	0.00498339	0.0444444	0.00489168	0.00680272	0.0456621	0.0277008	0.166008	0.025641	0.0382514	0.0201835	0.00611621	0
Optn	0.0916985	0.0588648	0.114618	0.0725146	0.125786	0.102041	0.173516	0.0609418	0.284585	0.194872	0.0710383	0.0440367	0.519878	0.0379747
Ccdc3	0.0152831	0.0157673	0.00498339	0.10117	0.0377358	0.0176871	0.0136986	0.0803324	0	0.384615	0.0327869	0.0110092	0.00611621	0
Camk1d	0.0149357	0.0364401	0.0719823	0.109357	0.0398323	0.0176871	0.0319635	0.0166205	0.0988142	0.00512821	0.0546448	0.0183486	0	0
Cdc123	1.35915	1.56903	1.23256	1.22632	1.18658	1.03673	1.18037	1.26593	1.75494	1.22051	1.2459	1.6055	1.33333	0.417722
Nudt5	0.838833	1.23406	0.585825	0.787135	0.314465	0.472109	0.730594	0.811634	1.16601	0.430769	0.765027	0.910092	0.636086	0.0379747
Gm13199	0.00312608	0.00315347	0.00166113	0.00116959	0	0.00136054	0.00228311	0.00277008	0	0	0	0	0	0
Sec61a2	0.334491	0.396987	0.224806	0.261988	0.252271	0.330612	0.226027	0.313019	0.296443	0.215385	0.251366	0.0605505	0.0611621	0.0253165
Dhtkd1	0.00277874	0.00210231	0.00166113	0.00350877	0.00698812	0.00816326	0.00456621	0.00277008	0.00395257	0.00512821	0	0	0.0030581	0
Upf2	0.417159	0.448143	0.236434	0.353216	0.226415	0.287075	0.394977	0.445983	0.252964	0.235897	0.371585	0.143119	0.0672783	0
Proser2	0.0423758	0.0143658	0.00830565	0.0181287	0.0139762	0.00408163	0.191781	0.00554017	0	0.0102564	0.00546448	0.0220183	0.0183486	0
Echdc3	0.0517541	0.0189208	0.038206	0.00701754	0.0545073	0.029932	0.0981735	0.0166205	0.0434783	0.0205128	0.0327869	0	0.220183	0
Usp6nl	0.0736367	0.0690259	0.0249169	0.0760234	0.0293501	0.0408163	0.121005	0.0526316	0.0671937	0.0410256	0.0491803	0.0293578	0	0
Celf2	1.37305	0.949895	2.4856	1.42281	2.95248	2.87211	1.99315	1.13019	2.24901	1.07179	1.44262	1.64587	1.10703	0.620253
Gata3	0.0309135	0.019972	0.00166113	0.00818713	0.00489168	0.00408163	0.0319635	0.00277008	0.0118577	0.374359	0.0163934	0	0	0
Taf3	0.224036	0.267694	0.226467	0.197661	0.199161	0.191837	0.248858	0.188366	0.304348	0.266667	0.251366	0.100917	0.0550459	0.0253165
Atp5c1	5.10108	5.67379	5.53378	4.39766	4.90776	5.33333	4.77397	4.54017	5.90909	4.69231	4.87978	5.3633	29.1988	2.05063
Kin	0.372699	0.368255	0.192691	0.32807	0.244584	0.236735	0.349315	0.293629	0.332016	0.225641	0.459016	0.141284	0.11315	0.0126582
Itih2	0.00903091	0.0564121	0.0149502	0.0444444	0.0524109	0.0843537	0.0136986	0.00554017	0.027668	0.0769231	0.0874317	0.0220183	0.0030581	0
Itih5	0.269885	0.235109	1.0598	0.828655	0.783368	0.67619	0.0684932	0.432133	1.77075	2.08718	0.666667	0.242202	0.0275229	0.0632911
Sfmbt2	0.0177145	0.0192712	0.00276855	0.0105263	0.00349406	0.00816326	0.0136986	0.0193906	0.00395257	0.0153846	0.0327869	0.0110092	0	0
Prkcq	0.00104203	0.00105116	0.00055371	0.000584795	0	0	0.00228311	0	0	0.0102564	0.00546448	0.00550459	0.00917431	0
8030442B05Rik	0.00312608	0.00105116	0	0	0	0	0.00456621	0	0	0	0	0	0	0
Gm13293	0.0298715	0.00455501	0.00055371	0.00584795	0.000698812	0.00544218	0.0251142	0.00831025	0	0	0.0163934	0.00366972	0	0
Pfkfb3	0.0826676	0.131044	0.0166113	0.101754	0.0300489	0.0707483	0.0776256	0.0747922	0.0434783	0.0205128	0.153005	0.00550459	0.0030581	0
Rbm17	1.16534	1.57393	1.02381	1.20585	0.873515	0.959184	1.08904	1.18283	1.36364	0.953846	1.0929	1.3156	1.02752	0.405063
Il2ra	0	0.000700771	0.00221484	0.00467836	0	0	0	0	0	0.0153846	0	0	0	0
Il15ra	0.0684265	0.115277	0.107973	0.0719298	0.0880503	0.0653061	0.0296804	0.116343	0.0671937	0.235897	0.202186	0.0752294	0.0917431	0
Fbxo18	0.316429	0.385424	0.346622	0.380117	0.301887	0.356463	0.269406	0.448753	0.3083	0.261538	0.469945	0.117431	0.207951	0
Ankrd16	0.103161	0.115627	0.0620155	0.115205	0.0754717	0.0884354	0.130137	0.102493	0.0790514	0.128205	0.10929	0.00917431	0.0672783	0
Itga8	0.00277874	0.0133146	0.0321152	0.00175439	0.0531097	0.0258503	0.00228311	0.0138504	0.0237154	0.348718	0.010929	0.00550459	0	0.0126582
Mindy3	0.298715	0.361598	0.251938	0.34386	0.179595	0.262585	0.684932	0.282548	0.300395	0.179487	0.387978	0.0899083	0.201835	0
Gm37565	0	0.00280308	0	0.000584795	0	0	0	0	0	0	0	0	0	0
Pter	0.288295	0.303434	0.141196	0.244444	0.167715	0.22449	0.324201	0.196676	0.118577	0.0974359	0.213115	0.0825688	0.137615	0
C1ql3	0.00312608	0.0119131	0	0.00292398	0.00139762	0.0108844	0.00456621	0.00831025	0	0	0.0218579	0	0	0
Rsu1	2.04446	2.71654	3.68549	2.6386	2.94899	2.83129	1.93836	3.03047	3.18182	3.44615	2.54098	2.78349	1.61774	0.974684
Cubn	0.0048628	0.0178697	0.00332226	0.0157895	0.000698812	0	0.00456621	0.00277008	0.00395257	0.0205128	0.00546448	0	0	0
Trdmt1	0.0656478	0.122635	0.0620155	0.0871345	0.0426275	0.0680272	0.0913242	0.0415512	0.134387	0.0615385	0.0819672	0.0311927	0.0244648	0
Vim	16.9264	28.8847	28.9225	36.0234	22.7065	21.6762	18.8607	23.2161	31.4071	49.9692	24.8852	22.1615	9.54128	5.06329
St8sia6	0.00138937	0.00665732	0.00276855	0.00467836	0	0	0	0.00277008	0.00790514	0	0.010929	0	0	0
Hacd1	1.50399	2.11037	1.15615	1.7345	1.2914	1.1415	0.582192	1.80886	0.956522	0.830769	1.25683	1.22569	1.51376	0.443038
Stam	0.151789	0.175543	0.115172	0.246784	0.140461	0.191837	0.148402	0.224377	0.185771	0.0512821	0.229508	0.0697248	0.0519878	0.0126582
Tmem236	0	0.000700771	0	0.00116959	0.000698812	0	0.00228311	0	0.00395257	0	0	0	0	0
Mrc1	0.0114623	0.00560617	0.00166113	0.00526316	0.00139762	0.00680272	0.0114155	0.00831025	0.00790514	0	0	0.00917431	0.0122324	0
Cacnb2	0.0350816	0.0105116	0.00166113	0.00760234	0.0174703	0.0204082	0.0547945	0.0110803	0.00790514	0.00512821	0.010929	0.0110092	0.0152905	0
Nsun6	0.130948	0.122635	0.0548173	0.117544	0.0789658	0.102041	0.125571	0.116343	0.083004	0.0615385	0.0874317	0.0495413	0.0244648	0
Arl5b	0.308093	0.188507	0.113511	0.204678	0.16492	0.292517	0.30137	0.218837	0.173913	0.0615385	0.295082	0.0862385	0.0183486	0
Plxdc2	0.56339	0.731254	2.00997	0.332749	1.66177	2.04082	0.568493	1.03601	1.65613	1.6	0.836066	0.770642	0.513761	0.189873
Nebl	0.0274401	0.00595655	0.00166113	0.00818713	0.00209644	0.00408163	0.0821918	0	0	0.0512821	0.00546448	0	0.761468	0.0379747
A930004D18Rik	0.0642584	0.102313	0.0387597	0.054386	0.0426275	0.0952381	0.086758	0.0415512	0.0711462	0.00512821	0.0437158	0.0165138	0.0336391	0.0253165
Skida1	0.0163251	0.0322355	0.0149502	0.0122807	0.0174703	0.0285714	0.0182648	0.0193906	0.0237154	0.0153846	0.0437158	0.00366972	0.0122324	0
Mllt10	0.389024	0.464961	0.303987	0.403509	0.292802	0.356463	0.429224	0.315789	0.517787	0.389744	0.382514	0.148624	0.0856269	0
Dnajc1	1.24661	1.47547	1.12348	1.40643	1.14605	1.55102	1.4726	1.36288	1.15415	1.01538	1.31148	1.3578	0.749235	0.392405
Commd3	2.42932	2.59636	2.25637	2.50526	1.9993	2.80136	2.73744	2.38227	2.31225	1.76923	2.78142	2.37431	2.89297	0.911392
Bmi1	0.229941	0.351437	0.109635	0.226316	0.113906	0.172789	0.205479	0.235457	0.197628	0.0974359	0.26776	0.0642202	0.119266	0
Carlr	0	0.00455501	0.00110742	0.00467836	0	0	0.00228311	0.00277008	0	0	0.010929	0	0	0
Pip4k2a	0.117402	0.159425	0.123477	0.161988	0.0740741	0.0802721	0.148402	0.130194	0.166008	0.0769231	0.0983607	0.0477064	0.0122324	0
4930426L09Rik	0.0125043	0.0206727	0.00442968	0.0146199	0.0055905	0.00136054	0.00456621	0.00831025	0.0197628	0.0153846	0.010929	0.00366972	0	0
Armc3	0.00138937	0.00105116	0	0	0.00139762	0	0.00228311	0	0	0	0	0	0	0
Msrb2	0.199027	0.216538	0.234773	0.124561	0.251572	0.227211	0.260274	0.130194	0.245059	0.225641	0.180328	0.0880734	1.00612	0.0253165
Otud1	0.036471	0.0697267	0.137874	0.045614	0.0733753	0.112925	0.0479452	0.0193906	0.205534	0.169231	0.0928962	0.0146789	0.0703364	0
Etl4	0.0722473	0.0574632	0.0116279	0.0356725	0.0181691	0.0244898	0.173516	0.0803324	0.0197628	0.0615385	0.0382514	0.00366972	0.00917431	0
Arhgap21	0.140327	0.167134	0.209856	0.247368	0.221523	0.179592	0.171233	0.204986	0.27668	0.153846	0.224044	0.13945	0.0336391	0
Gm13375	0.0024314	0.0024527	0.00332226	0.00409357	0.00209644	0	0.00456621	0.00831025	0	0	0	0	0.0030581	0
Enkur	0.0191039	0.0353889	0.0143965	0.0292398	0.0202655	0.0204082	0.0684932	0.0277008	0.0197628	0.0102564	0.0163934	0.0110092	0	0
Thnsl1	0.0461966	0.0700771	0.0315615	0.0549708	0.0356394	0.0462585	0.111872	0.0415512	0.0197628	0.0461538	0.0437158	0.0146789	0.0397554	0
Apbb1ip	0.546718	0.528732	0.633998	0.607602	0.550664	0.462585	0.187215	0.484765	0.600791	0.117949	0.672131	0.242202	0.0428135	0.0126582
Pdss1	0.15561	0.237912	0.0598007	0.127485	0.0433263	0.0435374	0.121005	0.0692521	0.162055	0.0871795	0.125683	0.0311927	0.33945	0
Abi1	0.591177	0.492642	0.467885	0.718129	0.487771	0.635374	0.757991	0.65097	0.490119	0.384615	0.551913	0.273394	0.0275229	0.0632911
Acbd5	0.357416	0.316748	0.315615	0.35848	0.236198	0.315646	0.525114	0.34349	0.316206	0.246154	0.360656	0.177982	0.0489297	0.0126582
Mastl	0.0892671	0.111423	0.0293466	0.0900585	0.0125786	0.0204082	0.0776256	0.0360111	0.529644	0.0205128	0.0601093	0.0422018	0	0
Yme1l1	0.805488	0.888577	0.728682	0.820468	0.601677	0.714286	0.760274	0.736842	0.806324	0.697436	0.863388	0.855046	0.504587	0.0632911
Spopl	0.184439	0.204975	0.151717	0.223392	0.137666	0.190476	0.200913	0.196676	0.296443	0.128205	0.196721	0.0550459	0.0856269	0
Hnmt	0.0100729	0.00875964	0.0598007	0.00350877	0.0726765	0.0272109	0.0388128	0.00277008	0.0474308	0.0769231	0.010929	0.0330275	0.0978593	0
Il1rn	0.00659951	0.00455501	0	0	0	0	0.0205479	0	0	0	0	0.00183486	0	0
Psd4	0.00208406	0.000700771	0.00055371	0.000584795	0	0	0.00684931	0	0.00790514	0	0	0	0	0
Cacna1b	0.000694686	0.000350385	0.00055371	0.00175439	0	0	0	0.00277008	0	0	0	0.00183486	0	0
Ehmt1	0.345606	0.350035	0.189369	0.316959	0.17051	0.253061	0.296804	0.299169	0.324111	0.148718	0.26776	0.066055	0.058104	0.0126582
Arrdc1	0.262939	0.128591	0.0575858	0.130409	0.0691824	0.140136	0.372146	0.127424	0.0869565	0.0461538	0.125683	0.0642202	0.0183486	0
Zmynd19	0.211184	0.279608	0.0780731	0.184211	0.0580014	0.0897959	0.175799	0.138504	0.197628	0.0923077	0.15847	0.0807339	0.0519878	0
Dph7	0.135464	0.157323	0.101329	0.0918129	0.0999301	0.103401	0.155251	0.0969529	0.114625	0.128205	0.114754	0.0495413	0.0214067	0
Mrpl41	0.843001	0.894884	0.8433	0.875439	0.582809	0.691156	0.853881	0.819945	0.640316	0.794872	0.699454	1	2.61468	0.126582
Pnpla7	0.211532	0.0585144	0.0155039	0.048538	0.0202655	0.047619	0.394977	0.0360111	0.0197628	0.00512821	0.147541	0.0220183	0.0122324	0
Nsmf	0.132685	0.190259	0.160022	0.180702	0.171209	0.216327	0.143836	0.160665	0.252964	0.153846	0.20765	0.0733945	0.0458716	0.0253165
Nrarp	0.0024314	0.00350385	0	0.00233918	0.00139762	0.00136054	0.0296804	0	0.0158103	0.292308	0	0.0183486	0	0.0126582
Tor4a	0.087183	0.0332866	0.00775194	0.0409357	0.00698812	0.0108844	0.136986	0.0221607	0.0118577	0.0564103	0.0218579	0.00733945	0.0030581	0
Nelfb	0.463008	0.558865	0.490033	0.49883	0.352201	0.393197	0.570776	0.595568	0.41502	0.394872	0.42623	0.207339	0.321101	0.0253165
Tubb4b	2.1181	2.4965	1.84607	1.9614	1.27603	0.906122	3.59361	1.41551	6.27668	2.57949	1.15301	2.01651	2.9633	1
Cysrt1	0.00104203	0.000700771	0	0	0.000698812	0	0.00684931	0.00277008	0	0	0	0	0	0
Rnf208	0.00173671	0.00140154	0	0.000584795	0.000698812	0.00272109	0.0182648	0	0	0	0	0	0	0
Ndor1	0.0316082	0.0571128	0.0215947	0.0280702	0.0146751	0.0136054	0.0273973	0.0249307	0.00790514	0.0205128	0.0163934	0.00550459	0.00611621	0
Tmem203	0.350122	0.392081	0.297342	0.35731	0.290706	0.446259	0.461187	0.459834	0.29249	0.241026	0.398907	0.133945	0.0733945	0
Tprn	0.0569642	0.0567624	0.0227021	0.0380117	0.0195667	0.0258503	0.086758	0.0470914	0.0237154	0.0153846	0.0437158	0.00550459	0	0
Ssna1	1.54984	1.5014	1.50388	1.63977	1.3522	1.09252	1.74658	1.42659	3.18182	1.26667	1.10929	1.46972	1.32416	0.734177
Anapc2	0.522404	0.599509	0.488372	0.532164	0.459119	0.546939	0.621005	0.490305	0.573123	0.420513	0.584699	0.322936	0.278287	0.0759494
Grin1	0.000694686	0.00175193	0.00110742	0.00116959	0	0	0	0	0	0	0	0	0	0
AA543186	0.00382077	0.00455501	0.00166113	0.00175439	0.00139762	0.00544218	0.00456621	0.00554017	0.00790514	0	0	0	0	0
Man1b1	0.236193	0.332516	0.23588	0.294152	0.175402	0.22585	0.285388	0.310249	0.343874	0.128205	0.256831	0.0752294	0.0214067	0
Dpp7	0.151094	0.174142	0.219269	0.156725	0.431866	0.621769	0.232877	0.177285	0.185771	0.225641	0.256831	0.0917431	0.0122324	0.0126582
Uap1l1	0.427232	0.318851	0.337763	0.240936	0.443746	0.92517	0.712329	0.307479	0.387352	0.364103	0.650273	0.229358	0.0825688	0.0126582
Sapcd2	0.0767628	0.0858444	0.0149502	0.0309942	0.00628931	0.0217687	0.0616438	0.0360111	0.695652	0.0461538	0.0273224	0.00366972	0.00611621	0
Entpd2	0.259465	0.302733	3.37818	0.281287	3.59818	2.46122	0.449772	0.484765	2.16206	0.723077	0.677596	1.45688	0.458716	0.164557
Npdc1	1.49218	1.73406	2.54208	2.15263	2.2963	2.61361	2.22146	2.07202	2.37154	2.10769	2.04372	1.80734	1.14679	0.898734
Abca2	0.0493227	0.0255781	0.0420819	0.0438596	0.0538085	0.0462585	0.155251	0.0304709	0.0237154	0.0410256	0.0273224	0.0146789	0	0
Paxx	0.302536	0.254029	0.210963	0.264912	0.30608	0.341497	0.563927	0.293629	0.193676	0.307692	0.251366	0.110092	0.110092	0.0632911
Clic3	0.0427232	0.00805887	0.00166113	0.0122807	0.00419287	0.00272109	1.29452	0.00554017	0.00790514	0	0.010929	0.0238532	0.00611621	0
Ptgds	0.0107676	0.0122635	0.00498339	0.00994152	0.00628931	0.00408163	0.123288	0.00831025	0.0355731	0.184615	0.0163934	0.0146789	3.66361	0.0506329
C8g	0.0222299	0.0129643	0.00664452	0.00760234	0.00628931	0.029932	0.0342466	0.0110803	0.00395257	0	0.0327869	0.00183486	0.0122324	0
Fbxw5	0.42098	0.368605	0.253045	0.290058	0.245982	0.310204	0.618721	0.354571	0.245059	0.287179	0.415301	0.0899083	0.798165	0.0126582
Traf2	0.353248	0.394884	0.203212	0.304094	0.12928	0.165986	0.347032	0.288089	0.363636	0.112821	0.240437	0.124771	0.088685	0
Edf1	5.53143	5.84548	5.00554	5.40468	4.33333	4.92109	6.20776	4.87812	4.78261	4.87692	4.6612	5.69358	6.72477	1.8481
Mamdc4	0.000694686	0.00315347	0.00055371	0.00116959	0	0.00408163	0.00456621	0	0	0	0	0	0	0
Phpt1	1.33345	1.20568	0.879291	0.950292	1.12509	1.42449	1.02283	1.25208	0.612648	1.55385	1.03825	1.49358	1.90826	0.151899
Gm996	0.00277874	0.00175193	0	0.00175439	0	0	0	0	0	0	0	0	0.0030581	0
Rabl6	0.55158	0.7726	0.405869	0.502924	0.28232	0.408163	0.634703	0.518006	0.525692	0.312821	0.688525	0.313761	0.614679	0.0379747
Tmem141	0.217784	0.174142	0.0520487	0.132749	0.0971349	0.115646	0.3379	0.227147	0.0237154	0.164103	0.125683	0.0495413	0.868502	0
Lcn8	0	0	0	0	0.0167715	0.00272109	0	0	0	0.00512821	0	0.0146789	0	0
A230005M16Rik	0.000694686	0.00105116	0.00055371	0	0.00838574	0.00272109	0	0.00277008	0	0.0512821	0	0.00550459	0	0
Bmyc	0.575894	0.544499	0.650609	0.468421	1.116	0.74966	0.520548	0.567867	0.529644	2.2359	0.584699	0.691743	0.363914	0.0632911
Camsap1	0.158388	0.142607	0.051495	0.181871	0.067086	0.111565	0.157534	0.157895	0.0632411	0.025641	0.136612	0.0201835	0.0244648	0
Ubac1	0.488364	0.519622	0.261351	0.410526	0.234801	0.29932	0.420091	0.462604	0.43083	0.235897	0.431694	0.154128	1.03976	0.265823
Nacc2	0.19347	0.170638	0.115172	0.194152	0.147449	0.194558	0.189498	0.155125	0.0711462	0.158974	0.20765	0.0642202	0.0611621	0
Tmem250-ps	0.34908	0.374212	0.25526	0.34386	0.190776	0.334694	0.36758	0.34072	0.320158	0.235897	0.333333	0.104587	0.633028	0.0253165
Qsox2	0.115665	0.198318	0.104651	0.151462	0.0824598	0.0748299	0.146119	0.171745	0.15415	0.0820513	0.169399	0.0220183	0.0152905	0.0126582
Ccdc187	0.00104203	0	0	0.000584795	0.00139762	0	0.0136986	0	0	0	0	0.00733945	0	0
Gpsm1	0.0976033	0.167484	0.0946844	0.115789	0.106918	0.136054	0.0684932	0.113573	0.0869565	0.133333	0.131148	0.0220183	0.525994	0
Dnlz	0.864189	1.24737	1.15172	1.1386	0.962963	0.919728	0.810502	1.16066	1.10277	1.03077	1.05464	1.38899	2.32416	0.278481
Snapc4	0.0319555	0.0402943	0.0199336	0.0309942	0.0209644	0.0136054	0.0296804	0.033241	0.0316206	0.0666667	0.0491803	0	0.00917431	0
Gm13563	0.00138937	0	0.00110742	0.000584795	0	0	0	0	0	0	0	0	0	0
Sdccag3	0.402918	0.512964	0.44186	0.472515	0.314465	0.344218	0.502283	0.368421	0.486166	0.328205	0.404372	0.212844	0.293578	0.0379747
Pmpca	0.559569	0.605116	0.314507	0.44386	0.21174	0.291156	0.568493	0.487535	0.355731	0.384615	0.497268	0.192661	0.712538	0.0253165
Inpp5e	0.0830149	0.0847933	0.059247	0.074269	0.0677848	0.0734694	0.0981735	0.0914127	0.0592885	0.0666667	0.0710383	0.0183486	0.0519878	0
Sec16a	0.22612	0.257533	0.110188	0.295322	0.146052	0.210884	0.242009	0.282548	0.110672	0.0615385	0.245902	0.102752	0.0214067	0
Notch1	0.0382077	0.117379	0.0564784	0.152047	0.0621943	0.0530612	0.0342466	0.066482	0.15415	0.205128	0.153005	0.0311927	0.0214067	0
Egfl7	0.132338	0.189208	0.00830565	0.0602339	0.0104822	0.029932	0.0799087	0.0914127	0.055336	0.220513	0.0819672	0.0550459	0.0214067	0
Agpat2	0.365057	0.456903	0.285161	0.318129	0.27673	0.361905	0.424658	0.296399	0.252964	0.297436	0.420765	0.115596	0.314985	0.0506329
Fam69b	0.156652	0.269446	0.213178	0.11345	0.22362	0.284354	0.0844749	0.171745	0.237154	0.210256	0.240437	0.0477064	0.149847	0
Snhg7os	0.00277874	0.00210231	0.00166113	0.00175439	0	0.00136054	0.0136986	0	0	0	0.00546448	0	0	0
Surf6	0.115665	0.142256	0.0542636	0.0964912	0.0265549	0.0489796	0.0958904	0.0692521	0.0671937	0.0974359	0.103825	0.040367	0.030581	0
Med22	0.113928	0.128942	0.0531561	0.0988304	0.0524109	0.0571429	0.143836	0.116343	0.0909091	0.0512821	0.0765027	0.0697248	0.223242	0.0379747
Rpl7a	7.93783	10.4523	8.08306	7.3848	7.39902	9.68844	5.82877	6.90859	5.67194	6.89744	8.14208	8.10642	9.05505	2.63291
Surf1	0.462661	0.438683	0.46567	0.351462	0.419986	0.559184	0.56621	0.432133	0.367589	0.6	0.453552	0.227523	0.357798	0
Surf2	0.281695	0.289418	0.211517	0.225146	0.172607	0.156463	0.333333	0.199446	0.15415	0.184615	0.218579	0.108257	0.149847	0.0506329
Surf4	2.77596	4.47022	2.24585	3.62632	1.93431	2.55646	2.18493	3.28255	1.84585	1.4359	3.63934	2.62936	1.54128	0.987342
Rexo4	0.268149	0.357744	0.153378	0.238012	0.150943	0.145578	0.239726	0.263158	0.221344	0.158974	0.251366	0.0844037	0.0856269	0.0379747
Adamts13	0.000694686	0.000350385	0.00055371	0.00116959	0.00139762	0	0	0	0	0	0	0	0	0
Cacfd1	0.288989	0.388227	0.218162	0.316959	0.197764	0.363265	0.317352	0.371191	0.225296	0.179487	0.360656	0.0990826	0.110092	0.0379747
Slc2a6	0.00173671	0.00665732	0.00609081	0.00350877	0.00209644	0.00136054	0.00913242	0	0	0	0	0	0	0
Mymk	0.000694686	0.0024527	0.00498339	0	0.00838574	0.00952381	0	0	0	0	0	0	0	0
Adamtsl2	0.09934	0.185354	1.63677	0.0766082	0.822502	1.61224	0.0753425	0.0498615	1.03557	0.123077	0.15847	0.181651	0.0948012	0.0632911
Fam163b	0.00173671	0.000350385	0	0	0.000698812	0	0	0	0	0	0	0	0	0
Dbh	0.00173671	0.000700771	0.00276855	0.000584795	0	0.00544218	0.00228311	0	0.00395257	0	0.00546448	0	0.149847	0
Sardh	0.23793	0.201472	0.12237	0.108187	0.0957372	0.198639	0.171233	0.138504	0.12253	0.0717949	0.180328	0.0477064	0.0366972	0
Vav2	0.154568	0.0882971	0.0548173	0.133333	0.0740741	0.0829932	0.40411	0.121884	0.0988142	0.0205128	0.136612	0.0587156	0.0122324	0
Brd3os	0.0635637	0.0732306	0.0509413	0.0573099	0.0475192	0.0544218	0.06621	0.0747922	0.00790514	0.0307692	0.0218579	0.0275229	0.0275229	0
Brd3	0.498437	0.682901	0.47619	0.625731	0.433263	0.638095	0.509132	0.614958	0.881423	0.512821	0.68306	0.251376	0.171254	0.0379747
Wdr5	0.182355	0.270848	0.089701	0.24386	0.0663871	0.0734694	0.1621	0.127424	0.185771	0.025641	0.202186	0.0568807	0.0642202	0.0126582
Rxra	0.0569642	0.087246	0.0548173	0.0953216	0.0768693	0.10068	0.13242	0.0775623	0.0592885	0.0410256	0.0601093	0.00917431	0.0428135	0
Col5a1	2.22681	4.3213	2.67386	6.28246	3.1174	4.98503	0.899543	7.80609	2.1581	1.17436	5.47541	2.80367	1.6789	1.10127
Olfm1	0.191386	0.171689	0.375415	0.319883	0.403913	0.266667	0.150685	0.144044	0.466403	0.34359	0.278689	0.0990826	0.0122324	0.0126582
Ppp1r26	0.00590483	0.00210231	0	0.000584795	0	0.00136054	0.00456621	0	0.00395257	0.0102564	0.00546448	0	0.0030581	0
1700007K13Rik	0.0239667	0.0543097	0.00332226	0.0269006	0.00419287	0.0122449	0.0753425	0.0193906	0.00395257	0	0.0601093	0	0	0
Mrps2	0.155957	0.208479	0.0697674	0.146199	0.067086	0.0721088	0.16895	0.124654	0.102767	0.0769231	0.136612	0.0275229	0.16208	0.0253165
Ralgds	0.171587	0.115978	0.0780731	0.204678	0.114605	0.0666667	0.175799	0.224377	0.0513834	0.194872	0.0983607	0.053211	0.0122324	0
Gtf3c5	0.0743314	0.0960056	0.0393134	0.0900585	0.0202655	0.047619	0.0776256	0.0609418	0.0869565	0.0307692	0.0546448	0.0348624	0.0275229	0.0253165
Tsc1	0.103508	0.0949544	0.0708749	0.0935673	0.0852551	0.107483	0.100457	0.105263	0.0790514	0.0769231	0.120219	0.0422018	0.0275229	0
Spaca9	0.00416811	0.00735809	0	0.0105263	0	0.00680272	0.00456621	0.00554017	0	0	0.010929	0.00183486	0	0
Ak8	0.000694686	0.00210231	0	0	0	0.00136054	0.00228311	0	0	0	0	0.00366972	0	0
Gtf3c4	0.123654	0.159425	0.0697674	0.135673	0.07058	0.129252	0.134703	0.135734	0.110672	0.0564103	0.125683	0.0110092	0.0183486	0
Ddx31	0.060785	0.105816	0.0465116	0.0783626	0.0356394	0.0285714	0.0707763	0.0470914	0.0988142	0.0410256	0.0710383	0.00550459	0.0214067	0
Cfap77	0.00764154	0.00455501	0.00055371	0.00350877	0.000698812	0.00680272	0.0159817	0	0.0197628	0	0	0	0	0
Ttf1	0.180618	0.206377	0.112957	0.166667	0.0803634	0.148299	0.216895	0.144044	0.16996	0.148718	0.169399	0.0422018	0.030581	0
Setx	0.161167	0.141556	0.0753045	0.184795	0.0726765	0.111565	0.16895	0.171745	0.142292	0.0717949	0.0928962	0.0495413	0.0397554	0
Ntng2	0.00138937	0.000700771	0.00110742	0.00233918	0	0	0.00684931	0	0	0	0	0	0	0
Med27	0.268843	0.38192	0.200997	0.292398	0.16492	0.180952	0.315068	0.268698	0.296443	0.184615	0.284153	0.093578	0.116208	0
Rapgef1	0.127822	0.128591	0.0869324	0.188889	0.0950384	0.0666667	0.146119	0.132964	0.114625	0.0769231	0.0928962	0.0238532	0.0336391	0
Trub2	0.102119	0.177996	0.0863787	0.107018	0.0433263	0.0789116	0.0821918	0.0831025	0.0948617	0.0820513	0.10929	0.0348624	0.088685	0
Coq4	0.194165	0.242467	0.0880399	0.177193	0.0698812	0.112925	0.221461	0.166205	0.0790514	0.0871795	0.169399	0.0807339	0.220183	0
Slc27a4	0.171935	0.166433	0.0919158	0.17076	0.0698812	0.140136	0.251142	0.146814	0.110672	0.0564103	0.120219	0.0256881	0.00917431	0.0126582
Urm1	0.389024	0.494043	0.21041	0.326901	0.155136	0.277551	0.372146	0.32133	0.288538	0.220513	0.338798	0.130275	0.168196	0.0126582
2600006K01Rik	0.0708579	0.0911002	0.0293466	0.0754386	0.0398323	0.0503401	0.0639269	0.119114	0.0474308	0.0358974	0.0710383	0.012844	0	0.0379747
Cercam	0.439041	0.549054	0.399779	0.492982	0.541579	1.07347	0.440639	0.648199	0.44664	0.215385	0.650273	0.238532	0.155963	0.0253165
Odf2	0.180966	0.244569	0.168882	0.253216	0.145353	0.179592	0.164384	0.232687	0.537549	0.138462	0.180328	0.0477064	0.0550459	0.0379747
Gle1	0.448072	0.520322	0.3134	0.405263	0.285115	0.368707	0.415525	0.443213	0.486166	0.292308	0.377049	0.159633	0.140673	0
Sptan1	0.577284	0.449544	0.685493	0.661988	0.649895	0.697959	0.760274	0.534626	0.675889	0.466667	0.595628	0.223853	0.119266	0.0126582
Wdr34	0.165335	0.185354	0.0703212	0.125731	0.0901468	0.138776	0.196347	0.144044	0.142292	0.0769231	0.10929	0.0495413	0.0336391	0.0379747
Set	3.54151	4.17274	2.28571	3.37135	1.884	1.99728	2.65525	2.72853	3.42688	2.18974	2.37705	2.80183	2.02446	0.974684
Pkn3	0.0392497	0.0364401	0.00332226	0.0719298	0.011181	0.00136054	0.0342466	0.0387812	0.083004	0	0.0273224	0.012844	0	0
Zdhhc12	0.620007	0.3185	0.0481728	0.382456	0.0866527	0.129252	0.682648	0.465374	0.083004	0.107692	0.311475	0.13945	0.030581	0
Zer1	0.0760681	0.0882971	0.0575858	0.0701754	0.0663871	0.077551	0.100457	0.0831025	0.0316206	0.0410256	0.0710383	0.0110092	0.0030581	0.0126582
Tbc1d13	0.0642584	0.0634198	0.0238095	0.0824561	0.025856	0.0435374	0.0593607	0.0554017	0.0434783	0.0153846	0.0382514	0.0238532	0.0030581	0
Endog	0.385551	0.537491	0.306755	0.373684	0.329839	0.409524	0.257991	0.578947	0.233202	0.307692	0.437158	0.172477	2.33639	0.0506329
Spout1	0.281695	0.420463	0.224806	0.238012	0.144654	0.145578	0.232877	0.354571	0.351779	0.210256	0.295082	0.0880734	0.0672783	0
Kyat1	0.0566169	0.0564121	0.0398671	0.0467836	0.0419287	0.0231293	0.043379	0.0554017	0.00395257	0.025641	0.0163934	0.00183486	0.16208	0
1700084E18Rik	0.0118097	0.0192712	0.00609081	0.00935672	0.00349406	0.00952381	0.00913242	0.00554017	0.00790514	0.00512821	0.010929	0.00366972	0.00611621	0
Lrrc8a	0.56999	0.661177	0.912514	0.631579	0.702306	1.04626	0.568493	0.698061	0.940711	0.984615	0.688525	0.33211	0.149847	0.0506329
Phyhd1	0.011115	0.00630694	0.00276855	0.00526316	0.00279525	0.00680272	0.00456621	0.00277008	0.00790514	0.0102564	0.0218579	0.00550459	0.0366972	0
Dolk	0.23793	0.332165	0.216501	0.228655	0.151642	0.227211	0.219178	0.210526	0.205534	0.241026	0.295082	0.0807339	0.0489297	0.0253165
Nup188	0.153526	0.178346	0.0708749	0.136257	0.0635919	0.0693878	0.146119	0.157895	0.181818	0.0307692	0.120219	0.0422018	0.0366972	0.0253165
Sh3glb2	0.804793	0.595305	0.543189	0.517544	0.555556	0.515646	1.71233	0.648199	0.533597	0.446154	0.622951	0.363303	0.590214	0.0126582
Miga2	0.0649531	0.091801	0.0481728	0.0736842	0.0412299	0.044898	0.0890411	0.0803324	0.0750988	0.0512821	0.0437158	0.012844	0.0642202	0
Dolpp1	0.0903091	0.120883	0.0531561	0.127485	0.0621943	0.0585034	0.105023	0.119114	0.0869565	0.0564103	0.0546448	0.0330275	0.0336391	0
Crat	0.146579	0.166433	0.170543	0.150292	0.154437	0.156463	0.223744	0.152355	0.249012	0.123077	0.15847	0.0788991	1.81346	0.0759494
Ptpa	0.485585	0.649615	0.483942	0.439766	0.285115	0.380952	0.616438	0.520776	0.70751	0.497436	0.42623	0.4	0.498471	0.0632911
Ier5l	0.148663	0.215837	0.0714286	0.137427	0.0789658	0.108844	0.118721	0.146814	0.083004	0.0820513	0.191257	0.0330275	0.0152905	0
Cstad	0.0361237	0.0543097	0.0105205	0.0245614	0.0237596	0.0530612	0.00684931	0.0277008	0.00395257	0.0205128	0.0491803	0.00366972	0.00917431	0
9330198N18Rik	0.011115	0.0101612	0.00166113	0.00292398	0.00279525	0.00408163	0.0136986	0.00277008	0	0	0.00546448	0	0	0
1700001O22Rik	0.00937826	0.00981079	0.00387597	0.00584795	0.00628931	0.00272109	0.00684931	0.00831025	0.00395257	0	0	0.00366972	0	0
Ntmt1	0.954151	1.18851	0.674419	0.797661	0.578616	0.72517	0.885845	0.950139	0.604743	0.466667	0.95082	1.0367	0.987768	0.0759494
Asb6	0.124349	0.186755	0.0974529	0.135673	0.0698812	0.0680272	0.164384	0.144044	0.0948617	0.117949	0.120219	0.0201835	0.0275229	0
Prrx2	0.297673	0.268045	0.164452	0.32924	0.413697	0.451701	0.10274	0.914127	0.399209	0.0615385	0.448087	0.166972	0.0366972	0.0126582
Ptges	0.302883	0.173441	0.0548173	0.178947	0.102725	0.12381	0.134703	0.401662	0.027668	0.0769231	0.147541	0.0458716	0.0214067	0.0126582
Tor1b	0.345259	0.374212	0.228682	0.352047	0.206848	0.272109	0.324201	0.376731	0.339921	0.133333	0.393443	0.117431	0.0397554	0.0253165
Tor1a	0.785342	0.825508	0.769103	0.736257	0.693222	0.729252	0.755708	0.825485	1.09881	0.558974	0.666667	0.919266	0.357798	0.0253165
BC005624	0.810698	0.786966	1.02159	0.731579	0.962963	0.880272	0.922374	0.914127	0.905138	1.25128	0.765027	1.15413	0.785933	0.0886076
Usp20	0.0590483	0.0455501	0.0227021	0.045614	0.0300489	0.0367347	0.111872	0.0609418	0.0237154	0.0153846	0.0437158	0.0146789	0.0733945	0
Fnbp1	0.104203	0.148213	0.119601	0.120468	0.102725	0.159184	0.0890411	0.119114	0.134387	0.0871795	0.163934	0.053211	0.0397554	0.0126582
Gpr107	0.324071	0.470918	0.28959	0.38538	0.210342	0.363265	0.296804	0.396122	0.280632	0.179487	0.448087	0.0954128	0.0489297	0.0506329
Ncs1	0.130254	0.293973	0.116279	0.330409	0.055905	0.137415	0.0913242	0.229917	0.0869565	0.14359	0.191257	0.0587156	0.0703364	0
Hmcn2	0.0263981	0.0332866	0.609081	0.0204678	0.232704	0.0394558	0.0273973	0.0221607	0.355731	0.0307692	0.010929	0.0238532	0.0152905	0
Ass1	0.280653	1.03083	0.750831	0.571345	0.259958	0.266667	0.372146	0.207756	1.1581	0.394872	0.655738	0.150459	0.0458716	0.0506329
Fubp3	0.253908	0.270147	0.228128	0.281871	0.143955	0.194558	0.303653	0.257618	0.256917	0.220513	0.191257	0.0477064	0.0366972	0.0253165
Exosc2	0.22612	0.316398	0.115725	0.197661	0.0971349	0.0721088	0.182648	0.191136	0.320158	0.133333	0.136612	0.0678899	0.0275229	0
Abl1	0.206322	0.202172	0.12237	0.233918	0.120894	0.165986	0.13242	0.279778	0.217391	0.14359	0.185792	0.0678899	0.0244648	0.0253165
Fibcd1	0.000694686	0	0.00055371	0	0.000698812	0	0.00228311	0	0	0	0	0	0	0
Lamc3	0.0580063	0.00525578	0.00110742	0.00233918	0.0132774	0.00136054	0.118721	0.00277008	0.00790514	0.025641	0	0.012844	0	0
Aif1l	0.0767628	0.0437982	0.0808416	0.0584795	0.033543	0.00816326	0.105023	0.0443213	0.0988142	0.0153846	0.0546448	0	0.0122324	0
Nup214	0.243835	0.215487	0.0863787	0.193567	0.0978337	0.0829932	0.257991	0.185596	0.181818	0.0666667	0.147541	0.0752294	0.0152905	0
Fam78a	0.000694686	0.00210231	0.00332226	0.000584795	0.000698812	0.00136054	0	0.00277008	0.00395257	0.00512821	0	0	0.201835	0
Plpp7	0.0677319	0.0903994	0.136766	0.0888889	0.0901468	0.121088	0.0273973	0.0637119	0.102767	0.102564	0.0983607	0.0605505	0.122324	0
Prrc2b	0.343522	0.278556	0.275194	0.309357	0.292103	0.342857	0.358447	0.371191	0.324111	0.317949	0.240437	0.152294	0.0519878	0.0506329
Gm13610	0.0024314	0.00911002	0.00110742	0.00409357	0	0.00136054	0.00913242	0.00554017	0	0	0.00546448	0	0	0
Pomt1	0.12817	0.107568	0.0825028	0.0795322	0.0614955	0.0598639	0.0913242	0.099723	0.221344	0.025641	0.0874317	0.0146789	0.00917431	0
Uck1	0.289684	0.229502	0.185493	0.204094	0.202655	0.202721	0.308219	0.243767	0.221344	0.14359	0.15847	0.0880734	0.12844	0.0632911
Swi5	8.30254	9.14191	7.99668	8.86667	6.81062	6.91565	7.67352	9.92244	7.55731	6.25641	7.93443	8.60183	7.7737	2.59494
Golga2	0.208753	0.286615	0.174419	0.340351	0.149546	0.205442	0.194064	0.33518	0.13834	0.158974	0.213115	0.0623853	0.0458716	0
Dnm1	0.16464	0.149264	0.199336	0.18655	0.139762	0.148299	0.111872	0.246537	0.209486	0.133333	0.120219	0.0697248	0.0152905	0
Ciz1	0.211532	0.222845	0.168882	0.209357	0.13557	0.170068	0.303653	0.182825	0.185771	0.225641	0.224044	0.0385321	0.0764526	0
1110008P14Rik	0.767975	0.594954	0.712071	0.726901	0.680643	0.819048	1.0411	0.722992	0.624506	1.13333	0.704918	0.719266	1.37003	0.0506329
Lcn2	0.663772	0.0697267	0.021041	0.129825	0.0649895	0.152381	1.17808	0.0387812	0.0197628	0.0153846	0.0819672	0.0422018	0.0764526	0.0126582
Ptges2	0.323724	0.403294	0.243079	0.327485	0.176799	0.210884	0.426941	0.279778	0.300395	0.225641	0.349727	0.12844	0.70948	0.0759494
Slc25a25	0.097256	0.0953048	0.0310078	0.0795322	0.0426275	0.0639456	0.203196	0.066482	0.0632411	0.0564103	0.0765027	0.00917431	0.0183486	0
Naif1	0.024314	0.0192712	0.00609081	0.0111111	0.0125786	0.0163265	0.0205479	0.00554017	0.0158103	0.00512821	0.0273224	0.00917431	0.00917431	0
Fam102a	0.0514067	0.0459005	0.0271318	0.0421053	0.0461216	0.0829932	0.0913242	0.066482	0.0158103	0.0153846	0.0874317	0.0275229	0.0030581	0
Dpm2	0.66273	0.703924	0.621816	0.640351	0.496157	0.689796	0.767123	0.742382	0.482213	0.34359	0.595628	0.517431	0.351682	0.0506329
Pip5kl1	0.000694686	0.000350385	0	0.000584795	0	0	0	0	0	0	0.00546448	0	0	0
St6galnac4	0.128517	0.344779	0.184939	0.25731	0.115304	0.216327	0.06621	0.202216	0.201581	0.210256	0.273224	0.0678899	0.103976	0
St6galnac6	0.232025	0.329362	0.403101	0.273684	0.287911	0.342857	0.221461	0.357341	0.347826	0.446154	0.306011	0.108257	0.342508	0.0126582
Ak1	0.98298	1.45585	1.38815	1.34503	0.886792	0.955102	0.719178	1.14681	0.944664	1.4359	1.30055	1.41101	10.3761	0.721519
Eng	0.111497	0.689208	1.25249	0.435088	0.561845	0.666667	0.127854	0.299169	1.20553	0.984615	0.803279	0.436697	0.360856	0.0506329
Fpgs	0.261549	0.305536	0.176633	0.212865	0.148847	0.153741	0.253425	0.221607	0.162055	0.123077	0.147541	0.0495413	0.0336391	0.0253165
Cdk9	0.516151	0.607919	0.364895	0.519298	0.293501	0.395918	0.534247	0.506925	0.450593	0.405128	0.590164	0.225688	0.125382	0
Sh2d3c	0.085099	0.0112123	0.00719823	0.00409357	0.0167715	0.014966	0.0410959	0.0193906	0.0513834	0.0512821	0.0273224	0.0165138	0.00917431	0
Ttc16	0.00208406	0.00315347	0	0	0.000698812	0	0	0	0	0	0	0	0.0030581	0
Tor2a	0.532477	0.969166	0.642303	0.611111	0.615653	1.00272	0.671233	0.778393	0.865613	0.425641	0.879781	0.515596	0.452599	0.0126582
Ptrh1	0.215353	0.361598	0.0908084	0.345614	0.0733753	0.127891	0.200913	0.204986	0.0711462	0.0717949	0.218579	0.066055	0.0917431	0
Cfap157	0.000347343	0.000700771	0	0	0.000698812	0.00272109	0	0	0	0	0.00546448	0	0	0
Stxbp1	0.14901	0.181149	0.118494	0.216374	0.127184	0.108844	0.143836	0.188366	0.264822	0.174359	0.300546	0.0715596	0.0152905	0
Gm13524	0.0107676	0.015417	0.00442968	0.0116959	0.00489168	0.0108844	0.00456621	0.0193906	0.00790514	0.0205128	0.0163934	0	0	0
Gm13523	0.00173671	0.00175193	0.00221484	0.00175439	0.000698812	0.00136054	0.00228311	0.00277008	0.00395257	0	0.00546448	0	0	0
Fam129b	0.298715	0.498248	0.196567	0.540351	0.120894	0.205442	0.36758	0.351801	0.237154	0.282051	0.31694	0.163303	0.0428135	0.0253165
Lrsam1	0.0371657	0.0430974	0.0287929	0.0432749	0.0321454	0.0462585	0.0410959	0.0360111	0.00790514	0.0461538	0.0327869	0.0183486	0.00917431	0
Rpl12	9.01841	11.5501	6.84828	9.24737	6.37666	8.29524	5.73516	8.07756	5.24111	6.0359	8.6776	8.66239	6.95719	2.5443
Slc2a8	0.136506	0.180799	0.133444	0.124561	0.140461	0.14966	0.13242	0.157895	0.16996	0.148718	0.202186	0.0678899	0.0183486	0
Garnl3	0.150399	0.0679748	0.0669989	0.130994	0.0789658	0.0721088	0.107306	0.102493	0.0869565	0.241026	0.0491803	0.0165138	0.00611621	0
Ralgps1	0.035429	0.0217239	0.0215947	0.0245614	0.0160727	0.0217687	0.06621	0.0193906	0.0316206	0.0153846	0.010929	0.00183486	0.0030581	0
Gm13528	0.0166725	0.00770848	0.00221484	0.00526316	0	0.00408163	0.00913242	0	0	0	0.010929	0	0	0
Angptl2	0.295241	0.949194	1.32226	0.502924	0.570929	0.92381	0.205479	0.537396	1.06324	0.923077	0.704918	0.398165	0.464832	0.0379747
Zbtb34	0.0378604	0.0459005	0.013289	0.0526316	0.0272537	0.047619	0.0273973	0.0443213	0.0237154	0.0410256	0.0273224	0.00550459	0.00917431	0
Zbtb43	0.103508	0.0844429	0.0509413	0.0929825	0.0419287	0.0707483	0.123288	0.0803324	0.0434783	0.0307692	0.103825	0.0422018	0.0275229	0
Mvb12b	0.0538381	0.0939033	0.0570321	0.0672515	0.0412299	0.0571429	0.0502283	0.0360111	0.0948617	0.102564	0.0491803	0.0110092	0.0397554	0.0253165
C230014O12Rik	0.00312608	0.0024527	0	0.000584795	0	0	0.00913242	0	0	0	0.00546448	0	0	0
Pbx3	0.130254	0.169937	0.0664452	0.15731	0.0649895	0.0965986	0.105023	0.138504	0.225296	0.169231	0.15847	0.0458716	0.0214067	0.0379747
Mapkap1	0.375478	0.46356	0.459025	0.423392	0.306778	0.427211	0.484018	0.371191	0.55336	0.364103	0.469945	0.198165	0.370031	0.0759494
Gapvd1	0.385551	0.429923	0.313953	0.407602	0.263452	0.353741	0.408676	0.479224	0.450593	0.251282	0.31694	0.181651	0.0856269	0.0506329
Hspa5	12.0049	19.0011	12.8832	12.1117	10.5954	12.9306	12.1804	11.7064	9.64822	9.27692	13.6066	12.189	5.80122	3
Rabepk	0.538034	0.505957	0.275194	0.411696	0.224319	0.273469	0.593607	0.554017	0.359684	0.282051	0.464481	0.223853	0.192661	0.0506329
Fbxw2	0.681487	0.657323	0.873754	0.587135	0.756115	0.878912	0.863014	0.6759	1.01186	0.794872	0.63388	0.634862	0.746177	0.113924
Psmd5	0.766238	0.820953	0.543189	0.775439	0.391335	0.394558	0.716895	0.645429	0.881423	0.476923	0.601093	0.566972	0.321101	0.113924
Cutal	0.000347343	0.000350385	0	0	0	0	0.00913242	0	0	0	0	0	0	0
Phf19	0.0166725	0.00875964	0.00719823	0.00935672	0.00139762	0	0.0159817	0.00277008	0.134387	0	0.00546448	0.00550459	0.0030581	0
Traf1	0.0441125	0.013665	0.00166113	0.0573099	0.00349406	0.00136054	0.0205479	0.0110803	0.00395257	0.00512821	0.0163934	0.0165138	0.0030581	0
Hc	0.000347343	0.000350385	0.00055371	0.000584795	0	0	0.00228311	0.00277008	0.00395257	0	0	0	0	0
AI182371	0	0.00105116	0	0	0	0.00136054	0.00456621	0	0	0	0.00546448	0	0	0
Cntrl	0.138937	0.167835	0.0874862	0.137427	0.0698812	0.0884354	0.141553	0.138504	0.304348	0.128205	0.0655738	0.0440367	0	0.0253165
Rab14	2.4901	2.0932	2.87818	2.33392	2.50874	2.26395	2.6758	2.29917	2.75889	2.62564	2.08743	2.57064	2.75841	0.949367
Gsn	6.27718	6.15347	241.509	7.07719	203.015	22.6286	5.67352	6.40443	116.881	106.497	7.68852	110.002	7.12538	5.51899
Stom	0.0691212	0.11773	0.0481728	0.128655	0.0244584	0.0897959	0.490868	0.119114	0.102767	0.112821	0.142077	0.0440367	0.0214067	0.177215
Ggta1	0.112539	0.15417	0.00775194	0.10117	0.0349406	0.0666667	0.0890411	0.0803324	0.0158103	0.138462	0.10929	0.0458716	0.00917431	0
Dab2ip	0.180966	0.215487	0.193798	0.261988	0.0880503	0.186395	0.239726	0.213296	0.213439	0.353846	0.218579	0.0605505	0.0366972	0
Ttll11	0.00764154	0.0346882	0.00221484	0.0222222	0.00279525	0.00680272	0	0.00277008	0.0158103	0.0358974	0.010929	0	0.0152905	0
Ndufa8	3.57034	3.274	3.00831	3.22281	2.62264	2.46122	3.71918	3.04155	2.72727	2.84103	2.68306	3.27523	13.1193	1.12658
Morn5	0.0173671	0.00665732	0.00166113	0.00643275	0.00489168	0.00408163	0.0251142	0.0166205	0	0.0153846	0.010929	0.00183486	0	0
Lhx6	0.0468913	0.00700771	0.00110742	0.00584795	0.000698812	0	0.0639269	0.00277008	0.00395257	0	0.010929	0	0	0
Rbm18	0.371309	0.401892	0.292913	0.369006	0.248078	0.308844	0.424658	0.33795	0.411067	0.246154	0.289617	0.155963	0.293578	0.0253165
Mrrf	0.46405	0.424667	0.243632	0.317544	0.220825	0.262585	0.497717	0.351801	0.256917	0.194872	0.393443	0.154128	0.492355	0
Gm13431	0.195901	0.0122635	0.00221484	0.0403509	0.00908456	0.00408163	0.353881	0.0609418	0	0	0.0163934	0.0183486	0.00611621	0
Ptgs1	2.74053	0.104415	0.0957918	0.436257	0.25856	0.0911565	4.63927	0.747922	0.0988142	0.0820513	0.322404	0.598165	0.116208	0.0759494
Olfr338	0.000694686	0.000350385	0.00110742	0	0	0.00136054	0	0	0	0	0	0	0	0
Pdcl	0.259118	0.269446	0.285161	0.263743	0.231307	0.209524	0.326484	0.202216	0.418972	0.307692	0.262295	0.0954128	0.103976	0
Rc3h2	0.221952	0.262789	0.208749	0.306433	0.19427	0.268027	0.248858	0.307479	0.217391	0.138462	0.273224	0.113761	0.0275229	0
Zbtb6	0.0746787	0.0830413	0.0520487	0.077193	0.0405311	0.047619	0.0707763	0.0720222	0.0434783	0.0307692	0.0546448	0.012844	0.0030581	0
Zbtb26	0.0329976	0.0301331	0.0149502	0.0269006	0.0188679	0.0244898	0.0319635	0.0443213	0.0197628	0.0153846	0.0327869	0.00917431	0	0
Rabgap1	0.329281	0.257533	0.204319	0.266082	0.241789	0.295238	0.344749	0.307479	0.268775	0.235897	0.26776	0.0972477	0.0458716	0
Strbp	0.202848	0.124036	0.0675526	0.0807018	0.0656883	0.157823	0.273973	0.0886427	0.217391	0.128205	0.125683	0.0385321	0.0336391	0
Gpr21	0.00173671	0.0024527	0	0.000584795	0.00209644	0	0.00456621	0.00277008	0	0	0	0	0	0
Crb2	0.169851	0.00770848	0.00110742	0.00818713	0.00419287	0.00272109	0.351598	0.0110803	0	0	0.0163934	0.00366972	0	0
Dennd1a	0.106982	0.12719	0.0819491	0.120468	0.107617	0.102041	0.0936073	0.116343	0.0909091	0.0974359	0.0765027	0.0385321	0.0183486	0
Lhx2	0.00104203	0.00525578	0	0.00175439	0	0.00136054	0	0.00277008	0.0355731	0.00512821	0.010929	0	0	0
Nek6	0.56999	0.883322	0.193245	0.336842	0.15304	0.439456	0.408676	0.487535	0.12253	0.133333	0.491803	0.247706	0.116208	0.0126582
Psmb7	2.07642	2.8171	1.91694	2.25497	1.57582	1.62585	1.88128	1.98061	2.05138	2.04103	2.10929	2.06972	3.86239	0.911392
Nr6a1	0.0368183	0.0203224	0.00996678	0.0239766	0.0104822	0.0231293	0.0570776	0.0110803	0	0.00512821	0.00546448	0	0	0
Olfml2a	0.0236193	0.00665732	0.0675526	0.0327485	0.0468204	0.00680272	0.0136986	0.0277008	0.0237154	0.2	0.010929	0.0330275	0	0.0253165
Gm13496	0.00104203	0.00140154	0.00221484	0.00175439	0.000698812	0.00136054	0	0.00277008	0	0	0	0.00550459	0	0
Wdr38	0.00173671	0.0024527	0.00110742	0.00116959	0.000698812	0.00272109	0.0136986	0	0	0.0102564	0	0.00550459	0.0030581	0
Rpl35	32.6068	32.7621	26.5725	33.1661	29.8337	33.9986	20.9635	29.108	20.9921	21.0256	31.2404	33.8495	22.6758	5.56962
Arpc5l	1.32407	1.25788	1.4856	1.1731	1.16771	1.06122	1.40411	1.13296	2.3834	1.28718	1.02186	1.53394	3.45872	0.594937
Golga1	0.218131	0.197968	0.116833	0.184211	0.109713	0.114286	0.269406	0.166205	0.146245	0.123077	0.174863	0.0605505	0.0428135	0
Scai	0.0910038	0.101612	0.0492802	0.0748538	0.0684836	0.0938776	0.0616438	0.108033	0.0474308	0.0205128	0.136612	0.0146789	0.0214067	0.0253165
Ppp6c	0.577978	0.69061	0.580288	0.64269	0.457023	0.57415	0.675799	0.581717	0.782609	0.605128	0.661202	0.405505	0.7737	0.0632911
Arhgap15	0.00382077	0.0150666	0.00664452	0.00526316	0.0321454	0.0122449	0.00228311	0.00554017	0.0118577	0.0564103	0.010929	0.0183486	0.0030581	0
Gtdc1	0.0541855	0.0616678	0.0409745	0.0467836	0.0307477	0.0380952	0.0639269	0.0387812	0.0711462	0.0461538	0.0710383	0.00183486	0.0336391	0
Zeb2	0.69538	1.10547	1.08749	1.24678	1.29909	1.1619	0.244292	0.891967	0.897233	1.15897	1.03279	1.06422	0.574924	0.101266
Zeb2os	0.182008	0.177645	0.125692	0.105848	0.136268	0.176871	0.0913242	0.157895	0.150198	0.0820513	0.169399	0.0568807	0.0183486	0
Gm13465	0.000694686	0.000350385	0	0.00175439	0.000698812	0	0.00228311	0	0	0	0	0	0	0
Gm13470	0.0580063	0.0819902	0.0481728	0.138596	0.0377358	0.0693878	0.0205479	0.0914127	0.0474308	0.0461538	0.0437158	0.0256881	0.0152905	0
Acvr2a	0.0437652	0.0697267	0.0287929	0.0497076	0.048218	0.0530612	0.0753425	0.0720222	0.0632411	0.0102564	0.0382514	0.0110092	0.0214067	0
Orc4	0.471692	0.515767	0.331672	0.417544	0.269741	0.30068	0.534247	0.434903	0.466403	0.34359	0.453552	0.159633	0.287462	0.0506329
Mbd5	0.0844043	0.0882971	0.0337763	0.0824561	0.0475192	0.0734694	0.06621	0.102493	0.0474308	0.025641	0.0382514	0.0275229	0.0122324	0
Epc2	0.182008	0.167134	0.157254	0.195906	0.143256	0.165986	0.200913	0.149584	0.181818	0.153846	0.153005	0.0642202	0.0183486	0.0253165
Kif5c	0.0145884	0.0217239	0.0232558	0.00877193	0.0146751	0.00952381	0.0753425	0.0166205	0.027668	0.0564103	0.0218579	0	0	0
Lypd6b	0.0246613	0.00105116	0	0	0.00139762	0	0.0958904	0	0	0.0102564	0	0.0110092	0	0
Lypd6	0.00590483	0.00210231	0	0.00292398	0.000698812	0	0.00913242	0	0	0.117949	0.00546448	0	0	0
Mmadhc	1.06495	1.20357	0.850498	1.04152	0.56464	0.714286	1.13242	0.867036	0.924901	0.928205	1.00546	1.18716	1.85627	0.189873
Gm13483	0.00347343	0.0024527	0.00276855	0.00292398	0.00209644	0.00680272	0.00684931	0	0.00395257	0.00512821	0.0163934	0	0	0
Gm48908	0.000694686	0.000700771	0.00110742	0	0	0	0	0	0	0	0	0	0	0
Rnd3	0.710663	0.597407	0.834441	0.561988	0.521314	0.511565	0.415525	0.401662	0.699605	0.374359	0.655738	0.181651	0.119266	0.0126582
Rbm43	0.257381	0.271549	0.159468	0.394737	0.159329	0.176871	0.294521	0.177285	0.189723	0.164103	0.590164	0.0642202	0.0458716	0
Nmi	0.812088	0.665032	0.430786	0.784795	0.367575	0.493878	0.888128	0.620499	0.533597	0.425641	1.62842	0.482569	0.180428	0.0759494
Tnfaip6	1.74297	2.48318	1.07973	8.03977	1.33333	1.50476	0.495434	1.54294	1.19368	0.907692	2.98907	1.50459	0.681957	0.227848
Rif1	0.241403	0.238963	0.153378	0.249123	0.151642	0.179592	0.324201	0.130194	0.466403	0.169231	0.213115	0.0770642	0.0183486	0.0379747
Neb	0.00694686	0.015417	0.00387597	0.00701754	0.00279525	0.00136054	0.0114155	0.0110803	0.0197628	0	0.0163934	0	0.0030581	0
Gm13522	0.0145884	0.0276804	0.00719823	0.0292398	0.00768693	0.0163265	0.00684931	0.0277008	0	0	0.010929	0	0.00917431	0
Arl5a	0.322334	0.350736	0.230897	0.392398	0.266247	0.272109	0.305936	0.304709	0.296443	0.148718	0.322404	0.157798	0.0642202	0
Cacnb4	0.00625217	0.00455501	0.00775194	0.00584795	0.022362	0.00952381	0.00228311	0.00277008	0.0197628	0.025641	0	0.00917431	0	0
Stam2	0.307398	0.404695	0.188815	0.321053	0.195667	0.262585	0.292237	0.387812	0.268775	0.0769231	0.404372	0.119266	0.0948012	0.0126582
Fmnl2	0.0646058	0.11773	0.0974529	0.154971	0.139064	0.12381	0.0342466	0.116343	0.083004	0.0512821	0.142077	0.0862385	0	0
Prpf40a	1.71275	1.65137	1.45072	1.33216	1.2956	1.24354	1.67123	1.43213	1.72332	1.6359	1.2459	1.45321	0.960245	0.620253
Arl6ip6	0.451198	0.502453	0.267442	0.394152	0.202655	0.280272	0.413242	0.409972	0.818182	0.169231	0.431694	0.2	0.125382	0.0632911
Rprm	0.00555749	0.029082	0.00055371	0.019883	0.00139762	0.00544218	0.00228311	0.00554017	0	0	0.010929	0.00550459	0.00917431	0
Nr4a2	0.800973	0.510862	0.122924	0.639766	0.481481	1.39048	0.493151	0.490305	0.15415	0.271795	0.928962	0.205505	0.0519878	0.0253165
Gpd2	0.345953	0.212334	0.0924695	0.284211	0.12928	0.121088	0.424658	0.182825	0.15415	0.0974359	0.229508	0.0825688	0.0152905	0.0253165
Galnt5	0.0118097	0.0560617	0.00498339	0.0210526	0.000698812	0.014966	0.00456621	0.0360111	0.00395257	0.00512821	0.0819672	0	0.0030581	0
Cytip	0.0072942	0.00210231	0.00055371	0.00175439	0	0	0.00228311	0.00277008	0	0	0	0.00917431	0	0
Gm13546	0.00173671	0.000350385	0	0	0.000698812	0	0.00228311	0	0	0	0	0	0	0
Acvr1c	0.00312608	0.000350385	0	0.00116959	0	0	0	0	0	0	0	0	0	0
Acvr1	0.233067	0.221093	0.138981	0.243275	0.136268	0.258503	0.246575	0.224377	0.130435	0.14359	0.245902	0.0899083	0.00917431	0.0506329
Upp2	0.11497	0.15452	0.0836102	0.123977	0.102725	0.148299	0.10274	0.127424	0.102767	0.128205	0.224044	0.0311927	0.0489297	0
Ccdc148	0.00208406	0.00280308	0.00332226	0.00701754	0.00768693	0.00136054	0.00913242	0.00554017	0.00790514	0.0358974	0.0163934	0	0.0030581	0
Pkp4	0.0698159	0.119131	0.0326689	0.0900585	0.0363382	0.062585	0.086758	0.0747922	0.158103	0.0974359	0.0546448	0.0110092	0.0458716	0
Tanc1	0.211532	0.17239	0.089701	0.219883	0.0789658	0.118367	0.289954	0.235457	0.13834	0.0410256	0.191257	0.0458716	0.0214067	0.0253165
Wdsub1	0.215005	0.166083	0.155592	0.129825	0.181691	0.22585	0.40411	0.105263	0.189723	0.174359	0.169399	0.040367	0.0642202	0
Baz2b	0.369225	0.355641	0.375415	0.326316	0.372467	0.47483	0.36758	0.34626	0.411067	0.287179	0.431694	0.176147	0.0703364	0.0379747
Gm13620	0.00138937	0.00210231	0.00221484	0.00292398	0.000698812	0	0.00456621	0.00277008	0	0	0.00546448	0	0	0
March7	0.526572	0.55466	0.354928	0.502924	0.397624	0.555102	0.573059	0.603878	0.462451	0.358974	0.535519	0.148624	0.0978593	0
Cd302	0.911775	1.6349	5.46235	1.22456	6.87911	4.67483	0.582192	1.12465	3.71542	2.6359	1.93989	3.49908	1.28135	0.949367
Ly75	0.0392497	0.0532586	0.00332226	0.0187134	0.00139762	0.00408163	0.0684932	0.0166205	0.00790514	0	0.0163934	0	0	0
Gm13571	0	0.00140154	0	0.000584795	0	0	0	0	0	0	0	0	0	0
Pla2r1	0.0545328	0.0956552	0.123477	0.123977	0.125786	0.133333	0.0456621	0.0498615	0.0869565	0.0717949	0.10929	0.0146789	0.0122324	0.0506329
Itgb6	0	0.000350385	0.00055371	0.00116959	0	0	0	0	0.0118577	0	0	0	0	0
Rbms1	3.02327	1.92256	3.1794	2.61053	2.77009	2.5483	3.66667	1.88366	4.2332	2.01026	2.69399	2.48807	1.31804	0.924051
Tank	0.202848	0.269797	0.153931	0.226901	0.142558	0.180952	0.230594	0.182825	0.241107	0.112821	0.273224	0.093578	0.180428	0.0253165
Psmd14	1.8951	2.16223	1.66667	2.02222	1.27952	1.08027	1.78767	1.6205	2.42292	1.03077	1.51366	1.57248	1.44343	0.848101
Tbr1	0.000694686	0.00105116	0	0.000584795	0	0	0	0	0	0	0	0	0	0
Slc4a10	0.000347343	0.000350385	0	0.00116959	0.0055905	0	0	0	0	0	0	0	0	0
Dpp4	0.18305	0.0255781	0.232558	0.0643275	0.272537	0.0285714	1.43836	0.0526316	0.106719	0	0.0601093	0.0477064	0.00611621	0.0126582
Gm13565	0.00625217	0.00105116	0.00110742	0.00409357	0.00139762	0.00136054	0.00913242	0	0.00790514	0	0.00546448	0	0	0
Fap	0.084057	0.402242	0.424695	0.302924	0.200559	0.496599	0.0616438	0.240997	0.521739	0.205128	0.42623	0.0697248	0.0183486	0
Ifih1	0.325113	0.248073	0.150055	0.282456	0.15304	0.186395	0.493151	0.227147	0.173913	0.148718	1.67213	0.0605505	0.0214067	0
Gca	0.0743314	0.0567624	0.00996678	0.0327485	0.00978337	0.0217687	0.166667	0.00831025	0.027668	0.0153846	0.0765027	0.0110092	0.211009	0.0379747
Kcnh7	0.000347343	0.00105116	0.00055371	0	0	0	0	0	0	0	0	0	0	0
Fign	0.0468913	0.0406447	0.0149502	0.0380117	0.0321454	0.0557823	0.0365297	0.0498615	0.055336	0.0769231	0.0327869	0.0146789	0.0122324	0
Grb14	0.0614797	0.148213	0.0459579	0.0403509	0.118798	0.311565	0.125571	0.0193906	0.0592885	0.307692	0.0601093	0.0293578	1.72171	0.0253165
Cobll1	0.226815	0.0374912	0.0188261	0.0391813	0.0230608	0.044898	0.671233	0.0415512	0.0632411	0.0717949	0.0601093	0.0495413	0.0152905	0.0126582
Gm13594	0.00798888	0.00280308	0.0055371	0.00292398	0.0055905	0.0122449	0.0296804	0.00554017	0.00790514	0	0.00546448	0.00550459	0.119266	0
Scn2a	0.0246613	0.0308339	0.0282392	0.0397661	0.044724	0.0571429	0.0205479	0.0470914	0.0197628	0.0307692	0.010929	0.0201835	0.0030581	0
Ttc21b	0.116013	0.0886475	0.0459579	0.0701754	0.0510133	0.0639456	0.125571	0.0886427	0.0474308	0.0820513	0.0983607	0.0165138	0.0122324	0
Scn7a	0.0913512	0.171689	0.874308	0.159064	1.13277	0.840816	0.0776256	0.099723	0.596838	0.220513	0.327869	0.297248	0.0214067	0.0379747
Xirp2	0.00590483	0.00560617	0.00276855	0.00233918	0.00209644	0.00544218	0.00456621	0	0	0	0.010929	0	0.256881	0
B3galt1	0.0257034	0.0339874	0.0265781	0.0192982	0.0412299	0.0585034	0.0159817	0.0221607	0.0513834	0.0564103	0.0655738	0.00366972	0	0
Stk39	0.582841	0.464261	0.280731	0.515789	0.253669	0.353741	0.639269	0.398892	0.426877	0.605128	0.628415	0.115596	0.522936	0.0253165
Gm13596	0.00277874	0.000350385	0	0	0	0	0.00456621	0	0	0	0	0	0	0
Cers6	0.201459	0.189208	0.0941307	0.196491	0.0796646	0.126531	0.19863	0.216066	0.15415	0.0205128	0.174863	0.0256881	0.0122324	0
Nostrin	0.0329976	0.0487036	0.0586932	0.0345029	0.0251572	0.0408163	0.00684931	0.0110803	0.114625	0.317949	0.0601093	0.0220183	0	0.0506329
Spc25	0.715874	0.647162	0.155592	0.419298	0.0642907	0.118367	0.56621	0.451524	5.30435	0.174359	0.240437	0.238532	0.0122324	0.21519
Dhrs9	0.0691212	0.00105116	0.00110742	0.00818713	0.000698812	0.00136054	0.0958904	0.00831025	0.00790514	0	0.00546448	0.00733945	0	0
Lrp2	0.0823202	0.00700771	0.00055371	0.00292398	0.00349406	0.00272109	0.390411	0.00831025	0	0	0.00546448	0	0.0030581	0
Bbs5	0.142411	0.174842	0.0769657	0.125146	0.0719776	0.0761905	0.157534	0.149584	0.142292	0.0820513	0.169399	0.0110092	0.0519878	0
Klhl41	0.00208406	0.0024527	0.00055371	0.00350877	0.000698812	0	0.00228311	0.00831025	0	0	0	0	0.29052	0
Fastkd1	0.0270927	0.0402943	0.0221484	0.0391813	0.0195667	0.0312925	0.0479452	0.0360111	0.0316206	0.0153846	0.0382514	0.00550459	0.0152905	0
Ppig	1.51303	1.52242	1.48726	1.44094	1.42837	1.43537	1.41781	1.24654	2.07905	1.58462	1.18579	1.54679	1.0948	0.683544
Ccdc173	0.0430705	0.0406447	0.0232558	0.0368421	0.0293501	0.029932	0.0479452	0.0360111	0.0118577	0.0205128	0.0218579	0.012844	0	0
Phospho2	0.222994	0.325858	0.257475	0.273684	0.225716	0.262585	0.283105	0.301939	0.256917	0.210256	0.322404	0.0972477	0.253823	0.0253165
Klhl23	0.0524488	0.0767344	0.0193798	0.0426901	0.0195667	0.029932	0.0570776	0.0720222	0.102767	0.107692	0.0437158	0.00733945	0.0489297	0
Ssb	2.97673	3.12719	2.83389	2.65673	2.30119	2.22993	2.46804	2.5374	3.79051	2.73333	2.12022	2.89358	2.05505	1.08861
Mettl5	0.374088	0.386475	0.394795	0.351462	0.34102	0.341497	0.381279	0.33518	0.620553	0.34359	0.338798	0.163303	0.302752	0.0126582
Mettl5os	0.0114623	0.0217239	0.00885936	0.0134503	0.00908456	0.00680272	0.0159817	0.0110803	0.00790514	0.0307692	0.00546448	0.00733945	0	0
Ubr3	0.164988	0.178697	0.127353	0.193567	0.0943396	0.142857	0.232877	0.193906	0.102767	0.0717949	0.169399	0.0458716	0.030581	0.0126582
Sp5	0.00277874	0.000350385	0	0	0	0	0	0.00277008	0	0.0615385	0	0	0	0
Gad1os	0.00625217	0.0339874	0.00110742	0.0245614	0.000698812	0.00408163	0	0.00554017	0	0	0.010929	0	0	0
Erich2os	0.00382077	0.01822	0.00055371	0.0140351	0	0	0	0.00831025	0	0	0.00546448	0	0	0
Erich2	0.0187565	0.0444989	0.00166113	0.0421053	0.00209644	0.00680272	0.0205479	0.0110803	0.00790514	0	0.0218579	0	0	0
Gm26558	0.00521014	0.00946041	0.00332226	0.00467836	0.00419287	0.00816326	0.0136986	0.00554017	0.00790514	0	0.0163934	0	0.0030581	0
Gorasp2	1.61098	2.69306	1.91528	2.12164	1.47939	1.52789	1.28767	1.88643	1.66798	1.21538	1.98361	1.71743	1.29969	0.835443
Tlk1	0.187218	0.20953	0.12237	0.232164	0.14116	0.156463	0.310502	0.301939	0.146245	0.169231	0.240437	0.0440367	0.0733945	0.0253165
Mettl8	0.113928	0.127891	0.0431894	0.0812865	0.0489168	0.0530612	0.0776256	0.0858726	0.0474308	0.0205128	0.0928962	0.0165138	0.0366972	0.0126582
Dcaf17	0.275443	0.263139	0.125692	0.234503	0.139064	0.213605	0.342466	0.224377	0.158103	0.174359	0.240437	0.0605505	0.0550459	0.0126582
Cybrd1	0.035429	0.00946041	0.00110742	0.00292398	0.00279525	0.00408163	0.214612	0	0	0	0	0.00733945	0	0
Dync1i2	1.92845	1.14085	1.84219	1.6076	1.61006	1.4	4.39726	1.54017	1.83004	2.01026	1.55191	1.57798	1.17737	0.620253
Slc25a12	0.153178	0.192362	0.153931	0.183626	0.115304	0.121088	0.152968	0.163435	0.118577	0.133333	0.169399	0.0385321	0.397554	0
Hat1	0.615491	0.699019	0.277962	0.45614	0.19986	0.22449	0.538813	0.390582	2.09091	0.14359	0.360656	0.20367	0.247706	0.0632911
Metap1d	0.16464	0.171689	0.111296	0.11462	0.13557	0.179592	0.143836	0.116343	0.106719	0.158974	0.114754	0.0642202	0.220183	0
Dlx2	0.00138937	0	0	0	0	0	0.00684931	0	0	0	0	0	0	0
Platr26	0.00138937	0	0.00055371	0.000584795	0	0	0.00228311	0	0	0	0	0	0	0
Itga6	0.210837	0.0322355	0.0055371	0.025731	0.00978337	0.00408163	0.826484	0.0110803	0.027668	0.0820513	0.0327869	0.0311927	0.0703364	0
Pdk1	0.182008	0.247372	0.0393134	0.185965	0.0377358	0.0897959	0.105023	0.193906	0.0316206	0.0410256	0.234973	0.0587156	0.302752	0
Rapgef4	0.0024314	0.0189208	0.00442968	0.00760234	0.00698812	0	0	0.00554017	0.0158103	0.169231	0	0.00733945	0.122324	0
Map3k20	0.170893	0.198669	0.0808416	0.192982	0.113208	0.130612	0.148402	0.102493	0.162055	0.287179	0.163934	0.100917	0.235474	0.0126582
Cdca7	0.19868	0.235459	0.0564784	0.140351	0.0125786	0.0380952	0.127854	0.0775623	0.355731	0.0461538	0.0819672	0.0385321	0.0183486	0.0253165
Sp3	0.589788	0.425018	0.560908	0.521637	0.436758	0.440816	0.716895	0.490305	0.719368	0.302564	0.469945	0.161468	0.131498	0.0759494
Sp3os	0.334144	0.267694	0.22536	0.235673	0.240391	0.253061	0.472603	0.252078	0.252964	0.246154	0.322404	0.146789	0.574924	0
Ola1	0.777701	0.895235	0.60299	0.673099	0.436758	0.495238	0.728311	0.556787	0.782609	0.579487	0.704918	0.579817	0.984709	0.0759494
Sp9	0.000694686	0.000700771	0	0.000584795	0	0	0	0	0	0	0	0	0	0
Cir1	0.600903	0.521023	0.463455	0.483041	0.689029	0.765986	0.561644	0.592798	0.363636	0.482051	0.568306	0.277064	0.198777	0.303797
Scrn3	0.113581	0.143658	0.0753045	0.10117	0.059399	0.0802721	0.139269	0.121884	0.158103	0.0615385	0.120219	0.0715596	0.0795107	0.0126582
Gpr155	0.0184092	0.0171689	0.0315615	0.0181287	0.0433263	0.0312925	0.022831	0.00831025	0.0237154	0.0205128	0.010929	0.00550459	0	0
Gm13703	0.00277874	0.0189208	0.00664452	0.00760234	0	0.00408163	0.00228311	0	0.0355731	0	0.0218579	0	0	0
Gm13709	0.000347343	0.000700771	0	0.000584795	0	0	0	0	0	0	0.00546448	0	0	0
Wipf1	0.120181	0.169236	0.387597	0.259649	0.337526	0.193197	0.136986	0.235457	0.438735	0.169231	0.191257	0.146789	0.0122324	0.0379747
Chrna1	0.00173671	0.00140154	0.00609081	0.00760234	0.00139762	0	0	0	0.0158103	0	0	0	0	0
Chrna1os	0.116013	0.14506	0.0985604	0.12924	0.092942	0.142857	0.10274	0.199446	0.0474308	0.0717949	0.163934	0.0550459	0.0122324	0
Chn1os3	0.0125043	0.00911002	0.00055371	0.00994152	0.00279525	0.0122449	0.00456621	0.0110803	0.00395257	0.0102564	0.0218579	0	0	0
Chn1	0.0316082	0.132446	0.148948	0.0947368	0.0300489	0.0340136	0.022831	0.0277008	0.395257	0.210256	0.0546448	0.0256881	0.0519878	0
Atf2	0.302188	0.253329	0.204873	0.307018	0.242488	0.282993	0.372146	0.288089	0.252964	0.215385	0.273224	0.102752	0.0917431	0.0126582
Gm10822	0	0.000700771	0	0	0.00209644	0	0.00228311	0	0	0	0	0	0	0
Atp5g3	2.75999	2.43343	2.07309	2.80526	1.78057	1.64354	2.64384	2.45429	2.24901	1.91282	2.12022	2.36514	12.3303	0.949367
Lnpk	0.187565	0.304835	0.177741	0.29883	0.139064	0.176871	0.212329	0.207756	0.541502	0.189744	0.278689	0.0788991	0.0152905	0
Hoxd9	0.00347343	0.00175193	0.0055371	0.000584795	0.000698812	0	0	0	0.0158103	0	0	0.00366972	0	0
Hoxd3os1	0.0246613	0.01822	0.0221484	0.0134503	0.00908456	0.0190476	0.00228311	0.166205	0.00790514	0	0.010929	0.00550459	0	0
Hoxd8	0.0149357	0.0311843	0.0282392	0.0222222	0.0055905	0.0176871	0.00228311	0.0803324	0.0434783	0	0.010929	0.00733945	0	0
Mtx2	1.33102	1.45235	1.25083	1.25029	1.05171	1.28163	1.36301	1.10526	1.48221	1.13333	1.35519	1.50826	3.62385	0.696203
2600014E21Rik	0.00416811	0.0409951	0.00166113	0.00877193	0.0118798	0.0163265	0	0.00277008	0.00395257	0	0.0218579	0	0	0
Hnrnpa3	4.67107	4.59916	5.03101	4.20409	3.30468	3.22177	4.35616	3.37673	8.65217	4.14359	3.38251	4.34312	2.85933	1.31646
Nfe2l2	1.72907	1.02383	1.72038	1.67895	1.80922	1.26939	2.63014	1.16343	1.2253	1.58974	1.4918	1.48807	0.847095	0.481013
Agps	0.219173	0.265592	0.115172	0.315789	0.0922432	0.157823	0.262557	0.296399	0.229249	0.133333	0.251366	0.0678899	0.058104	0
Ttc30b	0.151094	0.167835	0.147841	0.108187	0.180294	0.254422	0.23516	0.166205	0.181818	0.189744	0.224044	0.0495413	0.0489297	0
Ttc30a2	0.00208406	0.000350385	0.00055371	0.00175439	0	0.00272109	0.00456621	0	0.00395257	0	0	0	0	0
Ttc30a1	0.0587009	0.0830413	0.0260244	0.0555556	0.0286513	0.044898	0.0707763	0.0858726	0.0474308	0.0153846	0.0491803	0.0348624	0.030581	0
Rbm45	0.0409865	0.0462509	0.0177187	0.0374269	0.0125786	0.0272109	0.0319635	0.0443213	0.0197628	0.0102564	0.0327869	0.0220183	0.00917431	0
Osbpl6	0.0152831	0.0224247	0.0110742	0.0181287	0.022362	0.0122449	0.00913242	0.0470914	0.0158103	0	0.010929	0	0.0519878	0
Prkra	0.479333	0.439033	0.334994	0.319298	0.291405	0.432653	0.493151	0.454294	0.407115	0.261538	0.459016	0.122936	0.370031	0.0379747
Pjvk	0.000347343	0.000700771	0	0.000584795	0	0.00136054	0	0	0	0	0	0	0	0
Fkbp7	2.69052	4.85249	4.17996	4.08889	4.12858	4.86259	2.22603	5.04432	3.19368	2.62564	4.80874	3.84587	1.99083	1.31646
Plekha3	0.168114	0.212684	0.114064	0.219298	0.0971349	0.092517	0.180365	0.185596	0.213439	0.0923077	0.15847	0.0697248	0.0428135	0.0126582
Ttn	0.00208406	0.00315347	0.00221484	0.00175439	0.00279525	0.00272109	0.00456621	0.00277008	0.00395257	0	0	0.00550459	0.348624	0
Ccdc141	0.191039	0.0851437	0.0337763	0.204094	0.0321454	0.0394558	0.228311	0.099723	0.055336	0.0615385	0.136612	0.0330275	0.373089	0
Sestd1	0.25495	0.187106	0.185493	0.230994	0.127184	0.156463	0.328767	0.160665	0.193676	0.0974359	0.120219	0.0715596	0.0825688	0
Zfp385b	0.00937826	0.0511563	0.00885936	0.0181287	0.0153739	0.0272109	0.00913242	0.0249307	0.00790514	0	0.0382514	0	0.0152905	0
Cwc22	0.160472	0.222495	0.130676	0.183626	0.110412	0.138776	0.1621	0.132964	0.185771	0.0923077	0.180328	0.0844037	0.0519878	0
Ube2e3	1.79125	1.39699	1.71982	1.07193	1.36548	1.41497	1.93379	1.23823	2.81028	1.59487	1.20219	1.46239	1.81651	1
Itga4	0.00173671	0.00630694	0.00332226	0.00233918	0.000698812	0.00408163	0.00228311	0	0	0.0205128	0	0.00366972	0	0
Cerkl	0.00625217	0.0329362	0.0182724	0.0122807	0.0195667	0.0163265	0.00456621	0	0.0434783	0.0358974	0.0327869	0.00183486	0.00917431	0
Ssfa2	0.117402	0.203924	0.300111	0.229825	0.201957	0.281633	0.239726	0.0720222	0.316206	0.112821	0.256831	0.100917	0.0122324	0.0253165
Pde1a	0.22612	1.16118	0.944075	0.869591	1.0594	1.43537	0.127854	0.465374	0.616601	0.733333	1.16393	0.526606	0.376147	0.0506329
Prdx6b	0.00138937	0.00525578	0	0.00116959	0.00279525	0.00272109	0	0	0	0	0	0	0.00611621	0
Dnajc10	0.871136	1.08024	1.04264	1.17953	0.889588	0.919728	1.00685	0.891967	1.45059	0.876923	1.01093	1.2367	0.642202	0.139241
Frzb	0.0527961	0.61843	0.765227	0.408187	0.313068	1.15238	0.0502283	0.0941828	1.00395	0.810256	0.63388	0.104587	0.0733945	0.0506329
Nckap1	0.697464	0.48178	0.662791	0.915789	0.517121	0.518367	1.16438	0.66482	0.873518	0.512821	0.639344	0.357798	0.122324	0.0126582
Dusp19	0.447378	0.378416	0.245293	0.380702	0.19986	0.336054	0.456621	0.423823	0.324111	0.205128	0.371585	0.183486	0.204893	0.0506329
Nup35	0.299757	0.379818	0.156146	0.328655	0.113208	0.133333	0.23516	0.221607	0.841897	0.158974	0.191257	0.113761	0.0917431	0.0506329
Zfp804a	0.000694686	0.00105116	0	0	0	0	0	0	0	0	0	0	0	0
Zc3h15	1.54012	1.84443	1.41805	1.72281	1.25926	1.34694	1.379	1.65928	1.54941	1.29231	1.69945	1.53945	1.28135	0.797468
Itgav	0.787079	0.639103	0.621262	0.932164	0.53529	0.619048	1.09589	0.781163	0.628458	0.379487	0.765027	0.587156	0.207951	0.0379747
Fam171b	0.129212	0.30869	0.231451	0.353801	0.252271	0.364626	0.0502283	0.595568	0.225296	0.174359	0.459016	0.0862385	0.00611621	0
Calcrl	0.0277874	0.0539594	0.133444	0.0461988	0.0244584	0.0258503	0.0159817	0.0193906	0.0671937	0.0461538	0.0601093	0.0238532	0.0030581	0
Tfpi	0.655783	1.36475	0.859358	0.739766	0.795248	1.12381	0.938356	1.08864	0.905138	0.446154	1.15847	0.959633	0.66055	0.0886076
Ctnnd1	0.34248	0.365452	0.327796	0.381871	0.211041	0.246259	0.436073	0.504155	0.335968	0.287179	0.377049	0.117431	0.0244648	0
Selenoh	2.82598	3.80063	2.12514	2.33567	1.44864	1.44354	1.93379	2.65374	6.56917	1.70256	2.13661	2.3156	1.5474	0.898734
Tmx2	0.399444	0.458304	0.334441	0.380702	0.22921	0.195918	0.468037	0.387812	0.675889	0.579487	0.344262	0.152294	0.0733945	0.0126582
Med19	0.434526	0.386826	0.254153	0.32924	0.167016	0.229932	0.621005	0.393352	0.379447	0.225641	0.355191	0.188991	0.232416	0
Zdhhc5	0.150747	0.158374	0.0714286	0.215789	0.0936408	0.107483	0.166667	0.155125	0.110672	0.0666667	0.131148	0.053211	0.0152905	0
Clp1	0.133032	0.177996	0.105205	0.131579	0.116003	0.112925	0.184932	0.105263	0.146245	0.153846	0.136612	0.0275229	0.0244648	0.0126582
Ypel4	0.0257034	0.0325858	0.0227021	0.0309942	0.0468204	0.0666667	0.0365297	0.0526316	0.00395257	0.0615385	0.0491803	0.0146789	0.00611621	0.0126582
Gm19426	0.0555749	0.0714786	0.0326689	0.0327485	0.0279525	0.0680272	0.06621	0.0387812	0.0869565	0.0358974	0.0382514	0.0256881	0.0183486	0
Serping1	7.46301	3.85915	20.5775	4.49591	36.6653	24.3932	12.0685	6.82825	10.0356	7.12821	9.43169	18.4	3.6208	2.29114
Ube2l6	1.27336	0.886125	0.713732	0.994152	0.605171	0.707483	2.29224	1.00554	0.786561	0.923077	2.91803	1.15596	0.495413	7.77215
Timm10	0.490448	0.525228	0.353267	0.467251	0.25856	0.334694	0.541096	0.33518	0.359684	0.235897	0.295082	0.273394	1.83486	0.0253165
Slc43a1	0.0885724	0.221794	0.0642303	0.105263	0.0789658	0.146939	0.136986	0.124654	0.0988142	0.025641	0.191257	0.0275229	0.0122324	0
Slc43a3	1.07676	1.16293	3.9629	1.11111	5.96087	3.64082	2.33105	0.833795	4.58893	2.74872	1.89071	2.49541	0.917431	0.848101
Prg2	0.00521014	0.0024527	0.00166113	0.00643275	0.00209644	0	0.0136986	0.00831025	0	0	0	0.00183486	0.0030581	0
P2rx3	0.00104203	0	0.00110742	0.00350877	0	0.00136054	0	0	0	0	0	0	0	0
Ssrp1	1.34144	1.56587	1.14341	1.09942	0.962264	0.946939	1.15068	1.07479	2.89328	1.18974	1.10929	1.26606	0.804281	0.303797
Tnks1bp1	0.429316	0.291521	0.252492	0.40117	0.215933	0.246259	0.607306	0.396122	0.173913	0.205128	0.382514	0.0972477	0.0275229	0.0506329
Aplnr	0.000694686	0.00105116	0.00055371	0.00233918	0	0.00272109	0.00456621	0.00277008	0	0.0205128	0.00546448	0	0	0
Gm13713	0.0107676	0.00840925	0.00332226	0.0140351	0.000698812	0.00544218	0.00456621	0.00554017	0.0158103	0	0.0491803	0	0	0
Lrrc55	0	0.00210231	0.0365448	0.00409357	0.00209644	0	0	0	0.0513834	0	0.010929	0	0	0
Gm13715	0.00104203	0.00280308	0.017165	0.00701754	0.00349406	0.00680272	0.00228311	0	0.126482	0.0205128	0.010929	0.00733945	0.0214067	0
Olfr1033	0.114623	0.200771	0.0454042	0.275439	0.133473	0.24898	0.0958904	0.254848	0.0434783	0.0512821	0.245902	0.0422018	0.0030581	0
Olfr1034	0.0097256	0.0231254	0.00498339	0.0169591	0.0125786	0.0163265	0.00456621	0.0304709	0.0118577	0.0102564	0.0491803	0.00366972	0	0
Olfr1124	0.000347343	0.000350385	0	0.00116959	0	0	0.00228311	0	0	0	0.00546448	0	0	0
Olfr1160	0.00104203	0.00210231	0	0.00292398	0.00209644	0.00136054	0.00456621	0	0	0	0.00546448	0	0	0
Olfr1238	0.00138937	0.00210231	0.00110742	0	0.000698812	0	0	0	0	0	0	0	0	0
Olfr1260	0.00138937	0.000700771	0.00055371	0	0	0	0	0	0.00395257	0	0	0	0	0
Ptprj	0.0816256	0.0967064	0.0991141	0.174854	0.0573026	0.0612245	0.148402	0.110803	0.102767	0.0564103	0.147541	0.0330275	0.00611621	0
Nup160	0.106287	0.124387	0.0376523	0.100585	0.0286513	0.0312925	0.0890411	0.0526316	0.193676	0.025641	0.0655738	0.00550459	0.0122324	0.0126582
Fnbp4	0.191039	0.20042	0.0863787	0.184211	0.0887491	0.108844	0.221461	0.177285	0.150198	0.138462	0.262295	0.040367	0.00917431	0.0379747
Agbl2	0.0142411	0.0238262	0.0055371	0.0105263	0.00279525	0.00136054	0.0182648	0.0166205	0.0632411	0.0102564	0.00546448	0.00550459	0.0030581	0
Mtch2	1.92984	2.11423	2.00166	1.9386	1.93291	2.19456	1.90183	1.85596	2.26087	1.75897	1.77596	1.98899	3.8104	0.911392
C1qtnf4	0.0847516	0.0311843	0.00996678	0.0216374	0.0139762	0.0217687	0.175799	0.0692521	0	0.0102564	0.0273224	0.0146789	0.2263	0
Ndufs3	2.12296	2.2246	2.19989	1.90877	1.86443	1.84626	2.05023	1.95568	1.84585	2.00513	2.14208	2.18165	11.4985	0.936709
Kbtbd4	0.184092	0.192011	0.105205	0.138012	0.0768693	0.118367	0.203196	0.155125	0.12253	0.0666667	0.142077	0.0513761	0.0733945	0
Celf1	0.510941	0.47232	0.329457	0.611696	0.2942	0.330612	0.515982	0.548476	0.490119	0.353846	0.431694	0.194495	0.186544	0.0632911
Rapsn	0.0097256	0.0122635	0.00221484	0.00760234	0.00419287	0.0285714	0.00228311	0.00277008	0.00790514	0.00512821	0.0273224	0	0.146789	0
Psmc3	2.42688	2.93027	2.93079	2.62339	2.05451	2.0517	2.42009	2.54017	3.14229	2.40513	2.26776	2.70826	4.00917	0.936709
Slc39a13	0.353248	0.775753	0.410853	0.537427	0.313068	0.52381	0.287671	0.545706	0.343874	0.241026	0.666667	0.231193	0.174312	0
Spi1	0.00104203	0.00315347	0.00166113	0.00233918	0	0	0.00228311	0.00277008	0	0	0	0.0293578	0.0275229	0
Mybpc3	0.0114623	0.0164681	0.00830565	0.0111111	0.00768693	0.0176871	0.0159817	0.0110803	0.0197628	0.0102564	0.0273224	0.00917431	5.18349	0
Madd	0.0326502	0.0143658	0.00221484	0.025731	0.00489168	0.00680272	0.06621	0.00831025	0.0158103	0.00512821	0.010929	0.00183486	0.0030581	0
Nr1h3	0.0864884	0.0501051	0.235327	0.0479532	0.229909	0.106122	0.0547945	0.0443213	0.0869565	0.0820513	0.0928962	0.0844037	0.16208	0
Acp2	0.174713	0.229152	0.199889	0.21462	0.189378	0.217687	0.196347	0.202216	0.181818	0.158974	0.196721	0.0642202	0.0275229	0
Ddb2	0.0507121	0.0413455	0.0321152	0.0356725	0.025856	0.0326531	0.0502283	0.0498615	0.0197628	0.0358974	0.0655738	0.0238532	0.0275229	0
A330069E16Rik	0.0389024	0.0791871	0.0249169	0.0426901	0.0342418	0.0163265	0.0388128	0.0609418	0.0118577	0.0205128	0.0163934	0.0201835	0.0397554	0
Pacsin3	0.105245	0.173441	0.127353	0.188304	0.124389	0.157823	0.143836	0.127424	0.193676	0.251282	0.125683	0.0844037	1.17737	0
Arfgap2	0.399792	0.433076	0.385382	0.292982	0.317261	0.326531	0.456621	0.31856	0.454545	0.394872	0.333333	0.117431	0.229358	0.0379747
1110051M20Rik	0.277874	0.321303	0.248062	0.276023	0.171209	0.198639	0.308219	0.34349	0.217391	0.261538	0.26776	0.150459	0.146789	0.0126582
Lrp4	0.0416811	0.0784863	0.0531561	0.0450292	0.0607966	0.129252	0.0251142	0.0692521	0.0948617	0.112821	0.0546448	0.0201835	0.00917431	0
Ckap5	0.279264	0.301331	0.177741	0.301754	0.136967	0.146939	0.30137	0.313019	0.857708	0.2	0.213115	0.111927	0.00611621	0.0126582
F2	0.00173671	0.00385424	0.00055371	0.00292398	0.00139762	0.00272109	0.00684931	0.00277008	0.00395257	0	0	0	0	0
Zfp408	0.0274401	0.0367905	0.00996678	0.0269006	0.0139762	0.0285714	0.0205479	0.0415512	0.00790514	0.0205128	0.0437158	0.00366972	0.0183486	0
Arhgap1	0.904481	0.692712	0.352713	0.636842	0.285115	0.376871	0.810502	1.0554	0.359684	0.307692	0.63388	0.32844	0.189602	0.0632911
Atg13	0.172977	0.211983	0.089701	0.159064	0.109713	0.160544	0.255708	0.188366	0.0909091	0.0871795	0.185792	0.0458716	0.0795107	0
Harbi1	0.140327	0.16398	0.0669989	0.112281	0.059399	0.0829932	0.109589	0.105263	0.0790514	0.0769231	0.120219	0.0440367	0.030581	0
Ambra1	0.0764154	0.0746321	0.0370986	0.0760234	0.0517121	0.0598639	0.0730594	0.0747922	0.0434783	0.025641	0.0546448	0.0348624	0.0244648	0
Mdk	3.87461	2.72004	1.00277	1.37018	1.81621	5.05034	1.34018	3.71745	0.980237	2.51282	3.19672	1.94128	1.00306	0.860759
Dgkz	0.135116	0.14541	0.0442968	0.100585	0.0349406	0.0530612	0.273973	0.0969529	0.055336	0.025641	0.0928962	0.0146789	0.0244648	0
Creb3l1	2.27822	3.75193	1.08693	2.57602	1.35779	1.20816	2.07534	3.11911	0.616601	0.753846	2.8306	1.82936	0.932722	0.848101
2900072N19Rik	0.000694686	0.0024527	0.00055371	0.00233918	0	0	0	0	0	0	0.00546448	0	0	0
Phf21a	0.300799	0.239664	0.208195	0.273099	0.27044	0.270748	0.242009	0.32133	0.16996	0.174359	0.174863	0.0477064	0.030581	0
Large2	0.0125043	0.000700771	0.00110742	0	0.00139762	0	0.0547945	0.00831025	0	0	0	0.00550459	0	0
Pex16	0.30462	0.320252	0.250831	0.281871	0.238994	0.235374	0.369863	0.260388	0.213439	0.2	0.327869	0.143119	0.229358	0.0126582
1700029I15Rik	0.00347343	0.00455501	0.00276855	0.00116959	0.00209644	0.00272109	0.00456621	0.00277008	0	0	0.00546448	0.00366972	0	0
Mapk8ip1	0.177145	0.134898	0.160576	0.149123	0.105521	0.121088	0.273973	0.127424	0.083004	0.184615	0.114754	0.0440367	0.0152905	0.0253165
Cry2	0.0600903	0.0911002	0.0802879	0.0900585	0.067086	0.0857143	0.0981735	0.0914127	0.0988142	0.0358974	0.0819672	0.0238532	0.0244648	0
Slc35c1	0.103161	0.118781	0.0348837	0.0988304	0.0265549	0.0408163	0.267123	0.0637119	0.027668	0.0307692	0.103825	0.012844	0.0030581	0
Chst1	0.275096	0.120883	0.131783	0.323392	0.133473	0.0285714	0.289954	0.166205	0.146245	0.0153846	0.180328	0.0495413	0.00917431	0
Gm13816	0.00104203	0.000700771	0.00055371	0.00116959	0	0	0	0	0	0	0	0	0	0
Syt13	0.0135464	0.0024527	0.00055371	0.00116959	0	0.00136054	0.00684931	0	0	0	0	0	0	0
Prdm11	0.0250087	0.0283812	0.00996678	0.0245614	0.0118798	0.0204082	0.0273973	0.0166205	0.0158103	0.0102564	0.0273224	0.00366972	0.0030581	0
Trp53i11	0.0701633	0.0332866	0.0143965	0.0204678	0.00768693	0.0122449	0.166667	0.0387812	0.0237154	0.14359	0.0601093	0.0385321	0.00611621	0
Tspan18	0.0434179	0.0995095	0.0658915	0.133918	0.0943396	0.0585034	0.0273973	0.498615	0.134387	0.0717949	0.147541	0.0165138	0.0336391	0.0126582
Cd82	0.776659	0.314996	0.134551	0.459649	0.0405311	0.0721088	2.22374	0.279778	0.181818	0.333333	0.530055	0.124771	0.058104	0.139241
Alx4	0.000694686	0.0024527	0.00110742	0.00350877	0	0	0	0.0166205	0.00395257	0.00512821	0	0	0	0
Ext2	0.758249	0.930273	0.745293	0.781287	0.721174	0.889796	0.863014	0.911357	0.719368	0.646154	0.79235	0.783486	0.480122	0.0632911
Accs	0.0896144	0.0634198	0.0376523	0.0438596	0.0419287	0.0993197	0.114155	0.0803324	0.0592885	0.0307692	0.0928962	0.00550459	0.0275229	0.0126582
Gm13889	0.00764154	0.0343378	0.0365448	0.0350877	0.0139762	0.00272109	0.00913242	0.0277008	0.268775	0.866667	0.00546448	0	0.0152905	0.0126582
Alkbh3	0.401181	0.460406	0.290698	0.389474	0.205451	0.326531	0.445205	0.368421	0.328063	0.25641	0.355191	0.108257	0.391437	0.0126582
Hsd17b12	0.971518	1.30904	0.765227	1.14211	0.506639	0.504762	0.949772	0.905817	1.04743	0.779487	0.961749	1	0.574924	0.113924
Mir670hg	0	0.000700771	0	0.000584795	0	0	0.00228311	0.00277008	0	0	0	0	0	0
Ttc17	0.0941299	0.128942	0.0847176	0.136842	0.0656883	0.131973	0.0707763	0.0914127	0.0909091	0.0769231	0.0874317	0.0366972	0.00917431	0.0253165
Api5	0.475165	0.588297	0.359358	0.528655	0.278826	0.402721	0.458904	0.487535	0.458498	0.430769	0.540984	0.218349	0.0795107	0.0632911
Lrrc4c	0.0434179	0.0140154	0.00055371	0.00467836	0.00209644	0.00544218	0.00684931	0.0138504	0	0.00512821	0.0273224	0.00183486	0	0
B230118H07Rik	0.438694	0.402943	0.428571	0.34152	0.453529	0.390476	0.420091	0.373961	0.494071	0.548718	0.431694	0.211009	1.22018	0.0632911
Traf6	0.0500174	0.0571128	0.0254707	0.0549708	0.0286513	0.0340136	0.0684932	0.0277008	0.0316206	0.0205128	0.0546448	0.00733945	0.00611621	0
Prr5l	0.0152831	0.0283812	0.0127353	0.0321637	0.022362	0.0353742	0.022831	0.0443213	0.0632411	0.117949	0.0765027	0.00366972	0	0
Commd9	0.651268	0.944989	0.5299	0.623977	0.410203	0.470748	0.6621	0.847645	0.375494	0.287179	0.68306	0.590826	0.700306	0.0379747
Ldlrad3	0.118791	0.121934	0.131229	0.0947368	0.0733753	0.144218	0.0525114	0.0941828	0.233202	0.14359	0.0819672	0.0550459	0.00611621	0.0253165
Trim44	0.291768	0.300981	0.212625	0.28538	0.180294	0.228571	0.242009	0.301939	0.29249	0.0923077	0.278689	0.0880734	0.058104	0
Fjx1	0.0295241	0.106167	0.0431894	0.0783626	0.0356394	0.0421769	0.0159817	0.0277008	0.0513834	0.0564103	0.0327869	0.0110092	0.0030581	0.0126582
Pamr1	0.101077	0.241416	0.528239	0.683041	0.7645	0.634014	0.173516	0.484765	0.324111	0.65641	0.540984	0.100917	0.0122324	0.0126582
Slc1a2	0.0239667	0.00420463	0.00166113	0.00701754	0.0055905	0.00136054	0.0319635	0	0.00790514	0.0307692	0.0218579	0.00183486	0	0
Cd44	2.10038	0.898739	0.490033	7.20292	0.533892	0.259864	1.78311	2.33241	0.56917	0.702564	1.62295	1.16881	0.452599	0.164557
Pdhx	0.195207	0.256833	0.134551	0.201754	0.102725	0.119728	0.228311	0.188366	0.181818	0.153846	0.224044	0.0623853	1.16208	0.0379747
Apip	0.599861	0.551507	0.361573	0.460819	0.324948	0.395918	0.680365	0.498615	0.731225	0.394872	0.519126	0.280734	1.55657	0.0126582
Ehf	0.00764154	0.00350385	0	0.00175439	0	0.00272109	0.00228311	0.00554017	0	0	0.010929	0	0	0
A930006I01Rik	0.0024314	0	0	0.000584795	0.000698812	0	0	0.00277008	0	0	0	0	0	0
Cat	0.474818	0.459005	0.456257	0.484211	0.540182	0.502041	0.573059	0.432133	0.426877	0.441026	0.535519	0.374312	0.565749	0.822785
Abtb2	0.0336923	0.0739313	0.030454	0.11345	0.0314465	0.0380952	0.0388128	0.113573	0.0355731	0.0307692	0.0710383	0.0110092	0.0428135	0
Nat10	0.113928	0.156622	0.0564784	0.0923977	0.0377358	0.047619	0.100457	0.0914127	0.055336	0.0512821	0.0601093	0.0330275	0.0489297	0
Caprin1	0.870788	0.976524	0.770764	0.918129	0.614955	0.668027	0.949772	0.98892	0.87747	0.364103	0.748634	0.941284	0.737003	0.164557
Lmo2	0.0222299	0.0304835	0.183278	0.0345029	0.693222	0.183673	0.0388128	0.135734	0.106719	0.0871795	0.26776	0.207339	0.134557	0.303797
Fbxo3	0.39875	0.442186	0.522702	0.356725	0.422082	0.473469	0.5	0.373961	0.770751	0.605128	0.398907	0.216514	0.535168	0.0379747
Cd59b	0.0816256	0.071829	0.0293466	0.0467836	0.0489168	0.0938776	0.100457	0.0692521	0.0434783	0.0564103	0.0601093	0.0220183	0.0611621	0
Cd59a	0.14901	0.164331	0.111849	0.0976608	0.140461	0.14966	0.1621	0.0803324	0.185771	0.338462	0.174863	0.0954128	0.143731	0.0126582
A930018P22Rik	0.00312608	0.0049054	0.00110742	0.00233918	0	0	0	0	0.0118577	0	0	0	0	0
D430041D05Rik	0.000347343	0	0.00055371	0.000584795	0.00209644	0	0	0	0.00790514	0	0	0	0	0
Hipk3	0.224036	0.243518	0.222038	0.303509	0.247379	0.281633	0.321918	0.227147	0.300395	0.123077	0.202186	0.13211	0.103976	0
Cstf3	0.272664	0.440434	0.233112	0.329825	0.12369	0.178231	0.251142	0.34626	0.454545	0.148718	0.213115	0.0990826	0.134557	0.0506329
Tcp11l1	0.106634	0.170638	0.0426357	0.14152	0.0321454	0.0557823	0.152968	0.121884	0.0948617	0.0512821	0.153005	0.0146789	0.0795107	0
Depdc7	0.0267454	0.0395936	0.0055371	0.00935672	0.0146751	0.0204082	0.0365297	0.0110803	0.126482	0.0153846	0.0273224	0.012844	0.0214067	0
Qser1	0.189649	0.186405	0.136766	0.188889	0.185884	0.167347	0.203196	0.218837	0.324111	0.112821	0.153005	0.040367	0.0733945	0
Prrg4	0.0118097	0.00665732	0.00110742	0.00409357	0.00139762	0.00272109	0.0365297	0.00554017	0.00790514	0.0153846	0	0	0	0
Ccdc73	0.0392497	0.0613174	0.0149502	0.0444444	0.0230608	0.062585	0.043379	0.0470914	0.0158103	0.0102564	0.0546448	0.012844	0.0458716	0
Eif3m	2.61653	2.4075	2.08915	1.90526	2.03983	2.17551	2.50228	1.98061	1.78656	1.9641	1.90164	2.13028	3.11621	0.962025
Wt1os	0.232372	0.0140154	0.00276855	0.0134503	0.00698812	0.00408163	0.303653	0.0886427	0.00790514	0.0102564	0	0.0220183	0	0
Wt1	3.38486	0.122635	0.0609081	0.238012	0.138365	0.156463	3.89726	1.65651	0.0711462	0.0461538	0.300546	0.658716	0.0825688	0.0379747
Them7	0.0343869	0.00981079	0.00110742	0.00584795	0.000698812	0.00272109	0.0479452	0.0692521	0	0	0.00546448	0	0	0
Rcn1	3.42515	7.26174	3.69823	5.03684	3.76799	4.50884	1.94749	5.74515	2.73123	2.64103	6.30055	3.86972	2.43731	1.37975
Elp4	0.252171	0.283812	0.13732	0.217544	0.143256	0.164626	0.196347	0.199446	0.27668	0.153846	0.251366	0.0844037	0.0764526	0
Immp1l	1.12296	1.12193	1.24419	1.19708	1.26066	1.31156	1.10502	1.14127	1.35573	1.19487	1.16393	1.38165	3.28746	0.329114
Dnajc24	0.420632	0.455501	0.368771	0.405848	0.26485	0.30068	0.39726	0.412742	0.458498	0.2	0.360656	0.172477	0.269113	0.0253165
Mpped2	0.035429	0.042747	0.171096	0.0263158	0.112509	0.0857143	0.0525114	0.00831025	0.217391	0.225641	0.0382514	0.0256881	0.149847	0
Arl14ep	0.183744	0.264541	0.135105	0.218713	0.122292	0.194558	0.155251	0.191136	0.130435	0.153846	0.295082	0.0146789	0.058104	0
Kcna4	0.000694686	0	0	0	0	0	0.00684931	0	0	0	0.00546448	0	0	0
Mettl15	0.0882251	0.108619	0.0664452	0.0812865	0.0621943	0.0734694	0.0913242	0.0554017	0.162055	0.0717949	0.0710383	0.0348624	0.119266	0
Kif18a	0.0868357	0.091801	0.021041	0.0520468	0.0146751	0.0272109	0.0684932	0.0526316	0.387352	0.0461538	0.0546448	0.0293578	0	0.0506329
Bdnf	0.0361237	0.184653	0.0836102	0.0602339	0.0384347	0.117007	0.0410959	0.0138504	0.213439	0.0205128	0.103825	0.0183486	0.030581	0
Lin7c	0.336228	0.349334	0.318937	0.349708	0.22921	0.284354	0.442922	0.409972	0.422925	0.302564	0.251366	0.159633	0.0978593	0
Lgr4	0.0666898	0.0865452	0.0952381	0.116374	0.0412299	0.0408163	0.0296804	0.279778	0.0948617	0.123077	0.0546448	0.0110092	0.0122324	0
Ccdc34	1.04238	1.15627	1.03156	1.14737	0.731656	0.659864	0.892694	1.24654	4.16206	0.958974	0.743169	1.10642	0.568807	0.0632911
Bbox1	0	0	0	0.000584795	0.00279525	0.00136054	0.00456621	0	0	0	0.00546448	0	0	0
Fibin	0.250087	1.1815	2.55205	0.555556	0.971349	1.66939	0.239726	0.210526	1.68379	0.810256	1.16393	0.541284	0.495413	0.0379747
Ano3	0.00798888	0.0395936	0.0105205	0.022807	0.00838574	0.00816326	0.0136986	0.0221607	0.00790514	0.025641	0.0437158	0.00183486	0	0
Lpcat4	0.151094	0.080939	0.0232558	0.0573099	0.025856	0.0408163	0.385845	0.0581717	0.0632411	0.0205128	0.0710383	0.0146789	0.0030581	0
Nop10	3.61063	3.86195	3.83444	3.84094	3.33473	2.96735	3.44064	3.37119	4.16996	3.64103	2.8306	3.93028	4.73089	1.16456
Slc12a6	0.0857937	0.071829	0.0758583	0.118713	0.107617	0.0979592	0.114155	0.0914127	0.0948617	0.0564103	0.136612	0.0385321	0.0183486	0
Emc4	1.1629	1.25088	1.08583	1.15146	1.00978	0.797279	1.31507	1.0277	1.01186	1.25641	1.05464	1.33394	0.880734	0.202532
Katnbl1	0.258423	0.314996	0.26412	0.300585	0.221523	0.229932	0.310502	0.263158	0.43083	0.230769	0.278689	0.113761	0.0550459	0.0126582
Emc7	2.01841	2.44604	2.6938	2.25906	2.35779	1.8449	2.27626	1.90859	2.95652	2.08205	1.94536	2.43486	1.24771	0.886076
Aven	0.0830149	0.137001	0.0503876	0.122807	0.0454228	0.0530612	0.0821918	0.0692521	0.0711462	0.0307692	0.0601093	0.012844	0.0152905	0
Fmn1	0.104898	0.0609671	0.0116279	0.0637427	0.011181	0.0244898	0.109589	0.0498615	0	0.0102564	0.0546448	0.0110092	0.0030581	0
Scg5	0.00104203	0	0	0	0.00139762	0	0.00228311	0	0	0	0	0	0	0
Arhgap11a	0.14901	0.137001	0.0359911	0.147953	0.0132774	0.0217687	0.109589	0.0858726	0.525692	0.0564103	0.0874317	0.0165138	0.0030581	0
Actc1	0.0875304	0.15417	0.1268	0.133333	0.100629	0.197279	0.175799	0.113573	0.29249	0.246154	0.185792	0.343119	92.0581	0.746835
C130080G10Rik	0.00312608	0.0024527	0.00276855	0.00233918	0.000698812	0.00136054	0.00228311	0.00277008	0.0197628	0	0	0.00733945	2.27217	0.0506329
Aqr	0.23133	0.236861	0.142303	0.222807	0.118798	0.159184	0.205479	0.196676	0.221344	0.179487	0.202186	0.0733945	0.0428135	0.0126582
Zfp770	0.0878777	0.125088	0.0575858	0.0877193	0.0614955	0.0680272	0.0776256	0.0803324	0.055336	0.0512821	0.0874317	0.00917431	0.0458716	0
Dph6	0.214658	0.228802	0.0836102	0.202339	0.0733753	0.102041	0.189498	0.152355	0.177866	0.0923077	0.131148	0.0458716	0.030581	0
BC052040	0.0708579	0.0595655	0.0215947	0.0520468	0.0328442	0.0312925	0.0844749	0.0415512	0.0909091	0.0153846	0.0218579	0.00917431	0.0244648	0
Meis2	1.35707	0.576384	0.410853	0.597661	0.867226	0.795918	1.86986	1.13296	0.320158	0.558974	0.928962	0.924771	0.474006	0.0126582
2700033N17Rik	0.0816256	0.0437982	0.0249169	0.0403509	0.044724	0.0489796	0.121005	0.0803324	0.0316206	0.0461538	0.0163934	0.00733945	0.0550459	0.0126582
G630016G05Rik	0.00868357	0.00420463	0.00609081	0.00233918	0.00978337	0.00544218	0.00228311	0.0138504	0	0.0205128	0	0.00366972	0	0
D330050G23Rik	0.0191039	0.0287316	0.00885936	0.0304094	0.00908456	0.0122449	0.0159817	0.0443213	0.0158103	0	0.0327869	0.00550459	0.0030581	0
Gm29340	0.0184092	0.0140154	0.00664452	0.0210526	0.00489168	0.0122449	0.022831	0.0138504	0	0.00512821	0.0327869	0.00366972	0	0
Spred1	0.391455	0.37246	0.423034	0.491228	0.266247	0.251701	0.280822	0.390582	0.450593	0.235897	0.47541	0.12844	0.0152905	0.0506329
Fam98b	0.259465	0.368255	0.200997	0.326901	0.171908	0.204082	0.280822	0.252078	0.328063	0.189744	0.284153	0.108257	0.103976	0.0126582
Thbs1	1.95241	2.12018	1.59025	3.29415	0.632425	1.61769	0.926941	1.01385	1.48617	2.97949	2.72678	1.17798	0.633028	0.177215
Fsip1	0.00625217	0.0178697	0.00055371	0.00818713	0.000698812	0	0.00684931	0.00554017	0	0	0	0	0	0
Gpr176	0.134074	0.343728	0.0166113	0.281871	0.0244584	0.108844	0.0205479	0.141274	0.0513834	0.025641	0.191257	0.0330275	0.0244648	0.0253165
Eif2ak4	0.0715526	0.114226	0.0271318	0.077193	0.0307477	0.0462585	0.0707763	0.0886427	0.0671937	0.025641	0.0491803	0.0220183	0.0152905	0.0126582
Srp14	2.92497	2.87561	3.62735	3.11287	3.32145	3.53741	3.18721	3.0277	3.27273	3.58974	2.84153	3.43303	3.82875	1.20253
Bmf	0.0455019	0.0220743	0.00719823	0.0128655	0.0349406	0.0544218	0.0525114	0.0360111	0	0.0461538	0.0273224	0.012844	0.0030581	0
Bub1b	0.19868	0.242467	0.0575858	0.151462	0.0160727	0.044898	0.134703	0.160665	0.980237	0.0512821	0.10929	0.0330275	0.0214067	0
Pak6	0.0194512	0.00280308	0.00055371	0.00116959	0	0.00272109	0.0251142	0	0	0.0102564	0	0	0.0519878	0
Inafm2	0.0420285	0.0784863	0.0387597	0.0549708	0.0188679	0.0503401	0.0479452	0.0554017	0.0395257	0.0666667	0.0437158	0.0256881	0.0366972	0.0126582
A430105I19Rik	0.117055	0.0648213	0.0116279	0.0619883	0.00838574	0.029932	0.0639269	0.0775623	0.00395257	0.0615385	0.0710383	0.0165138	0.0428135	0
Disp2	0.00277874	0	0	0.000584795	0	0	0	0.00277008	0	0	0	0	0	0
Knstrn	0.381035	0.512614	0.157807	0.282456	0.0391335	0.0789116	0.385845	0.34072	1.57312	0.14359	0.245902	0.0788991	0.0275229	0
Ivd	0.114623	0.124387	0.072536	0.097076	0.0894479	0.0843537	0.0844749	0.110803	0.12253	0.148718	0.0983607	0.0238532	0.831804	0
Bahd1	0.0534908	0.0480028	0.0238095	0.0777778	0.0286513	0.0394558	0.0525114	0.066482	0.0158103	0.0153846	0.0819672	0.00733945	0.00917431	0.0126582
Chst14	0.168461	0.283462	0.218162	0.221637	0.181691	0.2	0.0821918	0.207756	0.280632	0.102564	0.196721	0.0568807	0.0152905	0
Ccdc32	0.245571	0.312894	0.251384	0.256725	0.210342	0.247619	0.278539	0.360111	0.268775	0.235897	0.240437	0.066055	0.0825688	0.0253165
Rpusd2	0.0104203	0.0185704	0.00609081	0.00877193	0.00419287	0.00272109	0.00913242	0	0.0118577	0	0	0	0	0
Knl1	0.179576	0.222495	0.0393134	0.118713	0.011181	0.0312925	0.173516	0.0831025	1.11858	0.0769231	0.0819672	0.0293578	0	0.0379747
Rad51	0.243835	0.283111	0.0564784	0.15614	0.0272537	0.0517007	0.210046	0.138504	0.893281	0.0358974	0.120219	0.0440367	0.0152905	0.0379747
Rmdn3	0.283084	0.367204	0.178295	0.261988	0.164221	0.178231	0.392694	0.235457	0.245059	0.0974359	0.415301	0.121101	0.0183486	0
Gchfr	0.0621744	0.0360897	0.00941307	0.0450292	0.0118798	0.0244898	0.0479452	0.0415512	0.0355731	0.00512821	0.0601093	0.040367	0.131498	0
Dnajc17	0.153526	0.208479	0.111849	0.150292	0.0999301	0.130612	0.16895	0.138504	0.15415	0.0923077	0.131148	0.040367	0.11315	0
Zfyve19	0.202154	0.229502	0.121262	0.184211	0.110412	0.160544	0.230594	0.204986	0.185771	0.179487	0.213115	0.0568807	0.0489297	0
Spint1	0.0361237	0.00455501	0	0.00233918	0.000698812	0	0.0639269	0.0138504	0	0	0	0.00733945	0	0
Vps18	0.0885724	0.0925018	0.0509413	0.0807018	0.0538085	0.0544218	0.116438	0.0886427	0.0592885	0.0358974	0.0655738	0.0238532	0.0244648	0
Chac1	0.0399444	0.0546601	0.00996678	0.0573099	0.00489168	0.0122449	0.157534	0.0166205	0.00395257	0.0102564	0.0546448	0	0.0122324	0
Ino80	0.139632	0.160126	0.0808416	0.17193	0.0824598	0.0721088	0.136986	0.157895	0.12253	0.107692	0.120219	0.0293578	0.00917431	0.0126582
Exd1	0.00451546	0.00420463	0.00442968	0.00350877	0.00698812	0.00544218	0.00456621	0.0110803	0	0	0	0	0.0030581	0
Chp1	0.557138	0.487737	0.646733	0.791228	0.656184	0.610884	0.794521	0.526316	0.474308	0.646154	0.579235	0.453211	0.58104	0.253165
1700020I14Rik	0.749913	0.886475	1.04707	1.10058	0.787561	0.814966	0.888128	1.12188	1.37154	0.779487	0.961749	1.05872	2.29052	0.64557
Oip5	0.109413	0.119481	0.021041	0.0532164	0.0216632	0.0204082	0.111872	0.0803324	0.509881	0.0307692	0.0546448	0.0275229	0.0030581	0.0506329
Nusap1	0.563737	0.460757	0.06866	0.388889	0.0538085	0.102041	0.531963	0.285319	4.25692	0.169231	0.256831	0.13578	0.0458716	0.544304
Ndufaf1	0.37513	0.349685	0.225914	0.268421	0.225017	0.340136	0.335616	0.385042	0.252964	0.14359	0.382514	0.12844	0.675841	0
Rtf1	1.08961	0.988788	1.08084	0.982456	1.03075	1.15102	1.07534	1.00831	1.28063	1.05641	1.21858	1.38165	0.944954	0.0886076
Itpka	0.00798888	0.00525578	0.00221484	0.00292398	0.00279525	0.00408163	0.00913242	0.00554017	0.0158103	0	0.0218579	0	0	0
Rpap1	0.0864884	0.107919	0.0398671	0.0736842	0.0468204	0.0653061	0.0821918	0.0886427	0.0395257	0.0205128	0.0765027	0.00183486	0.0336391	0.0126582
Tyro3	0.10976	0.12754	0.0420819	0.104094	0.0454228	0.0870748	0.0342466	0.149584	0.0474308	0.025641	0.0765027	0.0220183	0.0214067	0
Mga	0.378951	0.365452	0.282392	0.366667	0.327044	0.419048	0.317352	0.382271	0.316206	0.282051	0.256831	0.194495	0.0336391	0.0379747
Mapkbp1	0.0628691	0.0574632	0.0254707	0.0748538	0.0321454	0.029932	0.0273973	0.0609418	0.0474308	0.0358974	0.0382514	0.0110092	0.0030581	0
Jmjd7	0.0694686	0.0900491	0.0465116	0.0660819	0.0314465	0.0326531	0.0639269	0.0858726	0.0395257	0.0512821	0.0928962	0.0183486	0.0917431	0
Ehd4	0.281695	0.231254	0.21041	0.253801	0.149546	0.115646	0.545662	0.313019	0.339921	0.338462	0.284153	0.104587	3.21713	0.139241
Vps39	0.0559222	0.0508059	0.0415282	0.0631579	0.0328442	0.0571429	0.0639269	0.0581717	0.0434783	0.00512821	0.0765027	0.0165138	0.0458716	0
Tmem87a	0.0687739	0.0791871	0.0387597	0.0561404	0.0356394	0.0503401	0.0593607	0.0443213	0.0355731	0.0769231	0.0437158	0.0348624	0	0
Ganc	0.0795415	0.0812894	0.0636766	0.0520468	0.0873515	0.0857143	0.121005	0.0803324	0.0711462	0.0871795	0.0983607	0.0440367	0.0733945	0
Capn3	0.00173671	0.00315347	0	0.000584795	0.000698812	0.00272109	0.00228311	0	0	0	0	0.0110092	0.0030581	0
Zfp106	0.507468	0.535739	0.338317	0.519298	0.340321	0.404082	0.474886	0.495845	0.383399	0.517949	0.459016	0.133945	0.795107	0.0126582
Gm26899	0	0.000700771	0	0.00350877	0.000698812	0	0	0.00277008	0	0	0	0	0	0
Snap23	0.840222	0.940785	0.893134	0.900585	0.600978	0.753741	0.940639	1.22438	0.640316	0.651282	0.84153	1.06606	1.02752	0.126582
Lrrc57	0.129559	0.186405	0.21041	0.178947	0.176101	0.110204	0.159817	0.152355	0.284585	0.282051	0.153005	0.13945	0.238532	0.0379747
Haus2	0.131643	0.171689	0.0747508	0.139181	0.0803634	0.126531	0.191781	0.132964	0.13834	0.112821	0.131148	0.0495413	0.0703364	0
Stard9	0.0361237	0.0539594	0.0802879	0.0795322	0.133473	0.133333	0.0319635	0.066482	0.15415	0.0769231	0.0983607	0.0220183	0.0030581	0
Cdan1	0.0479333	0.0469516	0.0287929	0.0339181	0.0237596	0.0340136	0.0479452	0.0637119	0.0948617	0.0153846	0.0491803	0	0.00917431	0
Ttbk2	0.0527961	0.0658725	0.0487265	0.074269	0.0377358	0.0693878	0.0502283	0.0747922	0.0790514	0.0564103	0.0601093	0.0110092	0.0152905	0
Ubr1	0.183397	0.199369	0.13732	0.197076	0.159329	0.205442	0.248858	0.207756	0.189723	0.14359	0.15847	0.0972477	0.0122324	0
Tmem62	0.135464	0.0795375	0.0509413	0.0736842	0.0475192	0.0489796	0.315068	0.0637119	0.083004	0.0153846	0.0765027	0.0422018	0.0122324	0
Ccndbp1	0.540118	0.409601	0.415282	0.438012	0.474493	0.489796	0.60274	0.518006	0.343874	0.451282	0.546448	0.214679	0.266055	1.77215
Tgm5	0.0128517	0.000700771	0	0.00409357	0.000698812	0	0.00228311	0.0193906	0	0	0	0	0	0
Lcmt2	0.152136	0.187106	0.0968992	0.129825	0.101328	0.12381	0.196347	0.108033	0.13834	0.0717949	0.0874317	0.0458716	0.0428135	0.0253165
Adal	0.0784995	0.0942537	0.0509413	0.0479532	0.0398323	0.0802721	0.06621	0.0775623	0.0948617	0.0358974	0.0819672	0.0256881	0.0366972	0
Zscan29	0.10455	0.0791871	0.0559247	0.071345	0.0684836	0.062585	0.13242	0.0581717	0.0711462	0.0717949	0.0874317	0.0348624	0.0244648	0
Tubgcp4	0.218479	0.241416	0.121262	0.196491	0.126485	0.137415	0.187215	0.229917	0.284585	0.0923077	0.224044	0.0825688	0.0428135	0.0379747
Trp53bp1	0.156304	0.141205	0.0586932	0.123977	0.0733753	0.0734694	0.189498	0.185596	0.0632411	0.0974359	0.147541	0.0275229	0.0183486	0
Map1a	0.232025	0.290119	0.188261	0.348538	0.148148	0.195918	0.180365	0.299169	0.166008	0.241026	0.262295	0.0972477	0.0152905	0
Ppip5k1	0.0573116	0.0459005	0.0542636	0.0649123	0.0475192	0.0530612	0.173516	0.0470914	0.0632411	0.0615385	0.0382514	0.0330275	0.0611621	0
Ckmt1	0.0784995	0.00911002	0.00387597	0.00643275	0.00139762	0.00136054	1.59132	0	0.0158103	0	0.0163934	0.0477064	0.0030581	0
Catsper2	0.0204932	0.0196216	0.00609081	0.0146199	0.00838574	0.0122449	0.022831	0.00831025	0.00395257	0	0.0163934	0	0.00611621	0
Pdia3	10.5908	12.1636	11.938	9.87135	10.9043	10.8517	11.2055	10.446	10.1976	8.78974	11.3989	10.4147	5.38838	3.05063
Serinc4	0.00104203	0.00105116	0	0.00116959	0.00279525	0	0	0	0	0	0	0	0	0
Serf2	22.669	31.0806	29.1096	31.752	24.7862	35.415	16.9361	36.5845	24.7708	18.4821	32.4536	31.455	30.0183	6.86076
Hypk	2.74262	2.97582	2.98007	3.33216	2.45772	2.17415	2.43836	2.96953	2.78261	1.98462	2.2623	3.24587	2.91131	0.911392
Mfap1b	0.304967	0.314996	0.268549	0.253216	0.277428	0.310204	0.310502	0.260388	0.300395	0.451282	0.224044	0.106422	0.165138	0.0253165
Mfap1a	0.263633	0.234057	0.166667	0.211696	0.198463	0.205442	0.369863	0.210526	0.264822	0.184615	0.234973	0.104587	0.0672783	0.0253165
Wdr76	0.105245	0.0676244	0.0276855	0.0526316	0.0300489	0.0285714	0.107306	0.0581717	0.252964	0.0512821	0.0218579	0.0146789	0.00611621	0
Frmd5	0.0156304	0.00385424	0.00166113	0.00175439	0.00419287	0.0136054	0.0159817	0	0	0	0.00546448	0.00366972	0.486239	0.0379747
Casc4	0.255297	0.273301	0.190476	0.185965	0.176101	0.254422	0.257991	0.177285	0.296443	0.271795	0.213115	0.0954128	0.0183486	0
Ctdspl2	0.293505	0.248774	0.211517	0.202339	0.164221	0.186395	0.269406	0.221607	0.565217	0.276923	0.196721	0.159633	0.058104	0.0126582
Eif3j1	0.977075	1.25683	0.947951	1.1117	0.715584	0.719728	0.773973	0.977839	1.00395	0.907692	0.814208	1.19817	1.52599	0.101266
Spg11	0.0899618	0.0911002	0.0376523	0.0766082	0.0538085	0.062585	0.0776256	0.0747922	0.0592885	0.0615385	0.0710383	0.0275229	0.0030581	0
B2m	18.9559	12.5543	17.3643	16.2813	18.1649	24.0735	40.484	14.1551	13.2213	15.4154	24.3607	16.6679	7.94801	3.97468
Trim69	0.00138937	0.00140154	0	0.00233918	0	0	0.00228311	0.00277008	0	0	0.00546448	0	0	0
Sord	0.111497	0.121584	0.133444	0.0584795	0.271139	0.365986	0.0753425	0.102493	0.185771	0.215385	0.191257	0.0862385	1.90214	0.0632911
Duoxa1	0.00555749	0.01822	0.193798	0.0175439	0.022362	0.00408163	0.0136986	0.0166205	0.197628	0	0.00546448	0.0146789	0.00611621	0
Duox1	0.00312608	0.00525578	0.076412	0.00233918	0.00279525	0	0.00456621	0.00554017	0.0750988	0	0.00546448	0	0	0
Shf	0.0340396	0.0655221	0.0193798	0.0491228	0.0202655	0.029932	0.0159817	0.0637119	0.0316206	0.0102564	0.0273224	0.00733945	0.0152905	0
Gatm	3.01181	0.143658	0.047619	0.0976608	0.0461216	0.0734694	0.552511	0.227147	0.106719	0.128205	0.174863	0.218349	0.137615	0
AA467197	0.0788468	0.0935529	0.0138427	0.789474	0.0419287	0.0285714	0.0502283	0.182825	0.027668	0	1.12568	0.0440367	0.0183486	0
Slc30a4	0.11115	0.140855	0.072536	0.226901	0.0691824	0.0748299	0.123288	0.135734	0.102767	0.0102564	0.10929	0.0587156	0.0030581	0.0126582
Bloc1s6os	0.012157	0.0185704	0.00276855	0.0157895	0.0055905	0.0108844	0.0114155	0.0138504	0.0118577	0.0102564	0.0273224	0.00366972	0	0
Bloc1s6	0.214311	0.234408	0.165006	0.204678	0.148148	0.172789	0.248858	0.193906	0.166008	0.153846	0.180328	0.0422018	0.24159	0.0126582
Sqor	0.302188	0.215487	0.588594	0.252632	0.874913	0.564626	0.452055	0.191136	0.426877	0.446154	0.371585	0.176147	0.256881	0.0253165
Sema6d	0.113234	0.0896987	0.133444	0.238596	0.181691	0.180952	0.10274	0.121884	0.166008	0.2	0.174863	0.0348624	0.0152905	0.0126582
Slc24a5	0.426884	0.377015	0.208195	0.278947	0.157233	0.257143	0.342466	0.376731	0.505929	0.394872	0.229508	0.119266	0.0275229	0
Myef2	0.523098	0.434478	0.188261	0.392982	0.172607	0.247619	0.399543	0.407202	0.644269	0.369231	0.256831	0.126606	0.0152905	0.0379747
Slc12a1	0.000694686	0.00525578	0.00055371	0.00643275	0.000698812	0.00680272	0	0.00831025	0	0	0	0	0	0
Gm14002	0.00694686	0.0329362	0.00221484	0.00994152	0.000698812	0.014966	0	0.0193906	0	0	0.0273224	0	0.0030581	0
Dut	1.53282	1.94639	0.920266	1.5076	0.832984	0.745578	1.27397	1.20499	2.80237	0.815385	1.03279	1.30826	1.40673	0.278481
A530010F05Rik	0.000347343	0.00175193	0.00055371	0.00233918	0.000698812	0	0	0.00554017	0	0	0	0	0	0
Fbn1	2.13998	3.89103	7.98837	6.43918	6.76799	5.65986	1.18037	4.89197	7.01186	1.63077	5.45902	3.77431	2.21713	1.35443
Gm9913	0.0225773	0.0830413	0.0420819	0.0426901	0.0251572	0.118367	0.0159817	0.0387812	0.0118577	0.0205128	0.0327869	0.00550459	0.00611621	0
Cep152	0.0295241	0.0416959	0.0138427	0.0345029	0.0209644	0.014966	0.0205479	0.033241	0.0671937	0.00512821	0.0218579	0.012844	0	0.0126582
Shc4	0.0097256	0.0140154	0	0.00877193	0.00139762	0.0108844	0.00228311	0.00554017	0	0.0307692	0.0163934	0	0.0030581	0
Eid1	0.550886	0.798528	0.461794	0.618129	0.581412	0.764626	0.481735	0.894737	0.343874	0.697436	0.612022	0.491743	0.422018	0
Secisbp2l	0.204585	0.242116	0.165559	0.233333	0.191474	0.2	0.310502	0.185596	0.225296	0.235897	0.218579	0.0972477	0.0397554	0
Cops2	1.00521	1.22565	0.784607	0.921053	0.787561	0.863946	0.787671	0.925208	0.778656	0.738462	0.934426	1.11193	1.01223	0.151899
Galk2	0.446683	0.580589	0.207087	0.412281	0.327743	0.511565	0.484018	0.385042	0.16996	0.2	0.464481	0.163303	0.119266	0
Fam227b	0.000694686	0.00175193	0.00110742	0.000584795	0	0	0	0	0	0	0	0	0	0
Fgf7	0.0336923	0.259285	0.102436	0.2	0.217331	0.201361	0.0296804	0.3241	0.0671937	0.0461538	0.147541	0.0862385	0.0122324	0
Dtwd1	0.303925	0.448844	0.249169	0.34152	0.296995	0.308844	0.212329	0.310249	0.249012	0.117949	0.469945	0.194495	0.116208	0
Atp8b4	0.000694686	0.00175193	0	0.00116959	0.000698812	0.00272109	0	0	0	0	0	0	0.0030581	0
Hdc	0.555401	0.0269797	0.0105205	0.0596491	0.0139762	0.00952381	0.844749	0.163435	0.0158103	0.0153846	0.125683	0.0293578	0.0122324	0
Gabpb1	0.236888	0.333917	0.172204	0.212865	0.092942	0.152381	0.223744	0.221607	0.383399	0.179487	0.202186	0.113761	0.0458716	0.0253165
Gm27003	0.0194512	0.0147162	0.0116279	0.0105263	0.00768693	0.00816326	0.0296804	0.0304709	0.00395257	0.0153846	0	0	0	0
Usp8	0.434179	0.384022	0.349945	0.366667	0.267645	0.289796	0.547945	0.412742	0.387352	0.405128	0.387978	0.0954128	0.116208	0
Usp50	1.49913	1.26875	0.851052	1.35205	0.712089	0.685714	1.61416	1.14127	0.73913	1.15897	0.896175	1.14312	2.53517	0.151899
Trpm7	0.38034	0.293973	0.311185	0.267836	0.34731	0.333333	0.509132	0.31856	0.355731	0.323077	0.338798	0.152294	0.0214067	0.0253165
Sppl2a	0.366099	0.320252	0.266888	0.336842	0.287212	0.319728	0.53653	0.360111	0.280632	0.153846	0.480874	0.106422	0.0428135	0.0126582
Ap4e1	0.118791	0.067274	0.0287929	0.0690058	0.0349406	0.0435374	0.228311	0.0747922	0.0711462	0.0205128	0.0382514	0.00733945	0.0122324	0.0126582
Blvra	0.687739	0.510512	0.472315	0.461404	0.396925	0.459864	0.748858	0.529086	0.806324	0.471795	0.480874	0.322936	0.287462	0.0379747
Ncaph	0.125391	0.135249	0.0138427	0.0783626	0.011181	0.0244898	0.109589	0.0831025	0.632411	0.025641	0.0382514	0.0348624	0	0.0253165
Itpripl1	0.158736	0.129993	0.0802879	0.122807	0.0531097	0.0843537	0.271689	0.0554017	0.16996	0.107692	0.0710383	0.0201835	0.00611621	0.0126582
1810024B03Rik	0.115318	0.157323	0.0957918	0.134503	0.100629	0.17551	0.0890411	0.130194	0.0790514	0.102564	0.125683	0.0605505	0.0397554	0.0253165
Snrnp200	0.279611	0.269446	0.149502	0.28655	0.155136	0.190476	0.283105	0.271468	0.185771	0.158974	0.289617	0.108257	0.0917431	0.0126582
Ciao1	0.366099	0.383322	0.300664	0.311696	0.250175	0.310204	0.353881	0.360111	0.332016	0.2	0.404372	0.170642	0.321101	0
Tmem127	0.211532	0.191661	0.118494	0.230994	0.175402	0.191837	0.251142	0.218837	0.0948617	0.102564	0.174863	0.0825688	0.0152905	0
Stard7	0.240361	0.342677	0.19546	0.254971	0.169113	0.170068	0.207763	0.254848	0.367589	0.266667	0.224044	0.146789	0.914373	0.0759494
Dusp2	0.00659951	0.00840925	0	0.00116959	0	0.00136054	0.00228311	0.00554017	0.00790514	0	0	0.0201835	0.0030581	0
Adra2b	0.000694686	0.00210231	0	0.00175439	0.00139762	0.00272109	0.00228311	0	0	0.0102564	0	0	0	0
Gpat2	0.00173671	0.00630694	0.00110742	0.00467836	0	0	0.00684931	0	0	0.00512821	0	0	0	0
Fahd2a	0.13859	0.0546601	0.00996678	0.045614	0.0272537	0.047619	0.175799	0.0886427	0.027668	0.0205128	0.0382514	0.012844	0.363914	0
Kcnip3	0.0333449	0.0630694	0.0448505	0.0315789	0.0244584	0.0108844	0.0136986	0.0415512	0.0513834	0.0153846	0.0546448	0.0201835	0	0
Zfp661	0.011115	0.0105116	0.00498339	0.00643275	0.00279525	0.00680272	0.00456621	0.00831025	0.00790514	0.025641	0.0163934	0.00366972	0	0
Mrps5	0.488017	0.610021	0.398117	0.478947	0.298393	0.329252	0.495434	0.448753	0.403162	0.4	0.42623	0.242202	0.688073	0.0253165
Mal	0.000347343	0.00105116	0	0.00116959	0.00139762	0	0	0	0	0.312821	0	0.00183486	0.0336391	0
Nphp1	0.148663	0.196566	0.138427	0.123392	0.12928	0.159184	0.212329	0.157895	0.209486	0.158974	0.153005	0.0385321	0.0856269	0
1500011K16Rik	0.580063	0.587596	0.710963	0.632749	0.509434	0.489796	0.824201	0.542936	0.501976	0.753846	0.459016	0.469725	1.64526	0.0126582
Bub1	0.156304	0.231254	0.0370986	0.109942	0.00838574	0.0217687	0.105023	0.119114	0.750988	0.0820513	0.0655738	0.0366972	0.0030581	0
Bcl2l11	0.19347	0.138402	0.0149502	0.108772	0.0314465	0.0938776	0.171233	0.146814	0.0316206	0.0410256	0.125683	0.0715596	0.0152905	0
Gm14005	0.236193	0.39068	0.915282	0.455556	0.114605	0.167347	0.440639	0.252078	1.33992	0.251282	0.398907	0.0954128	0.0550459	0.0126582
Gm29010	0.000694686	0.000700771	0	0.00116959	0	0	0	0	0	0	0	0	0	0
Gm39929	0.00104203	0.00105116	0	0	0.000698812	0	0.00456621	0	0	0	0.00546448	0	0	0
Anapc1	0.418548	0.331815	0.179402	0.363743	0.188679	0.243537	0.751142	0.371191	0.328063	0.194872	0.300546	0.179817	0.030581	0
Mertk	0.0236193	0.033637	0.013289	0.0111111	0.00768693	0.0190476	0.0821918	0.0166205	0.0197628	0.0307692	0.0218579	0.00366972	0.00611621	0
Tmem87b	0.29281	0.256132	0.226467	0.284795	0.280922	0.27483	0.39726	0.221607	0.0948617	0.235897	0.251366	0.0697248	0.0275229	0
Fbln7	0.0204932	0.085494	0.0199336	0.0859649	0.21174	0.631293	0.0136986	0.243767	0.0395257	0.0461538	0.185792	0.0422018	0.0122324	0
Zc3h8	0.0566169	0.0690259	0.0299003	0.051462	0.0272537	0.0544218	0.0639269	0.0526316	0.0434783	0.0358974	0.0546448	0.0330275	0.119266	0
Gm10762	0.0389024	0.0609671	0.0232558	0.0321637	0.0216632	0.0326531	0.0388128	0.0498615	0.0316206	0.0205128	0.0546448	0.00917431	0.0214067	0
Zc3h6	0.0653005	0.0655221	0.0692137	0.0660819	0.100629	0.122449	0.0707763	0.0470914	0.12253	0.0769231	0.0601093	0.0440367	0.0183486	0
Ttl	0.129212	0.228451	0.145072	0.205263	0.116702	0.110204	0.13242	0.207756	0.221344	0.179487	0.125683	0.0568807	0.16208	0.0126582
Polr1b	0.0927405	0.126489	0.0370986	0.0754386	0.0286513	0.0394558	0.0707763	0.0581717	0.0434783	0.0410256	0.0546448	0.0293578	0.0122324	0
Chchd5	0.604377	0.495095	0.342193	0.418713	0.401817	0.609524	0.561644	0.498615	0.379447	0.271795	0.617486	0.234862	0.385321	0.0253165
Slc20a1	0.0885724	0.207779	0.0775194	0.254386	0.0503145	0.118367	0.0707763	0.160665	0.142292	0.0153846	0.142077	0.0165138	0.00917431	0.0253165
Ckap2l	0.290726	0.386125	0.104651	0.247953	0.0230608	0.0585034	0.315068	0.268698	1.86166	0.0923077	0.15847	0.0770642	0.00611621	0
Il1a	0.0024314	0	0	0.000584795	0	0	0	0	0	0	0	0	0	0
Il1b	0.00104203	0.000700771	0	0.00233918	0.00139762	0.00136054	0	0	0	0.0102564	0	0.0110092	0	0
Sirpa	0.204932	0.171689	0.159468	0.304094	0.169113	0.115646	0.212329	0.229917	0.166008	0.164103	0.169399	0.0733945	0.0183486	0
Stk35	0.112192	0.133847	0.038206	0.14152	0.0398323	0.044898	0.125571	0.119114	0.0909091	0.0205128	0.103825	0.0220183	0.0183486	0
Snrpb	3.57694	4.21093	4.00775	3.56784	3.04053	2.81633	3.69635	3.21053	5.93281	3.92308	2.99454	3.65321	3.14373	1.20253
Nop56	1.09621	1.73896	0.668882	0.837427	0.410901	0.37551	0.990868	0.67036	1.67984	0.630769	0.595628	1.09358	0.764526	0.126582
Idh3b	0.780827	0.739313	0.635659	0.624561	0.712788	0.760544	0.952055	0.67313	0.715415	0.774359	0.628415	0.638532	6.81346	0.164557
Ebf4	0.0024314	0.00210231	0.00166113	0	0.00209644	0.00680272	0	0	0.00395257	0	0	0	0	0
Cpxm1	2.83571	2.20392	1.28738	1.38538	4.09853	5.01497	0.990868	3.01385	0.703557	1.38974	3.1694	1.92844	1.16208	0.898734
1700020A23Rik	0.00104203	0.000700771	0	0.00292398	0	0.00136054	0	0.00277008	0	0	0	0	0.0030581	0
Pced1a	0.118791	0.106167	0.0409745	0.0842105	0.0524109	0.092517	0.0684932	0.124654	0.0711462	0.0307692	0.0928962	0.0238532	0.0122324	0
Vps16	0.234109	0.260336	0.177187	0.222222	0.127883	0.186395	0.228311	0.204986	0.296443	0.14359	0.229508	0.0697248	0.0642202	0.0126582
Ptpra	0.806183	0.655571	1.06091	0.77193	1.00978	0.84898	1	0.767313	1.24506	1.2	0.814208	0.93945	0.486239	0.0253165
Mrps26	0.96596	1.11142	0.757475	0.874854	0.595388	0.677551	0.938356	0.858726	0.932806	0.651282	0.765027	1.01651	1.66667	0.0759494
Avp	0.00138937	0.00210231	0	0.00233918	0	0	0.00228311	0	0	0	0	0	0	0
Ubox5	0.0361237	0.0543097	0.021041	0.0274854	0.0167715	0.0217687	0.0273973	0.033241	0.027668	0.0153846	0.0163934	0.00550459	0.0122324	0
Fastkd5	0.0635637	0.0942537	0.0370986	0.0573099	0.0300489	0.0503401	0.0639269	0.0554017	0.0513834	0.0512821	0.0710383	0.0146789	0.0030581	0.0253165
Lzts3	0.00694686	0.00911002	0.00830565	0.0181287	0.00489168	0.0136054	0.00684931	0.0138504	0.0237154	0.00512821	0	0	0.0030581	0
Ddrgk1	1.10768	1.18255	1.2835	1.09766	1.36408	1.41361	1.29452	1.09141	1.33597	1.38974	1.25683	1.48624	0.868502	0.417722
Itpa	0.573116	0.759285	0.39701	0.515789	0.244584	0.334694	0.538813	0.526316	0.703557	0.34359	0.497268	0.33578	0.629969	0.0253165
Slc4a11	0.00659951	0.00981079	0.00221484	0.0181287	0.00489168	0.00680272	0	0.0110803	0	0.0153846	0.00546448	0	0	0
4930402H24Rik	0.195554	0.247372	0.188815	0.231579	0.192173	0.268027	0.221461	0.210526	0.332016	0.179487	0.262295	0.0366972	0.0611621	0
Atrn	0.0927405	0.135249	0.114064	0.140351	0.0796646	0.141497	0.0981735	0.146814	0.134387	0.0358974	0.142077	0.0201835	0.0183486	0
Gfra4	0.0760681	0.0753329	0.00664452	0.0298246	0.0279525	0.0272109	0.0936073	0.066482	0.0197628	0.0666667	0.0546448	0.00550459	0.0764526	0
Adam33	0.154568	0.0185704	0.00332226	0.0163743	0.120196	0.0380952	0.648402	0.0803324	0.0118577	0.0358974	0.0437158	0	0.00611621	0.0126582
Siglec1	0.000347343	0.00105116	0	0.000584795	0	0.00136054	0	0	0.00395257	0	0	0	0	0
Hspa12b	0.0378604	0.0476524	0.126246	0.0526316	0.0873515	0.0585034	0.0251142	0.0609418	0.130435	0.0102564	0.0655738	0.0110092	0.0030581	0.0126582
1700037H04Rik	0.192081	0.252628	0.135105	0.232749	0.120196	0.178231	0.187215	0.238227	0.391304	0.14359	0.153005	0.117431	0.0764526	0.0632911
Spef1	0.0343869	0.0315347	0.0177187	0.0479532	0.0167715	0.0258503	0.0616438	0.033241	0.0395257	0.0102564	0.0163934	0.0110092	0	0
Cenpb	0.326502	0.367204	0.373754	0.473684	0.286513	0.32517	0.458904	0.493075	0.58498	0.297436	0.338798	0.117431	0.119266	0
Cdc25b	0.102119	0.138753	0.0675526	0.147368	0.0621943	0.0802721	0.107306	0.0803324	0.6917	0.0564103	0.0928962	0.040367	0.0122324	0.101266
Ap5s1	0.223341	0.255081	0.177187	0.233918	0.203354	0.25034	0.242009	0.268698	0.375494	0.123077	0.240437	0.0697248	0.238532	0.0632911
Mavs	0.103508	0.0967064	0.076412	0.0795322	0.067086	0.0802721	0.127854	0.105263	0.0632411	0.0410256	0.0710383	0.0311927	0.247706	0
Pank2	0.460577	0.507008	0.389812	0.544444	0.276031	0.383673	0.461187	0.520776	0.750988	0.282051	0.502732	0.137615	0.180428	0.0379747
Rnf24	0.0389024	0.0487036	0.0293466	0.0625731	0.0405311	0.0163265	0.0273973	0.0692521	0.0513834	0.0102564	0.0382514	0.0293578	0	0
Smox	0.060785	0.156622	0.282392	0.108187	0.140461	0.0802721	0.10274	0.0969529	0.304348	0.261538	0.142077	0.0623853	0.0672783	0.291139
Prnp	0.95554	0.537141	1.17054	0.902339	1.14605	0.953741	2.53653	0.933518	0.790514	2.69744	1.09836	0.998165	0.495413	0.164557
Rassf2	0.270233	0.0578136	0.0420819	0.127485	0.122991	0.210884	0.239726	0.191136	0.0395257	0.0820513	0.131148	0.0715596	0.0122324	0
Slc23a2	0.0531435	0.0637701	0.0393134	0.054386	0.0468204	0.0870748	0.0821918	0.0498615	0.0434783	0.0461538	0.0819672	0.0495413	0	0
Tmem230	0.556096	0.601261	0.589701	0.535088	0.458421	0.497959	0.680365	0.578947	0.604743	0.379487	0.519126	0.289908	0.431193	0
Pcna	0.880514	0.884723	0.457918	0.707018	0.310273	0.331973	0.803653	0.592798	3.55731	0.323077	0.57377	0.537615	0.262997	0.0759494
AV099323	0.0281348	0.0315347	0.0105205	0.0169591	0.00978337	0.0244898	0.0342466	0.0166205	0.0158103	0	0.010929	0.0110092	0.0152905	0
Cds2	0.146231	0.183602	0.109635	0.160234	0.107617	0.127891	0.310502	0.141274	0.055336	0.158974	0.147541	0.0642202	0.0366972	0
Prokr2	0.00451546	0.00280308	0.00055371	0.00175439	0.000698812	0.00136054	0.180365	0	0	0.00512821	0.00546448	0	0.0030581	0
4921508D12Rik	0.00104203	0.00385424	0	0.00116959	0	0	0.00228311	0	0	0	0.0273224	0.00366972	0	0
Gpcpd1	0.223689	0.215837	0.342193	0.199415	0.27044	0.318367	0.582192	0.202216	0.332016	0.697436	0.240437	0.117431	0.614679	0.177215
1110034G24Rik	0.125043	0.104765	0.115725	0.0976608	0.128581	0.103401	0.221461	0.0914127	0.102767	0.133333	0.0819672	0.0513761	0.195719	0.0506329
Chgb	0.000347343	0.000700771	0.00055371	0.000584795	0.000698812	0.00136054	0	0	0	0	0	0	0	0
Trmt6	0.483501	0.453399	0.258029	0.363158	0.169113	0.182313	0.436073	0.32964	0.399209	0.230769	0.327869	0.122936	0.107034	0.0126582
Mcm8	0.0708579	0.0998598	0.0105205	0.0508772	0.00489168	0.00952381	0.0776256	0.0470914	0.193676	0.0205128	0.0273224	0	0.00917431	0
Crls1	0.682876	0.41801	0.22536	0.39883	0.164221	0.265306	1.09589	0.396122	0.249012	0.0820513	0.36612	0.13211	0.0672783	0
Lrrn4	1.22543	0.0315347	0.0199336	0.0403509	0.0188679	0.0258503	3.52511	0.0360111	0.0118577	0.0205128	0.0382514	0.066055	0.0122324	0
Bmp2	0.036471	0.0119131	0.0669989	0.0292398	0.0307477	0.00680272	0.0479452	0.0221607	0.0711462	0.261538	0.0273224	0.0458716	0	0
Hao1	0.000347343	0.00105116	0	0.00350877	0.000698812	0	0	0	0	0.00512821	0.00546448	0	0	0
Tmx4	0.166725	0.180799	0.204319	0.17076	0.2355	0.223129	0.203196	0.188366	0.513834	0.405128	0.213115	0.119266	0.0183486	0
Plcb1	0.0284821	0.0553609	0.0503876	0.0415205	0.0733753	0.0707483	0.0547945	0.0304709	0.0711462	0.158974	0.0655738	0.0366972	0.0183486	0
Platr3	0.00138937	0.0108619	0.00110742	0.00175439	0	0.00136054	0.00228311	0.00554017	0	0	0.00546448	0	0.0030581	0
Plcb4	0.155262	0.20918	0.148394	0.102924	0.175402	0.219048	0.127854	0.229917	0.221344	0.297436	0.224044	0.0605505	0.0428135	0.0253165
Ankef1	0.000347343	0	0.00110742	0.000584795	0.00209644	0.00136054	0.00228311	0	0	0	0	0	0	0
Mkks	0.150747	0.180448	0.130676	0.160234	0.114605	0.145578	0.19863	0.191136	0.126482	0.117949	0.153005	0.0844037	0.266055	0.0379747
Slx4ip	0.0837096	0.106517	0.0315615	0.0818713	0.037037	0.0530612	0.0502283	0.0914127	0.0869565	0.0358974	0.0765027	0.00733945	0.00917431	0
Jag1	0.164293	0.274352	0.140089	0.474269	0.150245	0.246259	0.13242	0.216066	0.0988142	0.25641	0.229508	0.0972477	0.0214067	0
Gm14055	0	0	0.00166113	0	0.000698812	0.00272109	0	0	0.00395257	0	0	0	0	0
Btbd3	0.060785	0.0802383	0.0991141	0.080117	0.0398323	0.0394558	0.0502283	0.0747922	0.083004	0.215385	0.0601093	0.0330275	0.0275229	0
Ism1	0.011115	0.0430974	0.0116279	0.0187134	0.185185	0.17415	0.00684931	0.0166205	0.0158103	0.025641	0.0710383	0.0275229	0.0183486	0
Tasp1	0.132338	0.271899	0.0825028	0.154386	0.0761705	0.107483	0.171233	0.105263	0.12253	0.0512821	0.142077	0.0366972	0.0489297	0.0253165
Esf1	0.847169	0.856692	0.582503	0.781287	0.455625	0.484354	0.723744	0.6759	0.6917	0.712821	0.57377	0.66789	0.593272	0.0632911
Ndufaf5	0.138937	0.270498	0.0819491	0.188889	0.0684836	0.12381	0.121005	0.191136	0.13834	0.102564	0.191257	0.00550459	0.394495	0
Macrod2	0.189302	0.185704	0.0847176	0.174854	0.0943396	0.129252	0.221461	0.235457	0.166008	0.0615385	0.131148	0.0477064	0.186544	0
Flrt3	0.0406391	0.0462509	0.00166113	0.028655	0.0244584	0.0108844	0.0296804	0.296399	0.00395257	0.0410256	0.0218579	0.00366972	0.00611621	0
Kif16b	0.0778048	0.047302	0.0365448	0.0444444	0.0461216	0.047619	0.125571	0.0498615	0.0592885	0.0564103	0.0327869	0.0165138	0.058104	0
Snrpb2	1.61584	1.68746	1.48837	1.44737	1.43187	1.34286	1.37443	1.38504	1.6166	1.71795	1.48087	1.69725	1.33945	0.708861
Pcsk2os1	0.00104203	0.000700771	0	0.000584795	0	0.00136054	0.00228311	0	0	0	0	0	0	0
Pcsk2	0	0.000350385	0.00055371	0	0.000698812	0.00136054	0	0.00277008	0.00395257	0	0	0	0	0
Bfsp1	0.0719	0.0833917	0.0332226	0.074269	0.044724	0.0639456	0.0525114	0.0581717	0.0355731	0.0102564	0.114754	0.00366972	0.0122324	0
Dstn	3.39979	3.95585	4.49779	4.42281	4.16562	3.92245	5.21918	4.88366	3.66798	6.06154	3.51913	4.11927	4.1896	1.29114
Rrbp1	6.26363	9.92922	5.25305	8.94152	4.65549	6.11293	3.86073	9.01662	3.88538	3.97436	8.81967	5.32477	2.94801	1.72152
Banf2os	0.0225773	0.0115627	0.00055371	0.0111111	0.00139762	0.00136054	0.00456621	0.0581717	0	0	0.00546448	0.00366972	0.0642202	0
Gm5535	0.0229246	0.00911002	0.00055371	0.0105263	0.00279525	0	0.00228311	0.0498615	0	0	0.00546448	0	0.0030581	0
Snx5	1.0917	0.996146	0.728682	0.74152	0.773585	0.938776	0.917808	1.07479	0.770751	0.507692	0.874317	1.06422	0.996942	0.151899
Mgme1	0.104898	0.118781	0.111849	0.1	0.0915444	0.0761905	0.0913242	0.0775623	0.146245	0.0820513	0.0710383	0.0330275	0.186544	0
Kat14	0.135116	0.192362	0.10299	0.157895	0.0859539	0.0639456	0.134703	0.152355	0.118577	0.0717949	0.142077	0.0330275	0.0458716	0
Dzank1	0.00833623	0.00700771	0.0110742	0.0187134	0.0216632	0.00680272	0.00684931	0.0166205	0.00790514	0.0153846	0.0218579	0.00733945	0	0
Polr3f	0.0996874	0.119481	0.0758583	0.114035	0.0761705	0.103401	0.107306	0.124654	0.126482	0.169231	0.0928962	0.040367	0.0214067	0
Rbbp9	0.200417	0.189208	0.157254	0.130409	0.180294	0.189116	0.230594	0.149584	0.12253	0.205128	0.142077	0.0954128	0.0366972	0
Sec23b	0.498437	0.571128	0.342193	0.48655	0.24109	0.281633	0.616438	0.393352	0.517787	0.338462	0.497268	0.172477	0.0856269	0
Smim26	0.300452	0.401542	0.296788	0.374854	0.313767	0.379592	0.335616	0.33795	0.3083	0.389744	0.47541	0.165138	0.93578	0
Dtd1	0.319903	0.366153	0.256368	0.177193	0.332635	0.409524	0.292237	0.293629	0.29249	0.271795	0.382514	0.172477	0.238532	0.0126582
Slc24a3	0.0149357	0.01822	0.00885936	0.00818713	0.0181691	0.0108844	0.0114155	0.0221607	0.0237154	0.0205128	0.0273224	0.00366972	0.00611621	0
Rin2	0.208753	0.288017	0.265781	0.244444	0.519916	0.689796	0.207763	0.33518	0.209486	0.820513	0.814208	0.13945	0.0642202	0.0126582
Naa20	1.52622	1.49404	1.55316	1.33275	1.3522	1.10476	1.80594	1.27701	1.80632	1.36923	1.63388	1.62385	2.63609	0.56962
Crnkl1	0.300799	0.386826	0.25969	0.289474	0.244584	0.303401	0.356164	0.33241	0.347826	0.25641	0.371585	0.0844037	0.110092	0.0253165
Ralgapa2	0.0705106	0.0707779	0.0160576	0.0707602	0.0244584	0.0530612	0.0707763	0.0498615	0.0316206	0.025641	0.0437158	0.00917431	0.0366972	0
Kiz	0.753734	0.188858	0.224252	0.212865	0.262753	0.284354	1.58447	0.207756	0.296443	0.333333	0.240437	0.137615	0.556575	0.0253165
Xrn2	0.864884	0.820953	0.536545	0.690058	0.416492	0.557823	0.910959	0.648199	0.731225	0.492308	0.901639	0.645872	0.373089	0.0886076
AI646519	0	0	0	0	0.00209644	0.00408163	0	0	0	0	0	0	0	0
Pax1	0.00138937	0.00175193	0.00055371	0.00292398	0.0139762	0.0176871	0	0	0	0	0	0	0	0
Foxa2	0.0746787	0.0024527	0.00055371	0.00292398	0.00209644	0	0.0388128	0.00277008	0	0	0	0.00550459	0	0
Thbd	0.346301	0.0816398	0.460133	0.153216	1.28861	0.302041	0.707763	0.0914127	0.304348	0.128205	0.196721	0.39633	0.0458716	0.0126582
Cd93	0.011115	0.00700771	0.00166113	0.00409357	0	0	0.00684931	0.00277008	0.00395257	0.0461538	0	0	0.00611621	0
Nxt1	0.556443	0.621584	0.366002	0.559064	0.255765	0.307483	0.646119	0.473684	1.84585	0.276923	0.415301	0.211009	0.137615	0.0886076
Gzf1	0.138242	0.129993	0.0825028	0.121053	0.0712788	0.0802721	0.175799	0.121884	0.106719	0.0769231	0.10929	0.0348624	0.0489297	0.0253165
Napb	0.0263981	0.01822	0.0265781	0.0298246	0.0293501	0.0231293	0.0525114	0.0277008	0.027668	0.025641	0.0163934	0.0220183	0	0
Cst12	0.000347343	0.000350385	0	0	0	0	0.00913242	0	0	0	0	0	0	0
Cst9	0.0191039	0.0101612	0.00442968	0.0111111	0.00209644	0.00136054	1.72831	0.00554017	0.00790514	0.00512821	0.0163934	0.00183486	0	0
9230104L09Rik	0.00104203	0.000350385	0.00055371	0.00116959	0	0.00136054	0.0799087	0	0	0.00512821	0	0	0	0
Cst3	9.63807	14.0631	25.0476	10.5047	40.6792	50.2857	16.7374	8.24931	21.5415	34.2564	16.1038	33.9266	9.08257	3.98734
Syndig1	0.00138937	0.00210231	0	0.000584795	0	0	0.00228311	0.0166205	0	0	0	0	0	0
Zfp120	0.16082	0.172039	0.109635	0.165497	0.127883	0.198639	0.1621	0.152355	0.0869565	0.0769231	0.153005	0.0587156	0.0672783	0
Zfp937	0.10455	0.0795375	0.0426357	0.0596491	0.067086	0.077551	0.0913242	0.0526316	0.0513834	0.0410256	0.0819672	0.012844	0.00917431	0
Gm21994	0.011115	0.013665	0.00498339	0.00935672	0.0055905	0.00680272	0.00456621	0.00277008	0	0.00512821	0	0.00183486	0	0
Gm14124	0.000694686	0.00105116	0	0.000584795	0	0	0	0.00277008	0.00395257	0	0	0	0	0
3300002I08Rik	0.0201459	0.0140154	0.00664452	0.0105263	0.0118798	0.0340136	0.0182648	0.0138504	0	0	0.010929	0	0.0030581	0
Gm10130	0.000694686	0.00315347	0.00110742	0.000584795	0.000698812	0.00136054	0	0.00277008	0	0	0.00546448	0.00183486	0	0
Zfp442	0.111497	0.141205	0.0869324	0.0900585	0.0642907	0.10068	0.0981735	0.105263	0.0711462	0.0666667	0.0983607	0.0220183	0.058104	0.0126582
Zfp345	0.00208406	0.000350385	0	0.00292398	0	0	0	0.00277008	0	0	0	0	0	0
Apmap	0.275096	0.328311	0.182724	0.283626	0.142558	0.148299	0.363014	0.249307	0.335968	0.189744	0.224044	0.0678899	0.0458716	0
Acss1	0.00208406	0.00350385	0.00332226	0.00233918	0.00209644	0	0.00684931	0	0	0.025641	0	0.00550459	0.415902	0.0126582
Gm26681	0.000694686	0.000700771	0	0	0.000698812	0	0	0	0	0	0	0	0	0
Entpd6	0.0989927	0.215837	0.0282392	0.108187	0.0433263	0.0843537	0.0593607	0.132964	0.0513834	0.0205128	0.125683	0.0183486	0.0122324	0.0253165
Pygb	0.205974	0.269096	0.136766	0.226316	0.271838	0.401361	0.226027	0.257618	0.15415	0.333333	0.289617	0.0788991	1.76147	0
Abhd12	0.373394	0.429923	0.357697	0.334503	0.319357	0.327891	0.399543	0.454294	0.478261	0.384615	0.409836	0.152294	0.140673	0.0253165
Gins1	0.138242	0.175543	0.0271318	0.106433	0.0279525	0.0353742	0.109589	0.0914127	0.229249	0.025641	0.125683	0.0385321	0.0244648	0
Ninl	0.213616	0.111423	0.0177187	0.0994152	0.0328442	0.0503401	0.269406	0.121884	0.027668	0.0615385	0.131148	0.0256881	0.0030581	0
Nanp	0.0097256	0.0133146	0.00664452	0.00818713	0.00209644	0.00952381	0.00456621	0.00831025	0.00790514	0.0153846	0.00546448	0.00366972	0	0
Nsfl1c	0.805488	1.09495	0.83887	0.815789	0.592593	0.627211	0.856164	0.772853	0.980237	0.758974	0.737705	1.01651	1.11621	0.0506329
Gm14167	0.023272	0.0311843	0.0127353	0.0327485	0.011181	0.0217687	0.0410959	0.0166205	0.0474308	0.0102564	0.0273224	0.0110092	0	0
[truncated: 15,395 more rows]

## Sheet: (B) aCSC
aCSC	1	2	3	4	5	6	7	8	9	10	11	Cell hybrids	Mural cells	Endothelial cells	Immune cells	Cardiomyocytes	Erythrocytes
Xkr4	0.0233636	0.0124235	0.0115942	0.00754268	0.00370959	0.0156636	0.00713558	0.0162703	0.00638978	0.0127042	0.00476191	0.0124378	0.00226244	0	0	0	0
Sox17	0.00185426	0.00191132	0.000644122	0.00158793	0	0.000824402	0	0.00125156	0.00319489	0.00181488	0	0	0	0.563591	0.0394737	0	0
Mrpl15	0.827369	0.868884	1.02415	0.830091	0.599364	1.00412	1.14679	0.876095	0.811502	1.10163	0.638095	0.967662	1.0181	1.17456	0.875	1.27119	0.27027
Lypla1	0.577971	0.625765	0.613205	0.636761	0.343402	0.600165	0.670744	0.588235	0.461661	0.711434	0.314286	0.456468	0.604072	0.643392	0.486842	0.652542	0
Gm37988	0.000370851	0.00133792	0.000644122	0	0	0.000824402	0.00101937	0.00250313	0	0	0	0	0	0	0	0	0
Tcea1	0.871686	1.01357	0.971014	1.0921	0.861155	0.86892	1.49337	0.963705	0.825879	1.34483	1.01429	1.15796	1.15837	1.1197	1.01316	0.966102	0.297297
Rgs20	0.000741702	0.0036315	0.00128824	0.0023819	0.00370959	0.000824402	0.00407747	0.00125156	0.00958466	0.00181488	0	0	0	0	0	0	0
Atp6v1h	0.336547	0.383601	0.373913	0.30925	0.267621	0.470734	0.324159	0.369212	0.341853	0.393829	0.32381	0.135572	0.357466	0.27182	0.256579	0.228814	0
Rb1cc1	0.584647	0.55409	0.569404	0.47757	0.512984	0.549052	0.503568	0.565707	0.640575	0.497278	0.419048	0.207711	0.452489	0.376559	0.276316	0.144068	0
4732440D04Rik	0.0580382	0.053708	0.0553945	0.0408892	0.045045	0.0626546	0.049949	0.057572	0.0702875	0.0471869	0.0333333	0.0223881	0.0316742	0.0299252	0.0328947	0	0
Pcmtd1	0.804376	0.814411	0.628019	0.838428	0.81399	0.533388	0.603466	0.794743	0.589457	0.713249	1.08571	0.547264	0.576923	0.872818	0.644737	0.813559	0.0540541
Gm26901	0.00964213	0.0118502	0.0141707	0.00357285	0.00211977	0.0140148	0.019368	0.0112641	0.00958466	0.00725953	0.00476191	0	0.00226244	0	0	0	0
Sntg1	0.00630447	0.0066896	0.031562	0.00436681	0.0503445	0.126958	0.0030581	0.0100125	0.164537	0.0108893	0.00476191	0.00373134	0	0	0	0.0338983	0
Rrs1	0.443909	0.448012	0.598712	0.509726	0.555909	0.564716	0.594292	0.491865	0.600639	0.560799	0.347619	0.25995	0.377828	0.296758	0.217105	0.161017	0
Adhfe1	0.0356017	0.0175841	0.0431562	0.0198491	0.164812	0.088211	0.0295617	0.0350438	0.105431	0.0471869	0.0761905	0.011194	0.0135747	0.0199501	0.0197368	0.220339	0
3110035E14Rik	0.000370851	0.00210245	0.000644122	0.00158793	0.00105988	0.00741962	0.00203874	0.00125156	0	0.0108893	0	0	0	0	0	0	0
Mybl1	0.0140923	0.023318	0.026087	0.0166733	0.0132485	0.0255565	0.0254842	0.0212766	0.0175719	0.274047	0.00476191	0.0124378	0.0135747	0.00249377	0	0.0169492	0
Vcpip1	0.249954	0.271407	0.270531	0.202461	0.190779	0.292663	0.224261	0.32791	0.330671	0.295826	0.233333	0.0559701	0.20362	0.134663	0.184211	0.0932203	0.0540541
1700034P13Rik	0.00222511	0.00382263	0.00289855	0.000793966	0.000529942	0	0.00407747	0.00250313	0.00159744	0.00362976	0	0	0.00226244	0	0.00657895	0	0
Sgk3	0.189876	0.187691	0.163607	0.173085	0.109168	0.135202	0.17737	0.226533	0.0846645	0.333938	0.114286	0.0559701	0.0452489	0.157107	0.309211	0.0169492	0.027027
Mcmdc2	0.00482106	0.00592508	0.0057971	0.00198491	0.00317965	0.00494641	0.00815494	0.00750939	0.00159744	0.00362976	0	0	0.00226244	0.00249377	0.00657895	0	0
Snhg6	1.05693	1.19534	1.70403	0.810639	0.736619	1.08821	1.1213	1.05257	1.08786	1.04356	0.419048	1.051	1.06335	1.11721	0.947368	1.19492	0.459459
Tcf24	0.0181717	0.0615443	0.0228663	0.0353315	0.0196078	0.0222589	0.0458716	0.0387985	0.0159744	0.0798548	0.00476191	0.0174129	0.0180995	0.00249377	0.00657895	0.00847458	0
Cops5	0.982199	1.01376	1.16522	0.87495	0.608903	1.23413	1.39653	1.01252	0.988818	1.36479	0.7	1.17662	1.16968	1.14713	0.934211	1.31356	0.351351
Cspp1	0.379381	0.381116	0.380676	0.265582	0.263381	0.318219	0.364934	0.342929	0.333866	0.69147	0.214286	0.133085	0.307692	0.137157	0.118421	0.101695	0
Arfgef1	0.346931	0.379396	0.366506	0.264391	0.250662	0.380049	0.292559	0.332916	0.36262	0.352087	0.2	0.126866	0.21267	0.142145	0.177632	0.135593	0
Cpa6	0.000927128	0.000191131	0	0.000396983	0.000529942	0.000824402	0.00101937	0	0	0.00181488	0	0	0	0	0	0	0
Prex2	0.124235	0.137424	0.0447665	0.512108	0.532061	0.0346249	0.227319	0.156446	0.0223642	0.362976	0.190476	0.0758706	0.402715	0.541147	0.0328947	0.0508475	0
A830018L16Rik	0.00203968	0.00133792	0.000966184	0.00119095	0.00158983	0.000824402	0.00407747	0	0.00159744	0	0	0	0	0	0	0	0
Sulf1	0.845726	1.39392	0.752979	1.59825	0.750397	1.5202	0.946993	1.17522	1.17252	1.29583	0.447619	1.1306	0.647059	0.785536	0.519737	0.872881	0.27027
Slco5a1	0.00426479	0.00821865	0.00837359	0.00555776	0.00317965	0.0329761	0.0122324	0.00876095	0.0255591	0.00544465	0.00952381	0	0	0.00249377	0	0	0
Ncoa2	0.176154	0.154243	0.192915	0.146884	0.139905	0.173949	0.121305	0.131414	0.172524	0.197822	0.0714286	0.0497512	0.108597	0.032419	0.138158	0.0508475	0
Tram1	3.03727	3.39908	3.08663	3.75784	2.88606	2.08162	3.55148	3.23154	2.17891	3.11434	3.07619	3.04726	2.42308	2.71322	2.48684	2.67797	1.40541
Lactb2	0.157797	0.148891	0.1562	0.156411	0.123476	0.184666	0.165138	0.146433	0.175719	0.177858	0.142857	0.0360697	0.171946	0.0972569	0.0394737	0.0762712	0.0540541
Eya1	0.00166883	0.00210245	0.00128824	0.00396983	0.00158983	0.000824402	0.0030581	0.00125156	0	0.0127042	0.00952381	0.00621891	0.00226244	0	0	0	0
Gm9947	0.0699054	0.0711009	0.0444444	0.0766177	0.0609433	0.00659522	0.0652396	0.0650814	0.00798722	0.103448	0.0142857	0.0236318	0.0113122	0.00249377	0	0.0169492	0
Msc	0.43371	0.706804	0.361997	0.49345	0.308956	0.0519373	0.449541	0.470588	0.071885	0.798548	0.0761905	0.172886	0.190045	0.0723192	0.0723684	0.161017	0.0540541
Trpa1	0.000370851	0.00133792	0.00322061	0	0.000529942	0	0.00101937	0	0	0.00181488	0	0.00373134	0.00452489	0	0	0	0
Terf1	0.185796	0.183677	0.209662	0.174276	0.17753	0.29596	0.30581	0.209011	0.247604	0.912886	0.180952	0.0696517	0.187783	0.199501	0.164474	0.059322	0
Sbspon	0.000741702	0.00210245	0.00483092	0	0.00105988	0	0.00101937	0.00250313	0	0	0.0190476	0	0	0	0	0	0
4930444P10Rik	0.00111255	0.00172018	0.0041868	0.000793966	0.000529942	0.00824402	0.0030581	0.00375469	0.00159744	0	0	0	0	0	0.00657895	0	0
Rpl7	21.8683	20.3553	25.3179	19.0838	18.9184	20.5886	18.9307	21.5094	19.3578	15.0563	18.6571	22.8731	18.7738	23.8653	23.9474	23.9915	9.2973
Rdh10	0.0867792	0.139144	0.242834	0.161969	0.0969793	1.03133	0.11213	0.097622	0.5	0.163339	0.0190476	0.0883085	0.0837104	0.0174564	0.118421	0.059322	0
Stau2	0.154645	0.218846	0.187118	0.144502	0.0885003	0.13108	0.140673	0.155194	0.15655	0.274047	0.104762	0.0373134	0.104072	0.0124688	0.0789474	0.127119	0
Ube2w	0.848878	0.875191	0.8219	1.00159	0.704293	0.67601	0.827727	0.867334	0.884984	0.838475	0.619048	0.96393	0.753394	0.932668	0.710526	0.940678	0.189189
Eloc	2.54923	2.71369	3.29694	2.54942	2.08055	2.50618	3.77574	2.60075	2.33546	3.6824	2.20476	2.93532	3.22172	3.01746	2.60526	3.72881	1.35135
D030040B21Rik	0.00185426	0.00458716	0.00869565	0	0.00105988	0.00329761	0.00203874	0.00625782	0.00638978	0.00181488	0	0	0	0	0	0	0
Tmem70	0.55331	0.634939	0.923671	0.486304	0.418654	0.661995	0.703364	0.593242	0.600639	0.653358	0.380952	0.426617	0.5	0.521197	0.486842	0.779661	0.0540541
Ly96	0.309104	0.299503	0.35781	0.265979	0.258612	0.669415	0.288481	0.342929	0.674121	0.324864	0.161905	0.191542	0.29638	0.301746	0.710526	0.0847458	0
Jph1	0.00611904	0.00745413	0.0148148	0.00555776	0.00582936	0.0230833	0.00509684	0.00876095	0.0207668	0.0127042	0.0142857	0	0.0113122	0	0	0	0
Gdap1	0.0014834	0.00114679	0.000644122	0.000396983	0.00158983	0.000824402	0.00101937	0	0.00798722	0.00181488	0	0	0.00226244	0	0	0	0
Pi15	0.338587	0.28211	0.171981	0.343787	0.448861	0.0403957	0.240571	0.24781	0.116613	0.38294	0.242857	0.116915	0.176471	0.0723192	0.0657895	0.0762712	0
Gm28154	0.00630447	0.00477829	0.00322061	0.00396983	0.00529942	0	0.00203874	0.00250313	0.00159744	0.00362976	0	0	0.00678733	0.00249377	0	0.00847458	0
Gm16070	0	0.00840979	0	0.00198491	0.000529942	0.0016488	0.00101937	0.00125156	0.00159744	0.00725953	0.00952381	0	0.00226244	0	0	0	0
Crispld1	0.0341183	0.313456	0.0276973	0.0662961	0.036036	0.0115416	0.118247	0.097622	0.0303514	0.263158	0.419048	0.0223881	0.0361991	0.0947631	0.0526316	0.0254237	0
Mcm3	0.125162	0.16208	0.257971	0.173482	0.122946	0.280297	0.217125	0.166458	0.182109	1.27405	0.17619	0.0572139	0.160633	0.359102	0.171053	0.0169492	0
6720483E21Rik	0.00426479	0.00133792	0.00483092	0.000396983	0.000529942	0.00247321	0	0.00375469	0.00159744	0	0	0	0	0	0	0	0
Paqr8	0.0318932	0.0221713	0.0351047	0.00952759	0.0211977	0.0338005	0.00815494	0.0275344	0.0335463	0.0217786	0.0142857	0.0136816	0.0565611	0.0174564	0	0	0
Efhc1	0.0648989	0.059633	0.0747182	0.0452561	0.0413355	0.0766694	0.0397554	0.0663329	0.086262	0.0508167	0.00952381	0.0174129	0.0339367	0.0199501	0.0131579	0.0169492	0
Tram2	0.424068	0.397745	0.408052	0.41048	0.278219	0.429514	0.385321	0.419274	0.346645	0.459165	0.157143	0.253731	0.180995	0.219451	0.144737	0.194915	0
Tmem14a	0.227888	0.239106	0.215459	0.262406	0.250132	0.328112	0.133537	0.209011	0.209265	0.219601	0.17619	0.113184	0.156109	0.0623441	0.105263	0.127119	0
Gsta3	0.0459855	0.0575306	0.0711755	0.651052	0.733969	0.425392	0.191641	0.0888611	0.0479233	0.359347	0.0714286	0.143035	0.0180995	0.0174564	0.0197368	0.0508475	0
Gm28836	0.000927128	0.00133792	0.000644122	0.00198491	0.00317965	0.000824402	0.00509684	0.00125156	0	0.00362976	0	0	0	0	0	0	0
Rims1	0.00556277	0.00458716	0.00450886	0.000396983	0.00317965	0.00329761	0.00611621	0	0.00159744	0.00725953	0.00476191	0.00373134	0.00226244	0	0	0	0
Gm29107	0.00667532	0.007263	0.00772947	0.00913061	0.00158983	0.0222589	0.00713558	0.00876095	0.00798722	0.00544465	0.0142857	0	0.0158371	0.0149626	0.0197368	0	0
Ogfrl1	0.248285	0.21292	0.291787	0.160778	0.228935	0.145095	0.233435	0.282854	0.0894569	0.364791	0.142857	0.0920398	0.214932	0.119701	0.407895	0.135593	0
B3gat2	0.00296681	0.00267584	0.00289855	0.000793966	0.000529942	0.00247321	0.00407747	0.00125156	0	0	0	0.00621891	0.00226244	0.00249377	0	0	0
Smap1	1.30391	1.48356	1.43929	1.41961	1.16375	1.32811	1.60856	1.35169	1.11182	1.61162	1.19524	1.51119	1.68552	1.42893	1.28289	1.14407	0.783784
Sdhaf4	1.10903	0.996751	0.944928	0.801906	0.743508	0.945589	0.653415	0.963705	0.78754	0.874773	0.809524	1.07338	0.807692	0.9601	0.868421	1.32203	0.351351
Fam135a	0.10458	0.1013	0.115942	0.070266	0.0794913	0.160758	0.0846075	0.0938673	0.0814696	0.101633	0.0952381	0.050995	0.0791855	0.0523691	0.0394737	0.0508475	0
Col9a1	0.0079733	0.00707187	0.0544283	0.00158793	0.00264971	0.0016488	0.011213	0.0100125	0.00159744	0	0.171429	0	0	0	0	0	0
Lmbrd1	0.414426	0.495795	0.371337	0.61056	0.5469	0.529266	0.481142	0.44806	0.381789	0.384755	0.719048	0.171642	0.671946	0.309227	0.421053	0.0932203	0.0810811
Phf3	0.596699	0.577217	0.586795	0.556967	0.496025	0.516076	0.523955	0.555695	0.517572	0.749546	0.552381	0.319652	0.527149	0.44389	0.453947	0.457627	0
Ptp4a1	1.39829	1.85703	1.12625	2.66495	1.71754	0.897774	2.06932	1.55945	0.984026	2.24319	2.55238	1.81841	1.22398	1.56359	1.23684	2.12712	0.918919
Prim2	0.131096	0.11487	0.14525	0.140929	0.0720721	0.196208	0.134557	0.141427	0.159744	0.767695	0.0619048	0.0746269	0.11991	0.0548628	0.0592105	0.0338983	0
Rab23	0.5687	0.481843	0.448953	0.868202	0.263381	0.162407	0.462793	0.49562	0.238019	0.849365	0.295238	0.28607	0.21267	0.21197	0.190789	0.474576	0
Bag2	0.212127	0.190749	0.285668	0.186582	0.0948596	0.136851	0.166157	0.172716	0.196486	0.141561	0.0952381	0.0708955	0.0950226	0.0199501	0.0657895	0.20339	0.0540541
Zfp451	0.377897	0.397745	0.381965	0.326717	0.27292	0.31657	0.324159	0.415519	0.345048	0.402904	0.27619	0.133085	0.235294	0.13217	0.157895	0.152542	0
Bend6	0.107176	0.100917	0.145572	0.119492	0.0386857	0.160758	0.14475	0.153942	0.180511	0.201452	0.0238095	0.0646766	0.0837104	0.0274314	0.0592105	0.0254237	0
Dst	1.56555	1.35627	1.31594	1.20524	0.928988	0.896125	0.938838	1.42053	0.878594	0.987296	0.961905	1.18905	0.925339	1.27681	0.769737	1.07627	0.351351
Gm37233	0.0135361	0.0137615	0.0241546	0.0023819	0.00423953	0.0214345	0.00407747	0.0150188	0.0223642	0.0108893	0	0.00870647	0.00904977	0	0	0	0
Ccdc115	0.282403	0.344801	0.315298	0.325129	0.231585	0.294312	0.381244	0.314143	0.261981	0.384755	0.266667	0.140547	0.31448	0.311721	0.322368	0.177966	0
Imp4	0.365659	0.405008	0.479549	0.38944	0.243243	0.467436	0.487258	0.415519	0.373802	0.504537	0.228571	0.166667	0.377828	0.359102	0.480263	0.152542	0.0540541
Ptpn18	0.0665678	0.0600153	0.146216	0.0202461	0.0153683	0.0906843	0.0509684	0.12015	0.028754	0.0653358	0.0238095	0.0323383	0.28733	0.279302	3.82237	0.101695	0
4930568A12Rik	0.00129798	0.00133792	0.00611916	0.000793966	0.00476947	0.00989283	0.0030581	0.00500626	0.00159744	0	0	0	0.00452489	0	0.0197368	0	0
Arhgef4	0.0111255	0.0108945	0.0135266	0.0127035	0.00953895	0.0140148	0.00611621	0.0175219	0.014377	0.0181488	0.00952381	0.00124378	0.00678733	0.00498753	0	0.00847458	0
Gm38336	0.00185426	0.00191132	0.000966184	0.000793966	0.000529942	0.00329761	0	0	0.00319489	0	0.00476191	0.00373134	0	0.00249377	0.00657895	0	0
Fam168b	0.365288	0.386086	0.415781	0.306471	0.27239	0.482275	0.373089	0.357947	0.42492	0.499093	0.361905	0.136816	0.262443	0.219451	0.388158	0.135593	0
Plekhb2	0.0626738	0.0611621	0.0988728	0.0853513	0.0524642	0.602638	0.0632008	0.0613267	0.148562	0.110708	0.0857143	0.068408	0.0950226	0.0673317	0.269737	0.0338983	0
1110002O04Rik	0.00611904	0.0120413	0.0161031	0.00516078	0.00794913	0.0428689	0.00203874	0.00625782	0.00319489	0.00544465	0.00952381	0.00621891	0.00226244	0	0	0	0
Hs6st1	0.0376414	0.0376529	0.047343	0.0305677	0.0370959	0.133553	0.0275229	0.0350438	0.100639	0.0508167	0.0238095	0.0211443	0.0180995	0.0174564	0.0131579	0.00847458	0
Uggt1	0.28778	0.283066	0.360386	0.259627	0.153683	0.341303	0.30581	0.276596	0.34984	0.450091	0.214286	0.0957711	0.192308	0.0947631	0.171053	0.101695	0
Neurl3	0.0014834	0.00172018	0.00354267	0.00277888	0.00423953	0.00412201	0.00101937	0.00375469	0.00159744	0.00181488	0.00952381	0	0.0180995	0.0399002	0.552632	0	0
Arid5a	0.132579	0.151758	0.178422	0.0956729	0.0630631	0.195383	0.119266	0.176471	0.15016	0.250454	0.242857	0.0472637	0.20362	0.104738	0.105263	0.0423729	0
4930403P22Rik	0.00370851	0.00324924	0.00483092	0.000793966	0.00423953	0.00494641	0.00407747	0.00375469	0.00319489	0	0.00476191	0	0.00452489	0.00498753	0.0131579	0	0
Kansl3	0.249583	0.239106	0.250242	0.246526	0.224165	0.279472	0.238532	0.260325	0.285942	0.353902	0.195238	0.0659204	0.28733	0.182045	0.203947	0.0423729	0.0540541
Lman2l	0.251252	0.304855	0.333655	0.136165	0.118707	0.359439	0.253823	0.267835	0.333866	0.214156	0.185714	0.0671642	0.237557	0.114713	0.256579	0.0932203	0
Cnnm4	0.0309661	0.0426223	0.0695652	0.0309647	0.0206677	0.059357	0.0295617	0.0638298	0.0415335	0.0598911	0.0142857	0.00373134	0.0248869	0.0149626	0.00657895	0	0
Cnnm3	0.0895605	0.0904052	0.08438	0.0833664	0.09062	0.130256	0.058104	0.0951189	0.100639	0.108893	0.114286	0.0348259	0.0384615	0.0399002	0.0592105	0.0508475	0
Ankrd23	0.00203968	0.00649847	0.00322061	0.00198491	0.00158983	0.00494641	0.00203874	0.00250313	0	0	0	0	0.00678733	0.0124688	0	0.29661	0
Ankrd39	0.255331	0.265099	0.267633	0.201667	0.171171	0.320692	0.24261	0.220275	0.301917	0.268603	0.157143	0.0982587	0.262443	0.127182	0.111842	0.177966	0.0540541
Sema4c	0.106805	0.181766	0.128502	0.207622	0.156863	0.281121	0.14475	0.165207	0.196486	0.272232	0.138095	0.0373134	0.158371	0.23192	0.0394737	0.0932203	0.0540541
Fam178b	0.0383831	0.0338303	0.0479871	0.0277888	0.0323264	0.0948063	0.0275229	0.0400501	0.0623003	0.0435572	0.00952381	0.011194	0.0588235	0.0149626	0.00657895	0.00847458	0
Cox5b	4.63341	4.79014	5.58325	4.73482	4.10175	6.2737	6.14781	4.84105	4.96166	5.14338	4.67619	5.53607	6.75566	6.30923	6.57895	12.8898	2.37838
Actr1b	0.553681	0.663226	0.708213	0.530369	0.330684	0.502885	0.794088	0.57572	0.549521	0.798548	0.438095	0.460199	0.533937	0.516209	0.421053	0.661017	0.027027
4933424G06Rik	0.00129798	0.00133792	0.00225443	0.000396983	0.000529942	0.0016488	0.00101937	0.00125156	0.00319489	0	0	0	0	0.00249377	0	0	0
Zap70	0.000370851	0.00267584	0.00225443	0	0	0	0.00203874	0	0	0	0	0	0	0.00498753	0.0789474	0	0
Tmem131	0.196737	0.225917	0.228663	0.154426	0.170111	0.202803	0.186544	0.202753	0.345048	0.206897	0.133333	0.0659204	0.153846	0.114713	0.144737	0.0847458	0.0540541
Vwa3b	0.0116818	0.01013	0.0164251	0.00833664	0.0111288	0.00906842	0.0101937	0.0150188	0.0207668	0.0127042	0.00476191	0.00248756	0.00904977	0.00249377	0	0	0
Inpp4a	0.148711	0.172592	0.144605	0.104407	0.0779014	0.166529	0.111111	0.163955	0.140575	0.136116	0.0761905	0.0808458	0.126697	0.104738	0.118421	0.059322	0.027027
Coa5	0.37456	0.399274	0.393559	0.290988	0.250132	0.394889	0.413863	0.356696	0.42492	0.321234	0.185714	0.119403	0.165158	0.112219	0.342105	0.40678	0
Unc50	1.47691	1.53918	1.3504	1.3942	1.26868	1.13603	1.51274	1.49562	1.08466	1.38294	1.26667	1.39677	1.51131	1.399	1.42763	1.20339	0.513514
Mgat4a	0.0567402	0.0353593	0.0570048	0.0408892	0.0471648	0.0865622	0.0346585	0.0750939	0.0638978	0.061706	0.0571429	0.0124378	0.147059	0.167082	0.0723684	0.0508475	0
2010300C02Rik	0.000185426	0.00191132	0.00322061	0	0.000529942	0.0733718	0.00101937	0.00250313	0.00479233	0.00181488	0	0.00870647	0.00678733	0.00249377	0	0	0
Tsga10	0.0641572	0.0477829	0.0637681	0.0647082	0.0847907	0.0519373	0.0723751	0.0663329	0.0750799	0.0943739	0.0666667	0.0360697	0.0656109	0.0174564	0.0592105	0.0423729	0
Lipt1	0.0671241	0.0667049	0.0837359	0.0313617	0.0296767	0.107172	0.0591233	0.0638298	0.0702875	0.0508167	0.0238095	0.0149254	0.0361991	0.0149626	0.0131579	0.0677966	0
Mitd1	0.294085	0.269878	0.413849	0.294561	0.206147	0.987634	0.337411	0.837297	0.584665	0.352087	0.152381	0.264925	0.300905	0.296758	0.151316	0.127119	0.0810811
Mrpl30	2.00167	1.97802	2.24509	1.88765	1.93641	2.09646	2.3894	2.14393	1.81949	1.84755	1.96667	2.17662	2.10633	2.06234	2.66447	4.67797	1.05405
Txndc9	1.46801	1.41418	1.53172	1.4736	1.42766	1.56719	1.34964	1.49312	1.41214	1.61162	1.31429	1.59453	1.63348	1.52369	1.43421	1.38136	0.675676
Eif5b	1.85184	1.96865	2.10692	2.03454	1.78272	2.14015	2.48828	1.98999	1.78594	1.73866	2.40476	2.1194	2.04525	2.3217	2.28947	1.79661	0.972973
Rev1	0.149453	0.15367	0.188084	0.132195	0.124536	0.152514	0.140673	0.152691	0.14377	0.166969	0.114286	0.0472637	0.131222	0.0523691	0.0592105	0.0423729	0
Aff3	0.209345	0.226873	0.136232	0.270742	0.234764	0.0379225	0.147808	0.212766	0.0942492	0.23412	0.4	0.0447761	0.0294118	0.0174564	0.0328947	0.0423729	0
Gm16152	0.0250324	0.0368884	0.0138486	0.0127035	0.00953895	0.00247321	0.0173293	0.0262829	0.00638978	0.0544465	0.0238095	0.00621891	0	0	0.00657895	0.00847458	0
Lonrf2	0.0153903	0.0162462	0.010628	0.0178642	0.027557	0.00412201	0.011213	0.0137672	0.00319489	0.0108893	0.0190476	0.00124378	0	0.00498753	0.00657895	0.0169492	0
Chst10	0.0285555	0.0315367	0.0405797	0.0317586	0.0333863	0.016488	0.0316004	0.0300375	0.0415335	0.0235935	0.0809524	0.011194	0.00678733	0.00498753	0	0.00847458	0
Pdcl3	1.3842	1.48242	1.44831	1.41405	1.2284	1.0709	1.77268	1.3567	1.08147	1.7078	1.17619	1.47264	1.96154	1.82045	1.36184	1.40678	0.405405
Npas2	0.0756536	0.0787462	0.0557166	0.0877332	0.0577636	0.0280297	0.0570846	0.0801001	0.0399361	0.137931	0.0142857	0.0211443	0.0452489	0.0149626	0.00657895	0.0169492	0
Rpl31	23.8613	23.5011	27.7539	23.2481	20.3095	20.742	23.0775	24.1402	22.6661	19.6987	19.0333	26.0709	20.8032	27.409	28.4408	29.5847	11.973
Tbc1d8	0.0155757	0.0655581	0.0202899	0.0508138	0.0280869	0.016488	0.0448522	0.0175219	0.0463259	0.110708	0.0142857	0.0211443	0.0294118	0.0498753	0.0394737	0	0
Cnot11	0.292787	0.431575	0.396457	0.259627	0.202968	0.319044	0.367992	0.374218	0.327476	0.53539	0.285714	0.152985	0.294118	0.17207	0.171053	0.059322	0
Rnf149	0.542741	1.78976	0.706602	0.464867	0.304187	0.540808	0.737003	0.941176	0.531949	0.932849	0.457143	0.554726	0.443439	0.571072	1.27632	0.847458	0.189189
Creg2	0.00129798	0.0156728	0.00257649	0.00119095	0	0.00494641	0.0030581	0.00250313	0.0111821	0.0108893	0	0	0.00452489	0	0.0526316	0	0
Map4k4	0.614129	0.648891	0.807085	0.428345	0.550609	0.73042	0.666667	0.604506	0.870607	0.816697	0.333333	0.50995	0.748869	0.658354	0.618421	0.635593	0.0540541
Il1r2	0.0700909	0.0309633	0.0969404	0.0115125	0.0556439	0.296785	0.0509684	0.0713392	0.327476	0.0290381	0.0142857	0.0310945	0.081448	0.0074813	0.0328947	0.0338983	0
Gm16894	0.00259596	0.000955657	0.00547504	0.0023819	0.00794913	0.00329761	0.00203874	0.00125156	0.00159744	0.00362976	0.00476191	0.00124378	0	0	0	0	0
Il1r1	0.647135	0.387041	0.676006	0.294561	0.582936	0.940643	0.417941	0.560701	1.77796	0.350272	0.357143	0.272388	0.59276	0.199501	0.157895	0.330508	0
Il1rl2	0.0930836	0.147936	0.151369	0.1052	0.104928	0.167354	0.11315	0.136421	0.71885	0.185118	0.00952381	0.0435323	0.106335	0.042394	0.0460526	0.0169492	0
Il1rl1	0.00370851	0.00764526	0.0125604	0.00119095	0	0.0239077	0.00509684	0.00750939	0.0303514	0.00544465	0	0.00248756	0	0	0.00657895	0	0
Il18r1	0.00389394	0.00535168	0.00837359	0.00714569	0.00953895	1.04617	0.0030581	0.00876095	0.0271566	0.00725953	0	0.0435323	0.0113122	0.00498753	0	0.00847458	0
Slc9a4	0.00129798	0.00172018	0.00547504	0.000793966	0	0.00412201	0	0.00500626	0.00319489	0	0	0	0	0	0.00657895	0	0
Mfsd9	0.0259596	0.033448	0.0412238	0.0182612	0.00953895	0.0362737	0.0275229	0.0325407	0.0415335	0.0362976	0.0142857	0.0124378	0.020362	0.00997506	0.0131579	0.00847458	0
Mrps9	0.350454	0.376911	0.434138	0.300119	0.280339	0.431162	0.35474	0.397997	0.357827	0.475499	0.314286	0.143035	0.332579	0.21197	0.25	0.483051	0.0540541
Gpr45	0.0126089	0.0193043	0.0238325	0.00595474	0.00529942	0.00577082	0.0183486	0.0175219	0.0111821	0.0254083	0.00476191	0.00373134	0.00678733	0	0.00657895	0.0169492	0
Tgfbrap1	0.0932691	0.0854358	0.0927536	0.0833664	0.0651828	0.108821	0.069317	0.0725907	0.113419	0.0998185	0.0666667	0.0422886	0.0927602	0.0149626	0.0526316	0.0423729	0
8430432A02Rik	0.00111255	0.00229358	0.000966184	0.000396983	0.00317965	0.00329761	0.00509684	0.00125156	0.00319489	0.00181488	0	0	0	0	0	0	0
AI597479	0.0997589	0.135321	0.12657	0.100834	0.0768415	0.107172	0.122324	0.118899	0.134185	0.123412	0.128571	0.0348259	0.0701357	0.0399002	0.0328947	0.059322	0
Fhl2	2.58576	2.13494	2.24863	1.84041	0.627451	0.305853	1.9419	2.55569	0.908946	1.96915	0.366667	1.72139	3.6629	1.2793	1.26974	9.41525	0.648649
Nck2	0.0550714	0.0812309	0.0727858	0.0385073	0.0238474	0.127782	0.0662589	0.0663329	0.0527157	0.105263	0.0238095	0.00995025	0.0769231	0.0374065	0.0131579	0.0169492	0
1500015O10Rik	5.68719	2.88628	2.08148	0.662565	1.08903	2.72218	1.63507	4.15645	0.306709	1.37931	12.7429	2.05846	0.993213	1.5985	1.29605	2.37288	0.405405
Gm29155	0.00203968	0.00191132	0.000966184	0.000793966	0.00211977	0.0016488	0.00407747	0.00250313	0	0.00362976	0	0	0.00226244	0	0	0	0
Gm29157	0.0363434	0.0208333	0.0122383	0.00357285	0.00370959	0.0115416	0.0173293	0.0275344	0.00159744	0.0127042	0.0285714	0.00373134	0.00452489	0.00249377	0	0.00847458	0
Uxs1	0.515298	0.589258	0.50789	0.533148	0.302597	0.380874	0.763507	0.581977	0.404153	1.07441	0.380952	0.225124	0.262443	0.197007	0.144737	0.237288	0.135135
Tpp2	0.400334	0.394304	0.464734	0.320762	0.245363	0.488046	0.45158	0.387985	0.365815	0.497278	0.290476	0.166667	0.400452	0.23192	0.394737	0.144068	0.135135
Tex30	0.104024	0.118693	0.200966	0.0948789	0.0805511	0.191261	0.232416	0.131414	0.151757	0.907441	0.0619048	0.11194	0.192308	0.114713	0.177632	0.0762712	0
Kdelc1	0.420174	0.447821	0.487279	0.267963	0.215156	0.339654	0.425076	0.394243	0.381789	0.406534	0.142857	0.109453	0.312217	0.179551	0.118421	0.211864	0.0540541
Bivm	0.0867792	0.0999618	0.129147	0.0571655	0.0423953	0.15169	0.0937819	0.102628	0.142173	0.0852995	0.0333333	0.0211443	0.0678733	0.0174564	0.0657895	0.0508475	0
Ercc5	0.12646	0.149083	0.184219	0.129416	0.121357	0.206101	0.160041	0.111389	0.190096	0.154265	0.171429	0.0547264	0.151584	0.0798005	0.0789474	0.0847458	0
Mettl21e	0.0079733	0.00324924	0.00644122	0.000793966	0.00317965	0.000824402	0.00101937	0.00625782	0.00479233	0.00544465	0	0	0	0	0	0	0
Gulp1	0.427406	0.344037	0.351047	0.423581	0.427133	0.294312	0.342508	0.40801	0.305112	0.339383	0.533333	0.190299	0.214932	0.144638	0.0263158	0.152542	0.0540541
Col3a1	178.644	136.446	168.409	66.8992	90.6264	62.1228	77.4516	156.378	179.235	79.2722	26.381	92.556	48.0385	47.798	45.6513	79.4492	14.6216
Col5a2	13.2933	16.9035	13.458	6.81262	6.04187	4.66941	8.75637	13.8173	10.7077	8.65154	3.87619	8.86194	7.00905	7.42145	6.34868	10.6271	3.43243
Wdr75	0.18283	0.237959	0.361997	0.174672	0.126126	0.248145	0.327217	0.234043	0.268371	0.332123	0.157143	0.0833333	0.190045	0.104738	0.0592105	0.101695	0.027027
Slc40a1	0.108659	0.152714	0.0972625	0.069869	0.0943296	0.0486397	0.0917431	0.108886	0.0479233	0.076225	0.052381	0.0410448	0.230769	0.042394	0.546053	0.0338983	0
Dnah7b	0.0152049	0.0198777	0.0283414	0.00674871	0.0196078	0.0263809	0.0142712	0.0275344	0.0399361	0.0199637	0.0190476	0.00995025	0.00678733	0.00997506	0.0131579	0.00847458	0
Slc39a10	0.13091	0.175841	0.168116	0.186979	0.159512	0.384996	0.216106	0.166458	0.21885	0.294011	0.152381	0.0497512	0.108597	0.114713	0.0394737	0.059322	0
Gm28151	0.00352309	0.00286697	0.00483092	0.00396983	0.00264971	0.00494641	0.0030581	0.00625782	0.00479233	0.00362976	0.00476191	0.00373134	0.00226244	0.0074813	0	0	0
4933411E06Rik	0.00111255	0.000955657	0.0057971	0.00198491	0.00211977	0.00577082	0.00101937	0.00125156	0	0.00181488	0	0.00373134	0	0	0.00657895	0	0
Tmeff2	0.0272576	0.018922	0.0454106	0.0651052	0.132485	0.554823	0.0295617	0.028786	0.607029	0.0326679	0	0.0559701	0.0113122	0.0174564	0.0263158	0	0
Cavin2	0.223809	0.184251	0.381965	0.368797	0.565448	2.22589	0.557594	0.239049	0.412141	0.46098	0.814286	0.238806	1.93213	6.41397	0.296053	0.169492	0
Nabp1	0.0489523	0.0355505	0.0853462	0.0186582	0.0264971	0.0684254	0.0417941	0.0538173	0.0702875	0.0290381	0	0.00373134	0.040724	0.00997506	0.164474	0.0677966	0
Myo1b	0.269238	0.433295	0.407729	0.225089	0.0932697	0.131904	0.391437	0.317897	0.217252	0.500907	0.0761905	0.136816	2.08824	0.600998	0.0789474	0.186441	0
Gm31812	0.00389394	0.00458716	0.00933977	0.00436681	0.00582936	0.0156636	0.00611621	0.00250313	0.00798722	0.00907441	0	0.00621891	0.00226244	0	0	0	0
Stat1	0.449657	0.392202	0.690821	0.30528	0.290938	1.51443	0.460754	2.8836	0.696486	0.551724	0.233333	0.238806	0.452489	0.548628	0.717105	0.338983	0
Gls	0.545707	0.603784	0.458615	0.478364	0.473768	0.380049	0.430173	0.540676	0.488818	0.626134	0.338095	0.400498	0.307692	0.483791	0.348684	0.432203	0
Nab1	0.537178	0.382454	0.547182	0.549424	0.573927	0.845012	0.490316	0.561952	0.442492	0.571688	0.438095	0.359453	1.00905	0.446384	0.414474	0.423729	0
Gm553	0.000556277	0.000764526	0.000644122	0.000793966	0.000529942	0	0	0.00250313	0	0.00181488	0	0	0	0	0	0	0
Nemp2	0.0237345	0.0214067	0.0283414	0.0202461	0.0206677	0.0511129	0.0254842	0.0300375	0.0207668	0.0707804	0.0142857	0.00995025	0.0542986	0.0349127	0.0263158	0	0
Mfsd6	0.0851103	0.0743502	0.063124	0.113537	0.128776	0.281946	0.0530071	0.0826033	0.0814696	0.0744102	0.185714	0.0422886	0.0316742	0.154613	0.0855263	0.059322	0
Inpp1	0.223994	0.265482	0.281159	0.294958	0.267091	0.426216	0.27421	0.555695	0.330671	0.294011	0.304762	0.106965	0.0927602	0.246883	0.118421	0.152542	0
Hibch	0.189505	0.196865	0.232206	0.170306	0.105988	0.194559	0.237513	0.202753	0.170927	0.243194	0.166667	0.0820896	0.151584	0.0897756	0.151316	0.169492	0
1700019D03Rik	0.0370851	0.0466361	0.0235105	0.417626	0.261261	0.0272053	0.103976	0.0988736	0.247604	0.212341	0.0571429	0.0360697	0.0113122	0.0199501	0.0263158	0.0254237	0
Pms1	0.0202114	0.0259939	0.0286634	0.0258039	0.0206677	0.0329761	0.0214067	0.0250313	0.0255591	0.0871143	0.047619	0.00995025	0.0361991	0.00249377	0.00657895	0.0169492	0
Ormdl1	0.088448	0.0884939	0.117874	0.0853513	0.0704822	0.178071	0.0948012	0.0913642	0.151757	0.22323	0.0666667	0.0273632	0.11991	0.0473815	0.0855263	0.0677966	0.0540541
Osgepl1	0.128129	0.140291	0.163285	0.134974	0.122417	0.160758	0.16106	0.140175	0.178914	0.215971	0.180952	0.0460199	0.138009	0.0648379	0.0789474	0.237288	0
Gm28551	0.0014834	0.00248471	0.0041868	0.00158793	0.00105988	0.0016488	0.00509684	0.00250313	0.00159744	0	0	0	0.00226244	0	0	0.00847458	0
Asnsd1	0.601335	0.599771	0.679227	0.466455	0.409645	0.63479	0.657492	0.618273	0.567093	0.802178	0.271429	0.432836	0.423077	0.53616	0.605263	0.898305	0.027027
Dnah7a	0.00222511	0.000764526	0.00289855	0.000396983	0.00741918	0.00247321	0.00203874	0.00375469	0.00479233	0.00362976	0.0380952	0	0.00678733	0	0	0	0
Stk17b	0.260523	0.298547	0.373913	0.0988487	0.157393	0.149217	0.182467	0.295369	0.166134	0.473684	0.990476	0.0870647	0.153846	0.139651	0.546053	0.228814	0.027027
Hecw2	0.00834415	0.0108945	0.0180354	0.0150854	0.0158983	0.0181369	0.00815494	0.0112641	0.086262	0.0217786	0.0571429	0.00870647	0.133484	0.149626	0.0131579	0.00847458	0
Gtf3c3	0.162989	0.166476	0.203543	0.119889	0.0953895	0.230833	0.175331	0.212766	0.199681	0.183303	0.104762	0.079602	0.138009	0.102244	0.0657895	0.0508475	0
Pgap1	0.0450584	0.0495031	0.0660225	0.0206431	0.0291468	0.084089	0.019368	0.0413016	0.0878594	0.0435572	0.047619	0.0211443	0.00678733	0.0074813	0.0723684	0	0
Ankrd44	0.159651	0.155581	0.152979	0.111552	0.148914	0.244847	0.107034	0.107635	0.234824	0.221416	0.0809524	0.0447761	0.180995	0.0922693	0.230263	0.0169492	0
Sf3b1	1.82959	1.987	2.02222	1.99285	1.81823	2.03545	2.55657	2.01502	1.64537	2.80581	1.86667	1.82836	2.5	2.27182	2.02632	1.77119	1.02703
Coq10b	0.613017	0.805046	0.689533	0.889639	0.595654	0.574608	0.856269	0.740926	0.549521	1.049	0.638095	0.754975	0.714932	0.802993	0.513158	0.737288	0
Hspd1	1.05674	1.25803	2.13849	1.38706	1.11129	1.94971	2.04791	1.15519	1.44888	1.98367	1.24762	1.54229	1.61538	1.51372	1.30921	1.61864	0.675676
Hspe1	4.05693	4.56594	5.94654	4.05915	3.38315	4.21764	4.80938	4.37297	4.17891	3.86207	3.78571	4.87313	4.25113	4.27182	4.59211	6.28814	1.67568
Mob4	0.877619	0.926032	0.847021	0.847162	0.687864	0.756801	1.04587	0.87234	0.646965	1.16334	0.885714	0.945274	1.26923	1.31671	0.776316	0.991525	0.27027
Rftn2	0.3397	0.366017	0.344928	0.237793	0.219926	0.0816158	0.288481	0.305382	0.238019	0.303085	0.247619	0.105721	0.285068	0.112219	0.118421	0.118644	0.027027
Gm10561	0.135917	0.132072	0.184219	0.0524017	0.0567038	0.0486397	0.130479	0.112641	0.0798722	0.0998185	0.0904762	0.0298507	0.0723982	0.0174564	0.0131579	0.0254237	0
Mars2	0.0328203	0.0428135	0.0521739	0.0337435	0.0217276	0.0412201	0.0479103	0.0538173	0.0399361	0.0744102	0.0380952	0.00995025	0.0271493	0.0274314	0.0131579	0.00847458	0
Plcl1	0.121825	0.133028	0.0972625	0.0905121	0.0445151	0.195383	0.0723751	0.150188	0.0623003	0.174229	0.0333333	0.0410448	0.233032	0.0224439	0.0394737	0	0
Satb2	0.00407936	0.00439602	0.00644122	0.0023819	0.00529942	0.00247321	0.0030581	0.00625782	0.0111821	0.00907441	0.00476191	0	0.0113122	0	0	0	0
4930558J18Rik	0.00333766	0.00229358	0.00644122	0.00158793	0.00211977	0.0107172	0.0316004	0.00250313	0.00958466	0.110708	0	0.0124378	0.00452489	0.00498753	0.0263158	0	0
1700066M21Rik	0.0463564	0.0485474	0.0592593	0.0301707	0.0233174	0.071723	0.0632008	0.048811	0.057508	0.186933	0.0285714	0.0161692	0.0520362	0.0199501	0.0197368	0.0338983	0
Tyw5	0.183942	0.176223	0.211272	0.143708	0.111288	0.215169	0.250765	0.188986	0.154952	0.255898	0.17619	0.0597015	0.133484	0.0798005	0.0526316	0.110169	0
Maip1	0.358242	0.394495	0.476329	0.267566	0.218866	0.411377	0.425076	0.396746	0.364217	0.402904	0.2	0.0858209	0.346154	0.19202	0.184211	0.228814	0
Spats2l	0.690896	0.687309	0.552335	0.448988	0.428193	0.697444	0.441386	0.806008	0.375399	0.533575	0.933333	0.207711	0.106335	0.249377	0.0789474	0.127119	0
Kctd18	0.126646	0.134365	0.13752	0.105597	0.0916799	0.113768	0.11315	0.14393	0.138978	0.127042	0.128571	0.0559701	0.081448	0.0448878	0.0855263	0.0762712	0
Sgo2a	0.024847	0.031919	0.0689211	0.0198491	0.0148384	0.122012	0.165138	0.0413016	0.0958466	1.30127	0.0190476	0.0348259	0.0972851	0.0872818	0.0263158	0.0508475	0
Aox1	0.0276284	0.024656	0.0280193	0.0861453	0.195019	0.156636	0.0122324	0.0312891	0.13099	0.030853	0.2	0.0186567	0.0361991	0.00997506	0.00657895	0.0169492	0
Aox3	0.00445021	0.00286697	0.00805153	0.0103216	0.144674	0.319868	0.00611621	0.00500626	0.359425	0.0217786	0.0619048	0.0248756	0.00678733	0.00498753	0.0131579	0.00847458	0
Bzw1	1.67699	1.84327	1.97069	1.73561	1.39693	2.11871	2.90214	1.82478	1.72843	2.18875	1.30952	1.95522	1.96606	2.04738	1.625	1.5	0.918919
Clk1	0.612646	0.588112	0.630596	0.599047	0.702703	0.79967	0.595311	0.607009	0.837061	0.560799	0.652381	0.491294	0.531674	0.700748	0.828947	0.550847	0.0810811
Ppil3	0.544409	0.538417	0.614171	0.505359	0.351881	0.612531	0.650357	0.578223	0.547923	0.577132	0.461905	0.406716	0.434389	0.416459	0.513158	0.627119	0.0540541
Nif3l1	0.246801	0.265099	0.327858	0.273124	0.149444	0.341303	0.382263	0.277847	0.249201	0.388385	0.214286	0.10199	0.199095	0.0648379	0.151316	0.127119	0
Orc2	0.135546	0.163609	0.19839	0.15006	0.100159	0.16488	0.203874	0.133917	0.158147	0.399274	0.0904762	0.0621891	0.117647	0.0922693	0.0986842	0.0423729	0
Gm15834	0.00407936	0.00401376	0.00740741	0.0023819	0.00264971	0.00577082	0.00407747	0.00750939	0.00638978	0	0.00476191	0	0	0	0	0	0
Fam126b	0.125162	0.115252	0.145894	0.109567	0.120827	0.154163	0.107034	0.0988736	0.201278	0.127042	0.128571	0.0559701	0.0904977	0.104738	0.118421	0.0677966	0
Ndufb3	1.73688	1.77561	1.71691	1.9476	1.75623	1.77741	2.22426	1.72215	1.42332	1.86025	1.99524	2.08458	2.28281	2.12968	2.09211	3.33051	1.21622
Als2cr12	0.000927128	0.000764526	0.00483092	0.00198491	0	0.0140148	0	0.00375469	0.00638978	0	0	0	0	0.00249377	0	0.0254237	0
Cflar	0.462451	0.575497	0.443156	0.553791	0.45787	0.453421	0.61264	0.564456	0.517572	0.598911	0.409524	0.246269	0.404977	0.458853	0.434211	0.237288	0
Casp8	0.387725	0.44591	0.505314	0.289798	0.18177	0.56554	0.349643	0.460576	0.463259	0.602541	0.238095	0.169154	0.404977	0.660848	0.743421	0.305085	0
Trak2	0.129427	0.17393	0.149436	0.140929	0.103339	0.205276	0.169215	0.145181	0.194888	0.221416	0.0952381	0.0870647	0.151584	0.102244	0.0723684	0.101695	0
Stradb	0.140738	0.139526	0.169404	0.102422	0.0699523	0.196208	0.164118	0.125156	0.108626	0.123412	0.0761905	0.0472637	0.115385	0.042394	0.0855263	0.135593	0.0810811
Tmem237	0.509364	0.536506	0.457971	0.663755	0.494436	0.414674	1.01121	0.473091	0.376997	1.50635	0.657143	0.287313	0.41629	0.209476	0.256579	0.194915	0
G730003C15Rik	0.011311	0.0128058	0.00901771	0.00714569	0.0100689	0.0197857	0.0142712	0.0150188	0.0127796	0.0217786	0.00476191	0.00124378	0.0113122	0.00498753	0	0.0169492	0
Mpp4	0.000556277	0.00210245	0.00193237	0.000793966	0.000529942	0.000824402	0	0.00125156	0	0.00544465	0	0	0	0	0	0	0
Als2	0.0267013	0.0313456	0.0309179	0.0262009	0.018548	0.0247321	0.0244648	0.0350438	0.0319489	0.0635209	0.00476191	0.00248756	0.020362	0.0149626	0.0394737	0.00847458	0
Cdk15	0.00389394	0.00172018	0.0057971	0.000396983	0.00211977	0.0379225	0.00203874	0.00375469	0.014377	0.00362976	0	0.00124378	0.0384615	0.00498753	0.00657895	0	0
Fzd7	0.0880771	0.0844801	0.0830918	0.102422	0.141494	0.193735	0.0754332	0.10388	0.190096	0.114338	0.12381	0.0373134	0.0656109	0.0224439	0.0855263	0.0169492	0
Gm973	0.000741702	0.000573394	0.00128824	0.00119095	0.0137785	0.00659522	0.00203874	0.00500626	0.00319489	0.00181488	0.00952381	0.00497512	0	0	0.0263158	0	0
Sumo1	3.00964	2.97821	2.78357	3.22588	2.99099	2.68838	3.82671	3.19524	2.58466	3.57895	2.64762	3.50373	3.40498	3.33915	3	2.88136	1.13514
Nop58	0.394771	0.479931	0.805797	0.466852	0.259141	0.877164	0.917431	0.474343	0.583067	1.29583	0.328571	0.347015	0.479638	0.526185	0.269737	0.305085	0.0540541
Bmpr2	0.456889	0.587347	0.442834	0.560143	0.444091	0.476505	0.415902	0.564456	0.597444	0.553539	0.452381	0.302239	0.332579	0.446384	0.348684	0.288136	0
Fam117b	0.131467	0.187309	0.167472	0.0865423	0.0741918	0.126958	0.106014	0.132666	0.146965	0.0816697	0.0428571	0.0422886	0.142534	0.127182	0.138158	0.0423729	0
Ica1l	0.000927128	0.00286697	0.00289855	0.00119095	0.00211977	0.00329761	0.00101937	0	0.00159744	0.00725953	0	0	0.00226244	0.00249377	0.00657895	0	0
Wdr12	0.180234	0.244839	0.306924	0.20921	0.176471	0.298434	0.480122	0.204005	0.250799	0.430127	0.185714	0.0808458	0.151584	0.157107	0.171053	0.0932203	0.027027
Carf	0.124791	0.124618	0.123349	0.0623263	0.0614732	0.0741962	0.077472	0.0926158	0.102236	0.139746	0.0666667	0.0310945	0.061086	0.042394	0.0526316	0.0338983	0.0540541
Nbeal1	1.0979	1.13093	0.824799	1.00834	0.849497	0.707337	0.655454	1.02253	0.672524	0.956443	0.771429	0.904229	1.21041	1.15461	0.710526	0.90678	0.216216
Cyp20a1	0.914519	0.917813	0.981965	1.17229	0.874404	0.648805	1.19878	0.957447	0.832268	1.08348	1.25238	0.973881	1.14706	0.962594	0.657895	0.940678	0.27027
Abi2	0.251437	0.248089	0.264412	0.242557	0.220986	0.336356	0.218145	0.241552	0.351438	0.3902	0.190476	0.0895522	0.346154	0.122195	0.0394737	0.177966	0.0540541
Raph1	1.15075	0.793387	0.631884	0.976181	1.15527	0.76587	0.652396	0.956195	0.912141	1.08167	0.947619	0.86194	1.27602	0.957606	0.710526	0.79661	0.162162
Cd28	0.0452438	0.0124235	0.0154589	0.0583565	0.0556439	0.0255565	0.0275229	0.028786	0.00638978	0.0780399	0.00952381	0.0174129	0.0158371	0.00498753	0.0855263	0.0423729	0.027027
Icos	0.00129798	0.00172018	0.00161031	0.0023819	0.00582936	0.00329761	0	0	0.00479233	0	0	0	0.00226244	0	0.0394737	0	0
Pard3b	0.211385	0.274274	0.18744	0.233823	0.227345	0.182193	0.135576	0.256571	0.202875	0.348457	0.166667	0.0733831	0.113122	0.0773067	0.0131579	0.0762712	0
Nrp2	0.101984	0.223242	0.390016	0.0714569	0.0487546	0.300082	0.158002	0.202753	0.167732	0.179673	0.0285714	0.0721393	0.244344	0.832918	0.342105	0.101695	0.027027
Ino80d	0.259596	0.27026	0.279549	0.263994	0.203498	0.272877	0.246687	0.274093	0.303514	0.352087	0.204762	0.13806	0.21267	0.134663	0.151316	0.110169	0.027027
Ino80dos	0.0079733	0.0105122	0.0099839	0.0111155	0.00794913	0.00659522	0.0122324	0.00750939	0.00479233	0.0145191	0.00952381	0.00248756	0.0113122	0.00249377	0.0197368	0	0
Gm20342	0.0693492	0.0722477	0.0856683	0.0726479	0.0567038	0.0857378	0.0835882	0.0563204	0.0830671	0.0725953	0.0809524	0.0174129	0.0859729	0.042394	0.0657895	0.0169492	0
Ndufs1	0.399221	0.42737	0.47182	0.401747	0.259141	0.455894	0.58104	0.404255	0.335463	0.519056	0.352381	0.195274	0.50905	0.279302	0.223684	0.601695	0.0540541
Eef1b2	7.45337	7.38417	10.3349	5.58634	5.3434	9.24073	6.6422	7.52691	7.11182	5.26497	5.15238	7.47761	5.82579	6.94514	7.05263	8.5	4.13514
Gpr1	0.000370851	0.000573394	0	0.0154823	0.0111288	0.0288541	0.0030581	0	0.00638978	0.00544465	0	0	0	0	0.00657895	0	0
Zdbf2	0.00203968	0.00229358	0.00740741	0.000793966	0.00158983	0.479802	0.0030581	0.00125156	0.00958466	0.00181488	0.00476191	0.0124378	0	0.00997506	0.00657895	0	0
Adam23	0.0226219	0.0372706	0.0818035	0.00913061	0.0201378	0.343776	0.0336391	0.0262829	0.209265	0.0272232	0	0.0360697	0.0113122	0.00997506	0.0263158	0.0254237	0
Fastkd2	0.0904877	0.109709	0.145894	0.093688	0.0551139	0.153339	0.134557	0.12015	0.135783	0.116152	0.0809524	0.0435323	0.0950226	0.0773067	0.0460526	0.0508475	0.027027
Gm13749	0.00927128	0.0194954	0.00708535	0.00635173	0.00264971	0.0016488	0.0183486	0.0112641	0.00319489	0.0217786	0.00476191	0.00248756	0.0158371	0.00249377	0	0	0
Klf7	0.861302	0.900229	0.808696	0.980151	1.16958	0.545754	0.804281	0.829787	0.971246	1.01996	1.30476	0.879353	1.40045	1.57855	0.697368	0.864407	0.216216
Creb1	0.265344	0.268731	0.29372	0.263994	0.257022	0.283594	0.256881	0.306633	0.346645	0.370236	0.185714	0.0995025	0.253394	0.17207	0.236842	0.0762712	0
Mettl21a	0.370666	0.414182	0.426731	0.321159	0.217276	0.347898	0.374108	0.362954	0.383387	0.428312	0.219048	0.141791	0.262443	0.114713	0.203947	0.144068	0.0540541
Ccnyl1	0.104951	0.136659	0.14686	0.0754268	0.0408055	0.1385	0.110092	0.146433	0.220447	0.139746	0.0142857	0.0422886	0.0588235	0.104738	0.0394737	0.0338983	0
Fzd5	0.145188	0.154052	0.169726	0.0198491	0.0196078	0.0511129	0.0835882	0.16771	0.0271566	0.092559	0.0142857	0.0348259	0.0542986	0.0174564	0.0657895	0.0508475	0
Plekhm3	0.0641572	0.085818	0.073752	0.0516078	0.0519343	0.0420445	0.0570846	0.0525657	0.0543131	0.0980036	0.0428571	0.0149254	0.0520362	0.0548628	0.0526316	0.00847458	0
Akr1cl	0.0285555	0.00936544	0.0125604	0.00913061	0.0169581	0.00412201	0.0265036	0.020025	0.00638978	0.0326679	0	0.00746269	0.00452489	0.00498753	0	0	0
D630023F18Rik	0.000556277	0.000955657	0.00354267	0	0	0.000824402	0.00101937	0.00250313	0	0	0	0.00248756	0	0	0.0197368	0	0
Idh1	0.987762	1.04683	0.96715	1.1052	0.860625	1.19786	1.41998	0.969962	1.38179	0.475499	0.480952	1.23259	0.830317	0.935162	1.10526	1.10169	0.27027
Pikfyve	0.160949	0.176032	0.182609	0.120286	0.103339	0.163232	0.158002	0.214018	0.202875	0.15971	0.138095	0.0547264	0.11086	0.0872818	0.144737	0.059322	0
Map2	0.0912294	0.0701453	0.068599	0.0801906	0.0323264	0.0173124	0.116208	0.0951189	0.00638978	0.357532	0.0190476	0.0472637	0.171946	0.0174564	0.0263158	0.0169492	0
Rpe	0.292972	0.302179	0.32657	0.263994	0.189719	0.314097	0.361876	0.349186	0.253994	0.381125	0.180952	0.162935	0.221719	0.159601	0.0723684	0.059322	0
Kansl1l	0.122195	0.139144	0.145572	0.104803	0.107578	0.184666	0.107034	0.157697	0.159744	0.23412	0.142857	0.0410448	0.126697	0.0897756	0.0986842	0.0508475	0
Acadl	0.748192	0.695528	0.855072	0.666137	0.584526	1.06018	0.83792	0.826033	0.733227	1.07078	0.933333	0.820896	0.977376	0.952618	0.796053	2.55932	0.108108
Myl1	0.00111255	0.00286697	0.00869565	0.0023819	0.00529942	0	0.00407747	0.00125156	0.00159744	0	0	0.00248756	0.0678733	0	0	1.00847	0.0540541
Lancl1	0.369553	0.409404	0.32818	0.353315	0.329624	0.403133	0.430173	0.361702	0.367412	0.569873	0.285714	0.103234	0.366516	0.119701	0.184211	0.127119	0
Ikzf2	0.0956796	0.103593	0.099839	0.0520048	0.0673026	0.161583	0.0448522	0.0901126	0.0990415	0.0653358	0.0714286	0.0149254	0.0746606	0.0174564	0.0131579	0.00847458	0
Bard1	0.0133506	0.0158639	0.0183575	0.0174672	0.0111288	0.0263809	0.0265036	0.020025	0.0175719	0.352087	0.00952381	0.0174129	0.0158371	0.0274314	0.0197368	0	0
Atic	0.258112	0.357225	0.416747	0.366018	0.229995	0.49629	0.449541	0.315394	0.365815	0.500907	0.228571	0.199005	0.285068	0.169576	0.177632	0.186441	0.027027
Fn1	32.6718	29.646	29.1749	6.08019	5.58135	16.1533	14.1814	29.0751	22.8323	12.3648	3.81429	15.7214	14.1991	14.2145	13.4474	21.2288	6.13514
Apol7d	0.0118672	0.00993884	0.00837359	0.0115125	0.00582936	0.0280297	0.00917431	0.00876095	0.00638978	0.0163339	0	0.00124378	0.0180995	0	0.00657895	0	0
Gm8883	0.00222511	0.00152905	0.00644122	0	0	0.0016488	0	0	0.00638978	0	0	0	0	0	0	0	0
Gm28818	0.0014834	0.000955657	0.00289855	0.000396983	0	0.00577082	0.00101937	0	0.00798722	0	0	0	0.00452489	0	0	0	0
Mreg	0.0014834	0.00152905	0.00128824	0.000396983	0.00158983	0.00659522	0.00101937	0	0	0.00181488	0	0.00124378	0.00904977	0.00997506	0	0	0
D230017M19Rik	0.0190988	0.0154817	0.0199678	0.0166733	0.0201378	0.0338005	0.0122324	0.0175219	0.0335463	0.0217786	0.00952381	0.00746269	0.0180995	0.00249377	0.0131579	0.0338983	0
Pecr	0.188207	0.208142	0.250564	0.168718	0.0895601	0.204452	0.163099	0.177722	0.183706	0.168784	0.0904762	0.0572139	0.10181	0.0274314	0.0526316	0.110169	0
Tmem169	0.0150195	0.0141437	0.0170692	0.0146884	0.00582936	0.00824402	0.0183486	0.0137672	0	0.00907441	0.0142857	0.00995025	0.00226244	0	0	0	0
Xrcc5	0.20267	0.222095	0.270531	0.145296	0.122946	0.389118	0.196738	0.20776	0.199681	0.225045	0.152381	0.0833333	0.144796	0.0573566	0.0789474	0.0932203	0
Smarcal1	0.0932691	0.0852446	0.102093	0.0531957	0.0408055	0.112119	0.0866463	0.0788486	0.100639	0.150635	0.047619	0.0261194	0.0701357	0.0349127	0.0723684	0.0847458	0
Rpl37a	51.4712	46.7393	53.6283	41.3982	45.1574	48.0354	40.8461	48.6821	53.2045	37.1452	41.0143	50.097	39.9729	51.803	62.6513	50.2881	18.5676
Igfbp2	0.0391248	0.165902	0.0363929	0.00436681	0.00582936	0.0577082	0.0397554	0.0475594	0.00479233	0.030853	0.138095	0.011194	0.192308	0.00498753	0.00657895	0.00847458	0
Igfbp5	0.312998	0.259174	0.228341	1.72092	0.503975	7.31739	0.422018	0.326658	0.888179	0.607985	2.85714	0.677861	2.53394	0.790524	0.0657895	0.0338983	0.0540541
6030407O03Rik	0	0.0030581	0	0.00277888	0.000529942	0.150041	0.00509684	0.00250313	0.00319489	0.00907441	0	0.00248756	0	0	0	0	0
Tns1	0.786946	0.794534	0.783253	0.792775	0.678325	0.346249	0.572885	0.778473	0.485623	0.662432	0.747619	0.497512	1.60407	1.00748	0.447368	0.805085	0.189189
Rufy4	0.00222511	0.00114679	0.00193237	0.000396983	0.000529942	0	0.00203874	0.00250313	0	0.00362976	0	0.00373134	0	0	0	0	0
Cxcr2	0.00463564	0.00592508	0.00547504	0.00317586	0.00317965	0.00659522	0.00509684	0.00625782	0.00798722	0.0108893	0	0	0.00678733	0.0124688	0	0	0
Arpc2	9.26238	8.08142	7.13011	7.30131	5.30578	7.21517	9.66055	8.09887	5.06709	8.06897	5.74286	7.77114	8.55656	9.12968	11.6382	7.08475	2.67568
Gpbar1	0.00778787	0.00840979	0.0312399	0.00158793	0.00158983	0.0420445	0.00713558	0.00625782	0.0207668	0	0.00476191	0.00248756	0.0113122	0	0	0	0
Aamp	1.58112	1.60226	1.60837	1.73521	1.67727	2.06101	1.81753	1.60701	1.50639	1.43013	1.85714	1.5199	2.04751	1.68828	1.57237	1.52542	0.945946
Pnkd	1.04024	1.07951	0.907246	1.16673	0.965554	1.13932	1.05199	0.928661	0.873802	1.0726	1.17619	1.30597	1.46154	1.63591	1.15789	1.55085	0.243243
Tmbim1	0.51437	0.48643	0.47504	1.03771	0.629571	0.673537	0.574924	0.50438	0.509585	0.604356	0.904762	0.472637	0.538462	0.618454	0.631579	0.542373	0
Catip	0.0632301	0.0454893	0.101771	0.0353315	0.0286169	0.0750206	0.0438328	0.0550688	0.0543131	0.0199637	0.0190476	0.0261194	0.0950226	0.0149626	0	0	0
Slc11a1	0.00482106	0.00191132	0.0112721	0.00436681	0.0100689	0.00247321	0.0030581	0.00750939	0.0495208	0.00725953	0.00476191	0.00124378	0.0701357	0.0074813	0.802632	0	0
Ctdsp1	0.528463	0.442469	0.543961	0.697102	0.585056	0.681781	0.643221	0.521902	0.584665	0.800363	0.557143	0.455224	0.58371	0.665835	0.657895	0.610169	0.0540541
Usp37	0.0904877	0.109327	0.116586	0.0861453	0.0720721	0.12366	0.117227	0.100125	0.115016	0.274047	0.0619048	0.0422886	0.0972851	0.124688	0.0394737	0.0762712	0.027027
Cnot9	0.108474	0.113532	0.16715	0.105597	0.0704822	0.1723	0.174312	0.123905	0.140575	0.328494	0.0666667	0.0708955	0.140271	0.0698254	0.125	0.144068	0
Plcd4	0.000741702	0.00324924	0.00161031	0.000396983	0.00158983	0.00412201	0.00101937	0	0	0	0	0	0	0.00249377	0	0	0
Zfp142	0.0801038	0.0909786	0.0988728	0.0643112	0.0641229	0.0873866	0.0754332	0.097622	0.119808	0.108893	0.0714286	0.0261194	0.0723982	0.0349127	0.0526316	0.00847458	0
Bcs1l	0.173744	0.159404	0.215137	0.131401	0.113408	0.242374	0.158002	0.153942	0.186901	0.157895	0.142857	0.0447761	0.158371	0.074813	0.0394737	0.135593	0
Rnf25	0.255331	0.263953	0.289211	0.183406	0.140435	0.276175	0.254842	0.276596	0.279553	0.22686	0.138095	0.116915	0.153846	0.0972569	0.0986842	0.0762712	0
Stk36	0.0133506	0.014526	0.0170692	0.00714569	0.00317965	0.0403957	0.011213	0.00750939	0.0223642	0.0127042	0.00476191	0.00248756	0.0158371	0	0	0.00847458	0
Ttll4	0.0389394	0.0370795	0.0470209	0.0369194	0.027027	0.0643034	0.0326198	0.0450563	0.0623003	0.0671506	0.0190476	0.0223881	0.0316742	0.0124688	0.0131579	0.00847458	0
Cyp27a1	0.163731	0.105313	0.0776167	0.374355	0.859036	0.0956307	0.0672783	0.125156	0.145367	0.170599	0.247619	0.0435323	0.061086	0.0149626	0.256579	0.144068	0
Prkag3	0.00111255	0.000573394	0.00161031	0.000793966	0	0.00906842	0.0030581	0	0	0	0	0.00124378	0	0	0	0.00847458	0
Wnt6	0.00815872	0.0194954	0.0154589	0.0127035	0.0429253	0.0346249	0.0163099	0.0162703	0.0447284	0.0816697	0	0.0124378	0.0113122	0.0149626	0.0131579	0.0169492	0
Ihh	0.00111255	0.000955657	0.000966184	0.000793966	0	0	0.00101937	0	0	0	0	0	0	0	0	0	0
Nhej1	0.078435	0.077026	0.111755	0.0516078	0.0429253	0.140973	0.0948012	0.077597	0.0926518	0.15971	0.0380952	0.0211443	0.0633484	0.032419	0.0394737	0.0508475	0
Slc23a3	0.0014834	0.00152905	0.00386473	0.0023819	0.00158983	0.272877	0.00407747	0.00375469	0.00638978	0.00362976	0.00952381	0.0161692	0.00452489	0	0	0	0
Cnppd1	0.384016	0.435398	0.446699	0.409686	0.427663	0.658697	0.414883	0.396746	0.503195	0.444646	0.295238	0.146766	0.382353	0.336658	0.434211	0.177966	0.027027
Retreg2	0.455961	0.512615	0.470531	0.585153	0.474828	0.72465	0.427115	0.449312	0.58147	1.00726	0.47619	0.323383	0.384615	0.481297	0.578947	0.389831	0.027027
Zfand2b	0.419247	0.408066	0.432528	0.459706	0.342342	0.436109	0.449541	0.409262	0.378594	0.638838	0.347619	0.160448	0.506787	0.184539	0.453947	0.118644	0.027027
Abcb6	0.0812164	0.0732034	0.094686	0.0901151	0.0434552	0.0700742	0.101937	0.0675845	0.0607029	0.0961887	0.047619	0.0261194	0.0475113	0.032419	0.0328947	0.0169492	0
Atg9a	0.201187	0.209671	0.229952	0.170306	0.151563	0.202803	0.20897	0.20025	0.204473	0.201452	0.166667	0.0597015	0.190045	0.114713	0.125	0.0932203	0
Ankzf1	0.107918	0.127676	0.142029	0.0801906	0.0747218	0.205276	0.100917	0.140175	0.13738	0.092559	0.0952381	0.050995	0.0972851	0.104738	0.0855263	0.0508475	0
Glb1l	0.15038	0.110856	0.124638	0.0742358	0.0895601	0.127782	0.109072	0.151439	0.13738	0.107078	0.1	0.0410448	0.0497738	0.0448878	0.0657895	0.00847458	0
Stk16	0.669757	0.690749	0.65475	0.749107	0.525702	0.636439	1	0.744681	0.536741	1.02722	0.719048	0.63806	0.735294	0.775561	0.572368	0.754237	0.108108
Tuba4a	0.0294827	0.0284786	0.0930757	0.0254069	0.0307366	0.62737	0.0428135	0.0438048	0.146965	0.0272232	0.0142857	0.0597015	0.0452489	0.0698254	0.230263	3.68644	0.0540541
Dnajb2	0.216577	0.247898	0.218035	0.254863	0.234764	0.230833	0.262997	0.222778	0.234824	0.185118	0.395238	0.0746269	0.309955	0.127182	0.111842	0.338983	0
Ptprn	0.0413499	0.148318	0.358132	0.0178642	0.00794913	0.202803	0.111111	0.128911	0.135783	0.0871143	0.0190476	0.0149254	0.0882353	0.0349127	0.0197368	0.161017	0
Resp18	0.000370851	0.00286697	0.000966184	0.00277888	0.00105988	0.000824402	0	0	0	0.00725953	0	0	0	0	0	0	0
Dnpep	2.60597	2.51051	2.46989	2.1838	1.66614	1.50289	2.11417	2.38423	1.78275	1.72958	1.08571	2.06841	2.42308	1.86534	1.54605	2.02542	0.918919
Des	0.157797	0.216743	1.03833	0.173879	0.117647	1.45095	0.278287	0.192741	1.71086	0.176044	0.0666667	0.160448	3.38688	0.154613	0.0460526	6.87288	0.108108
Speg	0.120712	0.0974771	0.247665	0.0424772	0.0370959	0.251443	0.104995	0.117647	0.13738	0.0453721	0.109524	0.0447761	0.183258	0.032419	0.144737	0.0677966	0
Gmppa	0.885407	0.836774	1.02576	0.799524	0.698993	0.748557	0.793068	0.862328	0.822684	0.718693	0.452381	0.926617	0.68552	0.780549	0.585526	1.02542	0.243243
Chpf	2.74003	2.97706	2.22061	2.38349	1.62321	0.826876	2.28746	2.67334	1.45687	2.65336	1.67619	1.85697	1.73529	1.53117	1.31579	2.02542	1.05405
Obsl1	0.35954	0.357798	0.435749	0.263597	0.187599	0.356966	0.337411	0.322904	0.333866	0.384755	0.171429	0.131841	0.201357	0.0798005	0.0460526	0.127119	0
Tmem198	0.0140923	0.0150994	0.0154589	0.0127035	0.0105988	0.0148392	0.0122324	0.0150188	0.0111821	0.0199637	0.00476191	0.00995025	0.0180995	0.0074813	0	0.00847458	0
Inha	0.0272576	0.0198777	0.0276973	0.0115125	0.0132485	0.0502885	0.00611621	0.0212766	0.0207668	0.0199637	0	0.00995025	0.00226244	0	0	0.0169492	0
Stk11ip	0.044873	0.0452982	0.057649	0.0309647	0.0291468	0.0700742	0.0265036	0.0463079	0.0463259	0.030853	0.00952381	0.00248756	0.040724	0.0249377	0.0592105	0.0423729	0
Slc4a3	0.123123	0.0990061	0.0975845	0.159984	0.103339	0.131904	0.0795107	0.110138	0.129393	0.117967	0.0571429	0.0236318	0.108597	0.0199501	0.0394737	0.0423729	0
Epha4	0.0930836	0.113914	0.163285	0.0591505	0.109698	0.233306	0.0479103	0.0951189	0.110224	0.076225	0.133333	0.0161692	0.0339367	0.117207	0.0197368	0.0254237	0
Pax3	0.00352309	0.000382263	0.00354267	0.000793966	0	0	0.00407747	0	0	0.00181488	0	0	0	0	0	0	0
Farsb	0.273688	0.325879	0.414493	0.329893	0.216216	0.479802	0.495413	0.275344	0.348243	0.484574	0.338095	0.160448	0.39819	0.221945	0.328947	0.144068	0
Mogat1	0.0014834	0.00152905	0.00322061	0.00158793	0.00158983	0.0338005	0.00203874	0	0	0.00181488	0	0.00373134	0	0.00249377	0	0	0
Acsl3	0.274059	0.194381	0.506924	0.12108	0.118707	0.146744	0.267074	0.251564	0.164537	0.257713	0.1	0.0708955	0.156109	0.0947631	0.0921053	0.0762712	0
Utp14b	0.0311515	0.0338303	0.0402576	0.0250099	0.0148384	0.0313273	0.0448522	0.0237797	0.0335463	0.0562613	0.00476191	0.00497512	0.0180995	0.00997506	0.00657895	0.00847458	0
Kcne4	0.677174	0.201835	0.392915	0.11711	0.421304	0.0436933	0.230377	0.446809	0.0894569	0.212341	0.17619	0.100746	0.479638	0.0648379	0.0592105	0.169492	0
Scg2	0.0268867	0.00324924	0.00676328	0.0023819	0.00370959	0.00989283	0.00407747	0.0225282	0.00159744	0.00181488	0	0.00497512	0.00678733	0	0	0	0
Ap1s3	0.00185426	0.00210245	0.00515298	0.000396983	0.00105988	0.079967	0.00713558	0.00125156	0.00319489	0.00181488	0	0.00497512	0	0.00249377	0.0131579	0	0
Wdfy1	0.101799	0.127676	0.180032	0.0801906	0.0699523	0.147568	0.127421	0.130163	0.194888	0.147005	0.0666667	0.0335821	0.151584	0.0798005	0.164474	0.0677966	0
Mrpl44	0.266642	0.28708	0.316908	0.204843	0.158453	0.381698	0.353721	0.316646	0.255591	0.388385	0.12381	0.145522	0.375566	0.276808	0.296053	0.279661	0
Serpine2	3.89876	9.06919	4.78647	6.13736	5.79544	0.455894	4.88685	5.34043	2.3754	5.92196	2.30476	3.77239	27.7036	2.89526	2.31579	3.48305	1.81081
Cul3	0.379752	0.431002	0.431884	0.353315	0.303127	0.410552	0.401631	0.379224	0.50639	0.577132	0.304762	0.172886	0.269231	0.182045	0.184211	0.152542	0
Dock10	0.252735	0.359518	0.159098	0.13418	0.0916799	0.0560594	0.163099	0.276596	0.121406	0.246824	0.12381	0.0522388	0.221719	0.0498753	0.355263	0.0932203	0
Irs1	0.221213	0.193998	0.162963	0.190155	0.165342	0.0923331	0.148828	0.175219	0.167732	0.22323	0.185714	0.0858209	0.0588235	0.0473815	0.0328947	0.0932203	0.027027
Rhbdd1	0.0576673	0.0659404	0.073752	0.0607384	0.0524642	0.0816158	0.0601427	0.0801001	0.0638978	0.119782	0.047619	0.0211443	0.0678733	0.032419	0.0460526	0.0169492	0
Col4a4	0.0826998	0.165329	0.0325282	0.894403	0.647589	0.156636	0.267074	0.132666	0.071885	0.747731	0.147619	0.124378	0.122172	0.0972569	0.0328947	0.0338983	0
Col4a3	0.0294827	0.0512232	0.00869565	0.373164	0.1823	0.0667766	0.0917431	0.0425532	0.0207668	0.22686	0.0619048	0.0385572	0.0429864	0.0249377	0.0197368	0.0254237	0
Mff	1.31077	1.32817	1.26538	1.46487	1.17011	0.950536	1.41692	1.28285	0.982428	1.47913	1.21905	1.37438	1.61086	1.5212	1.29605	1.82203	0.702703
Agfg1	0.308919	0.343272	0.342995	0.339817	0.250662	0.582028	0.347604	0.310388	0.399361	0.477314	0.204762	0.134328	0.230769	0.124688	0.256579	0.245763	0.162162
A030005L19Rik	0.00333766	0.00229358	0.00257649	0.00158793	0	0.00906842	0.00203874	0.00250313	0.00798722	0.00362976	0	0	0	0	0	0	0
Slc19a3	0.00185426	0.00172018	0.000966184	0.00158793	0.00317965	0.00329761	0.00203874	0.00250313	0	0.00181488	0	0	0.00226244	0	0	0	0
Sphkap	0.00296681	0.00439602	0.00289855	0.00555776	0.0280869	0.00247321	0.0030581	0.00250313	0.0223642	0.00725953	0.0190476	0.00124378	0	0	0.00657895	0	0
Pid1	0.60356	0.391628	0.307246	0.751886	1.46529	0.121187	0.374108	0.396746	0.682109	0.491833	0.980952	0.25995	1.63122	0.104738	1.99342	0.262712	0
Dner	0.00704617	0.000955657	0.00386473	0.00277888	0.0148384	0.000824402	0.00101937	0.00125156	0.00798722	0	0	0.00373134	0.00452489	0	0	0	0
Trip12	0.59466	0.614488	0.665056	0.484716	0.45204	0.746084	0.577982	0.68836	0.811502	0.644283	0.466667	0.470149	0.434389	0.456359	0.585526	0.525424	0
Fbxo36	0.195439	0.217508	0.21868	0.144105	0.123476	0.183017	0.189602	0.215269	0.215655	0.157895	0.185714	0.0820896	0.0542986	0.0673317	0.0723684	0.118644	0.027027
C130026I21Rik	0.00370851	0.00267584	0.00289855	0.00357285	0.00582936	0.0115416	0.0030581	0.00750939	0.0255591	0	0.0190476	0.00248756	0	0	0.0394737	0	0
A530032D15Rik	0.00389394	0.00152905	0.00161031	0.00198491	0.00211977	0.00577082	0.00101937	0.0100125	0.0111821	0.00544465	0.00476191	0	0	0	0.0131579	0	0
A530040E14Rik	0.00166883	0.00229358	0.00257649	0.000396983	0.00158983	0.00659522	0.00203874	0.0250313	0.00479233	0	0	0	0	0	0.0263158	0	0
Sp110	0.304469	0.245031	0.354589	0.287813	0.249603	0.561418	0.202854	1.53567	0.365815	0.332123	0.204762	0.140547	0.276018	0.311721	0.638158	0.135593	0
Sp140	0.226219	0.201453	0.244444	0.140135	0.201378	0.53751	0.175331	0.747184	0.413738	0.176044	0.12381	0.0820896	0.192308	0.0723192	0.532895	0.0508475	0.0540541
Sp100	0.458928	0.394304	0.489211	0.601429	0.499205	1.13603	0.539246	2.32916	0.827476	0.669691	0.185714	0.241294	0.649321	0.945137	0.730263	0.169492	0.027027
A630001G21Rik	0.0233636	0.0237003	0.0344605	0.0166733	0.0116587	0.0239077	0.0244648	0.0450563	0.0207668	0.0381125	0.00476191	0.00746269	0.0294118	0.0274314	0.138158	0	0
Cab39	0.336918	0.404817	0.35942	0.351727	0.266031	0.396538	0.416922	0.374218	0.330671	0.479129	0.22381	0.136816	0.325792	0.304239	0.421053	0.279661	0.027027
Itm2c	3.59281	3.69687	3.00998	3.97301	4.04134	2.40973	2.60856	3.77972	2.36262	2.82577	4.42381	3.05721	4.05204	3.41397	3.38816	2.9661	1.40541
4933407L21Rik	0	0.000764526	0.000644122	0.000793966	0	0.000824402	0	0	0	0.00181488	0	0	0	0	0	0	0
Psmd1	0.777118	0.919534	1.0029	0.86185	0.54796	0.97197	1.34251	0.814768	0.728435	1.26679	0.666667	0.985075	0.864253	1.09476	1.08553	0.991525	0.108108
Htr2b	0.00111255	0.0107034	0.0099839	0.00119095	0	0.00494641	0.00407747	0.00500626	0.00159744	0	0	0	0	0.0124688	0.111842	0	0
Gm21972	0.00222511	0.000382263	0.000966184	0.000396983	0.000529942	0.000824402	0	0	0	0.00362976	0	0	0	0	0	0	0
Armc9	0.108474	0.112003	0.141707	0.0639143	0.0471648	0.150866	0.088685	0.126408	0.0878594	0.0998185	0.0952381	0.0447761	0.104072	0.0224439	0.0921053	0.0762712	0
B3gnt7	0.00203968	0.00344037	0.00386473	0.00198491	0.000529942	0.0766694	0.00509684	0.00500626	0.00319489	0	0	0.00373134	0	0.00249377	0.0592105	0	0
Ncl	2.35027	2.61067	3.47472	3.05597	2.44303	3.66941	4.02752	2.47434	2.71725	3.98004	3.35238	3.05224	3.36652	3.19701	2.98684	2.65254	1.13514
Ptma	15.2086	20.1768	19.8052	21.5534	19.9014	29.4295	32.475	19.965	16.0703	40.2868	27.1333	26.8794	25.6109	35.9102	20.6974	18.1271	7.13514
Pde6d	0.853514	0.876338	0.786151	0.903533	0.686804	0.464963	1.07441	0.878598	0.736422	1.49909	0.552381	0.848259	1.1086	0.900249	0.697368	1.04237	0.135135
Cops7b	0.173002	0.209098	0.214493	0.11711	0.0832008	0.180544	0.217125	0.168961	0.159744	0.241379	0.052381	0.0572139	0.135747	0.0773067	0.0986842	0.0762712	0
Nppc	0.0396811	0.0250382	0.0904992	0.00754268	0.0105988	0.174773	0.00509684	0.0137672	0.452077	0.0199637	0.00952381	0.0161692	0.00678733	0.0124688	0.0263158	0.0932203	0
Dis3l2	0.109401	0.108945	0.141063	0.0921	0.0847907	0.127782	0.0866463	0.112641	0.210863	0.125227	0.104762	0.0373134	0.0565611	0.0498753	0.0526316	0.0254237	0
Ecel1	0.000556277	0.00133792	0.000966184	0	0	0.117065	0	0.00125156	0.00479233	0.00181488	0	0.00497512	0.00452489	0	0	0	0
Eif4e2	1.90488	1.89545	2.40129	1.57721	1.21781	1.73454	2.0316	1.92491	1.96326	1.61525	0.980952	1.80473	1.67873	1.79052	2.04605	1.94915	0.810811
Efhd1	0.0398665	0.0538991	0.021256	1.00794	0.170111	0.0296785	0.11213	0.0563204	0.241214	0.235935	0.0666667	0.0385572	0.0248869	0.032419	0.0131579	0.0169492	0
Gigyf2	0.36158	0.38857	0.376167	0.338229	0.295178	0.420445	0.406728	0.355444	0.400958	0.402904	0.319048	0.156716	0.262443	0.229426	0.210526	0.118644	0
Ngef	0.0320786	0.125191	0.0821256	0.0571655	0.0466349	0.101401	0.0805301	0.0713392	0.158147	0.0671506	0.0619048	0.0186567	0.00678733	0.0074813	0.0131579	0.0169492	0
Inpp5d	0.000741702	0.00152905	0.000966184	0.000793966	0	0.000824402	0	0	0.00159744	0.00181488	0	0	0	0.0698254	0.440789	0	0
Atg16l1	0.116633	0.134748	0.145894	0.0964669	0.0779014	0.148392	0.139653	0.145181	0.14377	0.147005	0.0809524	0.0385572	0.0972851	0.0648379	0.151316	0.0169492	0
Sag	0.0237345	0.0323012	0.0309179	0.0250099	0.0259671	0.0230833	0.0316004	0.0350438	0.0303514	0.0381125	0.00952381	0.00995025	0.0180995	0.00249377	0.00657895	0.0254237	0
Dgkd	0.0550714	0.0714832	0.0988728	0.0345375	0.0376259	0.0997527	0.0540265	0.0675845	0.0638978	0.0780399	0.0285714	0.0310945	0.106335	0.0947631	0.177632	0.0254237	0
Usp40	0.229928	0.193043	0.24058	0.15522	0.136725	0.259687	0.195719	0.229036	0.230032	0.259528	0.104762	0.0733831	0.180995	0.084788	0.0723684	0.0423729	0.027027
Ugt1a7c	0.00166883	0.000955657	0.00644122	0.0023819	0.00317965	0.0832646	0.0030581	0.00125156	0.0319489	0.00362976	0	0	0	0.00249377	0	0	0
Ugt1a6a	0.000185426	0.00152905	0.00193237	0.000396983	0.00211977	0.0370981	0	0.00125156	0.00798722	0	0	0	0	0	0	0	0
Dnajb3	0.122937	0.116208	0.173913	0.0393013	0.0312666	0.0791426	0.0733945	0.115144	0.086262	0.121597	0.0238095	0.0385572	0.0271493	0.0498753	0.0263158	0.0423729	0
Hjurp	0.361209	0.362576	0.422866	0.33426	0.305246	0.602638	0.353721	0.355444	0.50639	2.53902	0.233333	0.170398	0.355204	0.259352	0.125	0.288136	0
Glrp1	0	0.000764526	0.000966184	0	0	0	0.00101937	0.00125156	0.00479233	0.00181488	0	0.00124378	0.00226244	0.00249377	0.00657895	0	0
Gm19589	0.000185426	0.00133792	0.00193237	0	0.00105988	0.0016488	0.0030581	0	0.00798722	0	0	0.00621891	0	0	0	0	0
Arl4c	0.0986464	0.290329	0.30306	0.117904	0.045045	0.140148	0.188583	0.177722	0.309904	0.885662	0.1	0.0932836	0.0859729	0.204489	0.75	0.177966	0
Sh3bp4	0.0528463	0.0875382	0.0795491	0.15006	0.063593	0.300907	0.100917	0.0725907	0.193291	0.232305	0.0761905	0.0348259	0.138009	0.15212	0.0657895	0.0169492	0
Agap1	0.0982755	0.167622	0.119807	0.252084	0.171171	0.352844	0.158002	0.132666	0.397764	0.352087	0.0619048	0.0696517	0.144796	0.084788	0.0592105	0.0847458	0
Gbx2	0.0762099	0.0613532	0.0859903	0.00674871	0.00529942	0.0296785	0.0448522	0.077597	0.00958466	0.0344828	0	0.0124378	0.0113122	0.00498753	0.0197368	0	0
Ackr3	0.151493	0.112768	0.121095	2.27709	1.55909	1.01814	0.319062	0.211514	0.942492	0.361162	0.466667	0.482587	0.0927602	0.493766	0.282895	0.194915	0
Cops8	0.714816	0.785742	0.841868	0.811036	0.589295	0.867271	1.20387	0.777222	0.798722	1.00726	0.747619	0.773632	0.925339	0.860349	0.723684	0.915254	0.189189
Col6a3	2.22251	4.34671	2.65507	3.8027	3.08956	1.07997	2.98063	3.03004	3.80032	3.76407	1.42381	2.45647	2.61086	1.97257	1.57237	2.4661	1.18919
Mlph	0.00556277	0.00592508	0.00354267	0.00992457	0.00317965	0.0263809	0.00713558	0.00250313	0.00479233	0.00907441	0.0380952	0.00746269	0.0135747	0	0.0131579	0	0
Lrrfip1	0.584276	0.503631	0.71562	0.41048	0.218336	0.453421	0.524975	0.549437	0.515974	0.598911	0.461905	0.274876	0.834842	0.583541	0.756579	0.372881	0.0810811
Rbm44	0.00185426	0.00152905	0.0041868	0.00119095	0	0.00659522	0.00509684	0.00125156	0.00479233	0.0381125	0.00476191	0.00124378	0.0113122	0.00249377	0.00657895	0	0
Ramp1	0.300019	0.350344	0.245089	0.123462	0.174351	0.279472	0.0784913	0.209011	0.103834	0.119782	0.147619	0.114428	0.210407	0.0224439	0.552632	0.20339	0.0540541
Ube2f	0.641016	0.649465	0.788084	0.478761	0.319555	0.594394	0.815494	0.659574	0.535144	0.46461	0.309524	0.492537	0.545249	0.473815	0.828947	0.644068	0.0540541
Scly	0.117189	0.161315	0.147182	0.165542	0.134605	0.115416	0.199796	0.206508	0.185304	0.313975	0.0714286	0.0472637	0.319005	0.124688	0.144737	0.0677966	0
Klhl30	0.0152049	0.0168196	0.0193237	0.00158793	0.00158983	0.0107172	0.00815494	0.0125156	0.00479233	0.00907441	0	0.00746269	0	0.00249377	0	0.0338983	0
Erfe	0.000741702	0.00191132	0.00837359	0	0	0.00659522	0.0122324	0.00375469	0.00479233	0.0163339	0	0.00124378	0.0113122	0	0	0	0
Ilkap	0.790655	0.861621	0.867633	0.843589	0.722311	0.774938	0.874618	0.780976	0.753994	1.02541	0.8	0.911692	0.871041	1.00748	0.723684	0.881356	0.216216
Hes6	0.340627	0.358945	0.391304	0.246526	0.241653	0.514427	0.214067	0.326658	0.375399	0.206897	0.166667	0.143035	0.251131	0.13217	0.302632	0.118644	0.0540541
Per2	0.0140923	0.017393	0.0357488	0.0373164	0.0514043	0.055235	0.0214067	0.0250313	0.0623003	0.0344828	0.0714286	0.0149254	0.0180995	0.00997506	0.0197368	0	0
Traf3ip1	0.0758391	0.071292	0.0798712	0.0658992	0.0498145	0.0964551	0.0662589	0.077597	0.0846645	0.108893	0.0761905	0.0211443	0.0588235	0.0448878	0.0197368	0.0254237	0
Asb1	0.0569256	0.0607798	0.0634461	0.0682811	0.0370959	0.0708986	0.0591233	0.0500626	0.086262	0.123412	0.0333333	0.0323383	0.0475113	0.0249377	0.0197368	0.0338983	0
Gm29100	0.00185426	0.00152905	0.00161031	0.00357285	0.00317965	0.00329761	0.00611621	0.00375469	0.00479233	0.00181488	0	0	0.00452489	0	0.00657895	0	0
Twist2	0.191359	0.237768	0.227053	0.366415	0.448861	0.112943	0.321101	0.198999	0.72524	0.38294	0.295238	0.143035	0.0769231	0.0299252	0.105263	0.0762712	0.0540541
Hdac4	0.152976	0.188647	0.156844	0.173879	0.151563	0.183017	0.12946	0.181477	0.175719	0.286751	0.285714	0.0584577	0.153846	0.0573566	0.0986842	0.0338983	0
Gm26720	0.00203968	0.00229358	0.00161031	0.0023819	0.00105988	0	0.00101937	0.00250313	0.00159744	0.00181488	0	0	0.00678733	0	0	0	0
Ndufa10	1.40349	1.43865	1.63704	1.40175	1.21675	1.49217	1.73293	1.44681	1.08946	1.54265	1.2381	1.5199	2.04977	1.48878	1.36842	3.37288	0.567568
Cops9	3.58706	4.06728	3.49308	3.25288	2.99682	3.50289	3.79918	3.65332	3.22045	3.0127	3.22857	3.97761	4.00905	3.93516	4.63158	5.33898	1.78378
Gpc1	0.0598925	0.120222	0.103704	0.04605	0.0111288	0.0412201	0.106014	0.0738423	0.0607029	0.114338	0.0333333	0.0261194	0.0656109	0.0249377	0.0394737	0.0677966	0
Gm29480	0.000556277	0.00172018	0.000322061	0	0	0.000824402	0.00101937	0.00375469	0	0	0	0.00248756	0	0	0	0	0
Ankmy1	0.00185426	0.00267584	0.00128824	0.000793966	0	0.00247321	0	0.00250313	0	0	0	0.00248756	0.00452489	0.0074813	0	0	0
Dusp28	0.0578528	0.0854358	0.0679549	0.0893212	0.0720721	0.104699	0.0632008	0.150188	0.0734824	0.0998185	0.052381	0.0335821	0.0656109	0.0349127	0.0657895	0.101695	0
5033417F24Rik	0.00500649	0.0128058	0.00547504	0.00436681	0.00529942	0.00659522	0.00407747	0.00876095	0.0207668	0.00362976	0.00476191	0.00870647	0.0135747	0.00498753	0	0.00847458	0
Rnpepl1	0.357686	0.429472	0.32496	0.47241	0.332803	0.404782	0.406728	0.44806	0.392971	0.495463	0.314286	0.159204	0.357466	0.523691	0.375	0.305085	0
9430060I03Rik	0.0133506	0.0154817	0.00966184	0.0115125	0.0169581	0.0239077	0.0163099	0.0125156	0.014377	0.0163339	0.00952381	0.00124378	0.0135747	0	0.00657895	0.00847458	0
Capn10	0.130725	0.14526	0.156522	0.143708	0.0932697	0.167354	0.178389	0.151439	0.148562	0.206897	0.157143	0.0335821	0.117647	0.0723192	0.0657895	0.0677966	0
Gpr35	0.00278138	0.0139526	0.00450886	0.0194522	0.00370959	0.00824402	0.0132518	0.0100125	0.0111821	0.0399274	0	0.00373134	0.00452489	0.00498753	0.0394737	0	0
Kif1a	0.0185426	0.0663226	0.00869565	0.0496229	0.0328564	0.0115416	0.038736	0.0237797	0.0591054	0.0417423	0.104762	0	0.00226244	0.0124688	0	0	0
Sned1	0.0687929	0.0458716	0.0544283	0.0357285	0.148384	0.307502	0.0479103	0.0826033	1.14856	0.0780399	0.047619	0.0497512	0.081448	0.0374065	0.0263158	0.0169492	0
Mterf4	0.146857	0.147554	0.199678	0.10917	0.119237	0.26958	0.19368	0.1602	0.177316	0.185118	0.142857	0.0348259	0.135747	0.0623441	0.111842	0.0762712	0
Gm28535	0.00426479	0.0030581	0.00805153	0.000793966	0.00158983	0.00659522	0.0030581	0.00625782	0.00958466	0	0	0	0.00226244	0	0	0.00847458	0
Pask	0.008715	0.0114679	0.0148148	0.00833664	0.0063593	0.0181369	0.0122324	0.0125156	0.014377	0.15971	0	0.00124378	0.0248869	0.00249377	0.0131579	0	0.0540541
Ppp1r7	0.360467	0.387806	0.448309	0.374752	0.267621	0.507007	0.508665	0.403004	0.405751	0.715064	0.257143	0.207711	0.40724	0.299252	0.427632	0.262712	0.0540541
Ano7	0.00686074	0.00764526	0.0148148	0.00317586	0.00317965	0.0255565	0.00611621	0.0125156	0.0175719	0.00544465	0.00476191	0	0	0	0	0	0
Hdlbp	2.78101	2.86812	3.44187	2.59944	2.12242	2.42457	3.0316	2.86859	2.89936	2.14338	2.04762	2.70025	2.20362	2.22444	1.92763	2.85593	1.27027
2002-09-01	0.0567402	0.0701453	0.0827697	0.0575625	0.0302067	0.0816158	0.0856269	0.0513141	0.0878594	0.0707804	0.0238095	0.0360697	0.0339367	0.0299252	0.0328947	0.0508475	0
Farp2	0.0352309	0.0470183	0.0557166	0.0281858	0.0148384	0.0560594	0.030581	0.0438048	0.0670927	0.0344828	0.0285714	0.00870647	0.020362	0.00997506	0.0197368	0.0762712	0.0540541
Stk25	0.954756	0.98815	0.950403	1.12584	0.879703	0.859852	1.03058	0.918648	0.870607	1.06897	0.82381	1.06592	1.18326	1.22195	0.796053	0.881356	0.243243
Bok	0.38142	0.491208	0.899839	0.970623	0.846847	1.43528	0.832824	0.491865	1.02077	2.26679	1.91905	0.968905	1	0.970075	0.361842	0.661017	0.135135
Thap4	0.268682	0.316131	0.332367	0.264391	0.201378	0.429514	0.376147	0.266583	0.308307	0.3902	0.166667	0.108209	0.18552	0.144638	0.0986842	0.152542	0
Atg4b	0.426108	0.454893	0.439936	0.366018	0.284579	0.454246	0.476045	0.426783	0.367412	0.573503	0.219048	0.171642	0.357466	0.197007	0.197368	0.20339	0
Dtymk	1.07862	1.1185	1.21546	1.09329	0.868574	1.17477	1.93374	1.04756	0.921725	3.55717	1.10952	1.42164	1.14706	1.25187	1.01316	1.09322	0.297297
Ing5	0.101428	0.0993884	0.115298	0.0857483	0.0953895	0.192086	0.103976	0.112641	0.140575	0.210526	0.0952381	0.0534826	0.0995475	0.109726	0.0723684	0.0508475	0
D2hgdh	0.0817727	0.0699541	0.0908213	0.0575625	0.0503445	0.128607	0.0601427	0.100125	0.108626	0.0544465	0.0809524	0.0385572	0.0588235	0.0199501	0.0197368	0.059322	0
Gal3st2	0.00778787	0.00248471	0.00257649	0.00714569	0.0116587	0	0.00203874	0.0100125	0	0.00544465	0.047619	0	0	0.00249377	0.00657895	0	0
Fam174a	1.0204	1.02102	0.713043	1.09567	0.950715	0.582852	0.860347	0.966208	0.691693	0.970962	1.20476	0.972637	1.11086	1.11222	1.51974	1.33898	0.405405
St8sia4	0.000370851	0.00133792	0.000644122	0	0.000529942	0.0016488	0.00101937	0	0.00159744	0	0	0.00248756	0.0429864	0.182045	0.223684	0.0423729	0
D1Ertd622e	0.0650844	0.098815	0.0869565	0.068678	0.0312666	0.252267	0.106014	0.101377	0.0974441	0.194192	0.0714286	0.0534826	0.0791855	0.127182	0.256579	0.0423729	0
Ppip5k2	0.103097	0.0969037	0.11401	0.069075	0.0482247	0.187964	0.119266	0.097622	0.126198	0.112523	0.0333333	0.039801	0.0542986	0.0249377	0.0657895	0.00847458	0
Gin1	0.187094	0.176797	0.191304	0.17626	0.149974	0.199505	0.282365	0.186483	0.178914	0.317604	0.142857	0.0597015	0.196833	0.144638	0.157895	0.059322	0
Pam	8.47191	7.76357	3.61417	8.85669	5.41282	1.38005	6.04281	7.34543	2.11661	7.42287	10.2381	7.75	3.83032	3.95262	2.61842	4.25424	1.78378
Rnf152	0.0925273	0.196101	0.120451	0.0250099	0.0190779	0.0263809	0.0285423	0.14393	0.0543131	0.0671506	0.0714286	0.0261194	0.0927602	0.074813	0.0263158	0.0423729	0
Gm17634	0.018728	0.0347859	0.0267311	0.00198491	0.00105988	0.00412201	0.00611621	0.0237797	0.00479233	0.00362976	0.00476191	0	0.020362	0.0074813	0	0.00847458	0
Pign	0.116633	0.12328	0.1343	0.101628	0.0969793	0.20033	0.124363	0.137672	0.177316	0.206897	0.0809524	0.0485075	0.0701357	0.0473815	0.0657895	0.0423729	0
2310035C23Rik	0.203412	0.204893	0.206441	0.171894	0.159512	0.259687	0.207951	0.206508	0.220447	0.243194	0.157143	0.0733831	0.228507	0.084788	0.171053	0.0508475	0
Tnfrsf11a	0.000741702	0.000191131	0.00193237	0.000793966	0.00211977	0.0247321	0.00203874	0	0	0.00181488	0	0.00373134	0	0.0174564	0.177632	0	0
Gm7160	0.0216948	0.0256116	0.0325282	0.022231	0.0222576	0.0395713	0.0530071	0.0513141	0.0447284	0.0217786	0.0238095	0.00373134	0.0226244	0.0174564	0.0263158	0.00847458	0
Zcchc2	0.0426479	0.0519878	0.0541063	0.0424772	0.0339163	0.0692498	0.0550459	0.102628	0.0798722	0.0798548	0.0285714	0.0248756	0.0271493	0.0249377	0.0789474	0.00847458	0
Phlpp1	0.0650844	0.0795107	0.0714976	0.0722509	0.0863805	0.0667766	0.0438328	0.0926158	0.0798722	0.116152	0.0285714	0.0174129	0.0791855	0.0698254	0.0657895	0.0338983	0
A530053M12Rik	0.00241053	0.00439602	0.00225443	0.00198491	0	0.00247321	0.0030581	0.00625782	0	0.0163339	0	0	0	0	0	0	0
Bcl2	0.178009	0.318616	0.158132	0.426757	0.474298	0.124485	0.331295	0.232791	0.190096	0.633394	0.333333	0.0808458	0.289593	0.331671	0.348684	0.0762712	0
Kdsr	0.249768	0.264908	0.277295	0.250893	0.216746	0.297609	0.261978	0.276596	0.305112	0.254083	0.328571	0.0957711	0.20362	0.19202	0.144737	0.118644	0
Vps4b	0.600964	0.621369	0.654428	0.587932	0.463699	0.802968	0.682977	0.639549	0.71246	0.646098	0.504762	0.495025	0.653846	0.633416	0.894737	0.516949	0
Serpinb5	0	0.00114679	0.000322061	0.000793966	0.00158983	0.126958	0.0030581	0	0.00319489	0	0.00476191	0.00746269	0	0	0	0	0
Serpinb11	0	0.000191131	0.000322061	0.000396983	0	0.0659522	0.00101937	0	0.00159744	0	0	0.00248756	0	0	0	0	0
Serpinb2	0.00445021	0.0139526	0.20161	0.0107185	0.0116587	0.793899	0.0152905	0.00500626	0.651757	0.0108893	0.0142857	0.0808458	0.00452489	0.00498753	0.0526316	0	0
Serpinb8	0.0224365	0.0229358	0.0354267	0.0305677	0.0153683	0.182193	0.0682977	0.0250313	0.0958466	0.143376	0.0333333	0.00870647	0.00226244	0.0074813	0.0592105	0.0677966	0
Cdh19	0.0682366	0.0642202	0.0283414	0.0837634	0.101219	0.0115416	0.0917431	0.0725907	0.00798722	0.139746	0.0809524	0.0310945	0.0113122	0.0199501	0.00657895	0	0
Dsel	0.34007	0.413991	0.325926	0.404129	0.299417	0.224237	0.271152	0.342929	0.434505	0.470054	0.261905	0.119403	0.140271	0.0922693	0.0855263	0.152542	0.027027
Tsn	2.1285	2.10512	2.23285	2.01945	1.76259	1.81451	2.40775	1.98123	1.85942	2.4392	2.21905	2.00995	1.98869	1.95511	1.80263	2.05932	0.945946
Nifk	0.3486	0.38341	0.478261	0.379119	0.26868	0.514427	0.589195	0.399249	0.388179	0.397459	0.247619	0.189055	0.350679	0.221945	0.243421	0.118644	0.0540541
Clasp1	0.260337	0.255734	0.302093	0.173085	0.137255	0.244023	0.183486	0.229036	0.301917	0.370236	0.147619	0.0708955	0.169683	0.114713	0.125	0.194915	0.0540541
2900060B14Rik	0.0521046	0.0491208	0.0657005	0.0428742	0.0333863	0.0527617	0.0540265	0.0638298	0.0559105	0.0671506	0.0428571	0.00621891	0.0497738	0.0199501	0.0131579	0.00847458	0
Gli2	0.114778	0.158448	0.0818035	0.130607	0.0964494	0.0618302	0.207951	0.116395	0.0607029	0.210526	0.047619	0.0385572	0.0452489	0.0174564	0.0197368	0.0338983	0.0540541
Gm26831	0.00166883	0.00152905	0.000644122	0.00119095	0	0	0.00407747	0.00125156	0	0.00362976	0	0.00124378	0	0	0	0.00847458	0
Inhbb	0.0493232	0.0456804	0.127214	0.105597	0.0429253	0.0436933	0.0448522	0.0801001	0.148562	0.0326679	0.0761905	0.0223881	0.00452489	0.0224439	0	0.00847458	0
Ralb	0.472279	0.603593	0.720773	0.484319	0.317435	0.588623	0.602446	0.555695	0.65016	0.522686	0.266667	0.445274	1.00226	1.04988	0.763158	0.525424	0
Gm27184	0.00259596	0.00324924	0.000644122	0.00198491	0.00211977	0.00329761	0.00203874	0.00250313	0.00479233	0.00181488	0	0	0.00226244	0.00249377	0	0.00847458	0
Tmem185b	0.223809	0.272745	0.285668	0.211989	0.139375	0.253092	0.287462	0.246558	0.204473	0.252269	0.195238	0.0721393	0.255656	0.13217	0.144737	0.0508475	0.0540541
3830432H09Rik	0.00203968	0.00229358	0.00161031	0	0	0.000824402	0	0	0	0	0	0	0	0	0	0	0
Epb41l5	0.0203968	0.0196865	0.0238325	0.0254069	0.0264971	0.0939819	0.019368	0.028786	0.0335463	0.0290381	0.0238095	0.00373134	0.0180995	0.00498753	0.00657895	0	0
Ptpn4	0.0231782	0.0204511	0.0289855	0.0269948	0.0227875	0.0692498	0.0203874	0.0237797	0.0303514	0.030853	0.047619	0.00373134	0.0180995	0.0299252	0.00657895	0.0169492	0
Tmem177	0.0712034	0.0586774	0.0872786	0.0591505	0.0439852	0.109646	0.0632008	0.057572	0.086262	0.0998185	0.052381	0.0310945	0.0588235	0.0448878	0.0592105	0.0169492	0
Tmem37	0.0216948	0.0248471	0.07343	0.0107185	0.0100689	0.774114	0.019368	0.0312891	0.241214	0.0272232	0.0571429	0.0248756	0.0701357	0.032419	1.07237	0	0
Dbi	6.99759	5.54931	4.87729	6.53831	6.62056	9.69992	8.09786	6.15645	5.00958	5.76225	22.9762	7.68284	5.39819	5.88778	6.625	7.52542	2.94595
3110009E18Rik	0.109216	0.113341	0.133333	0.103613	0.0948596	0.150041	0.152905	0.111389	0.126198	0.15245	0.0619048	0.0385572	0.113122	0.0473815	0.0526316	0.0254237	0
Steap3	0.794734	0.563265	0.594525	0.840413	1.1309	0.189613	0.727829	0.733417	1.86741	0.669691	0.504762	0.579602	0.167421	0.433915	0.493421	0.550847	0.0810811
En1	0.00686074	0.00229358	0.0438003	0.000396983	0.00105988	0.0362737	0.00611621	0.00750939	0.123003	0.00362976	0	0.00497512	0	0	0	0.00847458	0
Gm29346	0.000927128	0.000764526	0.00128824	0	0.00105988	0.00494641	0	0	0.00159744	0	0	0	0.00226244	0	0	0.0169492	0
Gm29348	0.00315223	0.000382263	0.000644122	0	0	0	0	0.00125156	0	0	0	0	0	0	0	0	0
Insig2	0.569442	0.532875	0.552013	0.925367	0.869104	0.844188	0.699286	0.541927	0.85623	0.965517	0.980952	0.502488	0.753394	0.531172	0.348684	0.644068	0.0540541
Ccdc93	0.122381	0.124618	0.145894	0.0944819	0.0768415	0.146744	0.101937	0.121402	0.161342	0.107078	0.047619	0.0273632	0.0972851	0.0723192	0.0855263	0.0423729	0
Htr5b	0	0.000955657	0.000644122	0	0	0.00494641	0	0	0	0.00181488	0	0	0	0	0	0	0
Ddx18	0.540701	0.56422	0.746538	0.512505	0.373079	0.722176	0.696228	0.536921	0.538339	0.557169	0.404762	0.435323	0.613122	0.663342	0.546053	0.610169	0.0540541
Actr3	2.02225	2.54396	2.94718	2.2505	1.57764	1.97609	3.79817	2.41927	2.14058	3.46824	1.53333	2.34328	2.94118	2.77057	5.30921	2.30508	1.21622
Slc35f5	0.633785	0.583524	0.616747	0.486304	0.445681	0.489695	0.529052	0.607009	0.541534	0.491833	0.442857	0.327114	0.294118	0.326683	0.546053	0.559322	0.108108
Gpr39	0.290747	0.291093	0.270853	0.0710599	0.117647	0.727123	0.151886	0.275344	0.455272	0.172414	0.0904762	0.162935	0.0520362	0.00498753	0.0131579	0.0508475	0.027027
Lypd1	0.0567402	0.0456804	0.0318841	0.0162763	0.146794	0.0535861	0.0203874	0.0375469	0.253994	0.0453721	0.00476191	0.0298507	0.00452489	0.00249377	0	0.0338983	0
Nckap5	0.00704617	0.0066896	0.0115942	0.0146884	0.0111288	0.0659522	0.00407747	0.00625782	0.0335463	0.00181488	0.0238095	0.00870647	0.0452489	0.0074813	0.0131579	0	0
Mgat5	0.111626	0.168578	0.125926	0.0901151	0.0577636	0.0997527	0.0744139	0.136421	0.119808	0.150635	0.109524	0.0323383	0.113122	0.0798005	0.184211	0.0423729	0
2900009J06Rik	0.0239199	0.0271407	0.0302738	0.0202461	0.0121887	0.0313273	0.0417941	0.0212766	0.0255591	0.0435572	0.00952381	0.00497512	0.020362	0.00498753	0.00657895	0.0254237	0
Ccnt2	0.517152	0.456231	0.438325	0.500198	0.465819	0.366035	0.507645	0.465582	0.388179	0.509982	0.452381	0.196517	0.513575	0.374065	0.342105	0.135593	0.027027
Rab3gap1	0.206379	0.209098	0.250242	0.172291	0.155803	0.346249	0.206932	0.205257	0.268371	0.208711	0.166667	0.0497512	0.183258	0.0822943	0.223684	0.0762712	0.027027
Zranb3	0.0216948	0.0214067	0.0338164	0.0138944	0.0227875	0.0296785	0.0214067	0.0275344	0.0175719	0.136116	0.0285714	0.0149254	0.0113122	0.00498753	0.0657895	0.059322	0
Gm28800	0.00315223	0.00172018	0.00772947	0	0.000529942	0.0016488	0	0.00500626	0.00319489	0	0.00476191	0	0	0	0	0	0
R3hdm1	0.674393	0.748662	0.765862	0.504168	0.447801	0.471558	0.793068	0.720901	0.528754	0.751361	0.566667	0.452736	0.746606	0.598504	0.460526	0.677966	0
Ubxn4	1.38123	1.54052	1.75459	1.12545	0.99576	2.01814	1.48522	1.43054	1.54313	1.03085	1.00952	1.45522	1.37783	1.43142	1.28947	1.17797	0.702703
Mcm6	0.297423	0.423739	0.499839	0.357285	0.239534	0.714757	0.41896	0.634543	0.458466	1.80036	0.214286	0.189055	0.346154	0.571072	0.269737	0.101695	0
Dars	0.671982	0.742164	0.804509	0.611751	0.427663	0.841715	0.88685	0.71214	0.642173	0.84755	0.47619	0.651741	0.78733	0.730673	0.677632	0.838983	0.027027
Cxcr4	0.00389394	0.0164373	0.00322061	0.00516078	0.00582936	0.00659522	0.00407747	0.00500626	0.00159744	0.0127042	0.0571429	0.00373134	0.0158371	0.0723192	0.375	0	0
Thsd7b	0.0079733	0.00229358	0.00322061	0.00555776	0.0121887	0.00906842	0.00203874	0.00125156	0	0	0.00476191	0	0	0	0	0	0
Gm15675	0.0749119	0.0229358	0.0351047	0.0639143	0.0423953	0.0832646	0.0203874	0.0513141	0.0591054	0.0272232	0.00952381	0.0298507	0.0180995	0.0174564	0.0328947	0.00847458	0
Cd55	1.45151	0.426606	0.477939	2.3283	1.18018	2.18219	0.598369	0.952441	1.08466	0.825771	0.247619	1.01368	0.223982	0.603491	0.611842	0.70339	0.027027
Gm16083	0.00352309	0.00114679	0.000644122	0.00198491	0.00529942	0.00412201	0.00101937	0.00125156	0.00159744	0.00544465	0	0	0	0	0	0	0
Pfkfb2	0.0270721	0.0244648	0.0270531	0.0131004	0.0201378	0.0445177	0.0132518	0.0250313	0.0351438	0.0127042	0.00952381	0.011194	0.00904977	0.00997506	0.0131579	0	0
Yod1	0.175969	0.144878	0.163285	0.15006	0.146794	0.155812	0.183486	0.142678	0.166134	0.208711	0.104762	0.0920398	0.153846	0.134663	0.0789474	0.0338983	0
AA986860	0.0118672	0.0107034	0.0112721	0.00913061	0.00423953	0.0197857	0.0163099	0.0175219	0.0111821	0.0163339	0.0142857	0.00621891	0	0.0174564	0.00657895	0.0169492	0
Gm28857	0.000741702	0.000764526	0.00289855	0	0	0.00659522	0	0	0.00319489	0	0	0	0.00226244	0.00498753	0	0	0
Mapkapk2	0.242722	0.306002	0.379066	0.24216	0.175411	0.397362	0.326198	0.265332	0.367412	0.384755	0.190476	0.0870647	0.18552	0.147132	0.368421	0.20339	0
Dyrk3	0.00259596	0.00630734	0.0112721	0.00396983	0.00370959	0.0560594	0.00203874	0.00375469	0.0191693	0.0181488	0	0.00995025	0	0.00249377	0.0197368	0	0
Eif2d	0.39848	0.398127	0.431562	0.338626	0.226815	0.443528	0.333333	0.394243	0.370607	0.453721	0.419048	0.169154	0.20362	0.259352	0.157895	0.237288	0
Rassf5	0.0506212	0.0699541	0.0644122	0.0432711	0.0259671	0.0667766	0.0550459	0.0337922	0.0926518	0.0453721	0.0142857	0.0199005	0.0226244	0.0174564	0.184211	0.0338983	0
Ikbke	0.0652698	0.0661315	0.0888889	0.0444621	0.0429253	0.153339	0.0458716	0.0988736	0.180511	0.0526316	0.0285714	0.0373134	0.0384615	0.00997506	0.0723684	0.0169492	0
Gm28913	0.00185426	0.00191132	0.00128824	0.00396983	0.00158983	0.00247321	0.00203874	0.00125156	0.00479233	0	0	0	0	0	0.00657895	0	0
Srgap2	0.30076	0.362385	0.310467	0.227471	0.190779	0.381698	0.236493	0.306633	0.324281	0.477314	0.0904762	0.0858209	0.162896	0.23192	0.243421	0.177966	0
Fam72a	0.0320786	0.0458716	0.0537842	0.0301707	0.0211977	0.0618302	0.0468909	0.0350438	0.0766773	0.110708	0.0238095	0.0174129	0.020362	0.0074813	0.0460526	0.0254237	0.027027
Rab7b	0.276099	0.369266	0.237359	0.539897	0.331744	0.619126	0.340469	0.357947	0.552716	0.515426	0.252381	0.151741	0.147059	0.0573566	0.611842	0.127119	0.027027
Pm20d1	0.00445021	0.000955657	0.00450886	0.000793966	0.000529942	0.00247321	0.00101937	0.00375469	0.00798722	0.00362976	0.00952381	0	0.00226244	0	0	0	0
Slc41a1	0.245318	0.232034	0.177456	0.132989	0.120297	0.120363	0.184506	0.241552	0.135783	0.22323	0.185714	0.0559701	0.108597	0.0698254	0.0526316	0.059322	0
Rab29	0.620063	0.283639	0.372625	0.210004	0.187599	0.192086	0.240571	0.634543	0.202875	0.295826	0.161905	0.175373	0.264706	0.137157	0.315789	0.177966	0
Nucks1	1.11533	1.08333	1.43349	1.2362	0.986751	1.27288	3.48012	1.20526	1.20767	4.35209	1.28095	1.36318	1.66516	1.48379	1.05921	1.12712	0.486486
Slc45a3	0.108845	0.0489297	0.0898551	0.023422	0.0434552	0.127782	0.0397554	0.101377	0.0367412	0.0163339	0.052381	0.0223881	0.0950226	0.0199501	0.0263158	0.0508475	0
Elk4	0.31374	0.36315	0.333655	0.333466	0.263381	0.292663	0.328236	0.364205	0.402556	0.46461	0.2	0.0957711	0.253394	0.289277	0.105263	0.152542	0
Mfsd4a	0.0381977	0.0477829	0.0518519	0.0373164	0.0238474	0.059357	0.049949	0.0513141	0.0447284	0.0780399	0.0333333	0.0124378	0.0588235	0.0598504	0.0197368	0.00847458	0
Cdk18	0.0114964	0.0152905	0.0196457	0.0186582	0.00423953	0.0206101	0.0234455	0.0150188	0.00798722	0.0254083	0.0285714	0	0.0384615	0.00249377	0.0921053	0	0
Klhdc8a	0.0152049	0.045107	0.0202899	0.023819	0.00211977	0.137675	0.0356779	0.0237797	0.0223642	0.0399274	0.0190476	0.0161692	0.0135747	0.00498753	0	0.0677966	0
Nuak2	0.0778787	0.167622	0.116586	0.200079	0.0423953	0.0824402	0.159021	0.115144	0.142173	0.206897	0.00476191	0.0410448	0.0950226	0.0548628	0.144737	0	0
Tmcc2	0.0398665	0.0607798	0.0611916	0.0623263	0.036566	0.0255565	0.0377166	0.0538173	0.0798722	0.116152	0.0666667	0.0248756	0.0452489	0.0448878	0.0197368	0.0508475	0
Dstyk	0.172446	0.211965	0.210306	0.181818	0.140435	0.209398	0.168196	0.191489	0.246006	0.215971	0.185714	0.0609453	0.126697	0.127182	0.0921053	0.0254237	0
Rbbp5	0.0634155	0.0711009	0.0869565	0.0587535	0.0429253	0.0906843	0.0703364	0.0638298	0.0910543	0.130672	0.0285714	0.0136816	0.0475113	0.074813	0.0789474	0.0254237	0
Tmem81	0.00908585	0.0066896	0.010306	0.00793966	0.0116587	0.00906842	0.00407747	0.00500626	0.0111821	0.0163339	0.00952381	0.00746269	0.00226244	0.0124688	0.00657895	0	0
Cntn2	0.00166883	0.00267584	0.00322061	0.00158793	0.00158983	0.0016488	0.00101937	0.00375469	0	0.00181488	0	0.00248756	0	0	0	0	0
Nfasc	0.0150195	0.0066896	0.0180354	0.00317586	0.018018	0.0453421	0.00611621	0.0125156	0.0367412	0.00544465	0.0333333	0.00124378	0	0	0.00657895	0.0169492	0
Lrrn2	0.23104	0.400229	0.175845	0.492259	0.238474	0.509481	0.33945	0.239049	0.677316	0.352087	0.161905	0.0970149	0.0361991	0.0274314	0.0657895	0.110169	0
Mdm4	0.32913	0.313456	0.346216	0.276697	0.307896	0.337181	0.276249	0.336671	0.361022	0.486388	0.22381	0.15796	0.226244	0.197007	0.210526	0.101695	0
Pik3c2b	0.00982755	0.014526	0.0138486	0.0246129	0.0169581	0.00659522	0.011213	0.00876095	0.0127796	0.0254083	0.00476191	0.00870647	0.00452489	0.134663	0	0.0169492	0
Ppp1r15b	0.197293	0.201453	0.253462	0.219929	0.189719	0.252267	0.221203	0.219024	0.329073	0.279492	0.0904762	0.0932836	0.183258	0.189526	0.118421	0.0932203	0
Plekha6	0.0806601	0.27695	0.0605475	0.621278	0.435612	0.155812	0.307849	0.163955	0.0623003	0.459165	0.2	0.0559701	0.0384615	0.032419	0.0197368	0.0338983	0
Etnk2	0.0139069	0.0219801	0.0135266	0.070663	0.0381558	0.0857378	0.00917431	0.0162703	0.0495208	0.0544465	0.195238	0.011194	0.0158371	0.0074813	0.00657895	0	0
Sox13	0.0517337	0.0651758	0.0492754	0.094085	0.0328564	0.0263809	0.0601427	0.0500626	0.0878594	0.128857	0.0238095	0.0124378	0.081448	0.0897756	0.0131579	0.0338983	0
Snrpe	2.79381	2.96655	3.7066	2.78841	2.48278	3.31739	4.08767	2.85106	2.89936	5.31216	2.91429	3.51368	3.27376	3.56858	3.56579	3.39831	1.51351
Zc3h11a	0.0213239	0.0237003	0.0299517	0.0170703	0.0116587	0.0395713	0.0203874	0.0225282	0.0511182	0.0344828	0.0190476	0	0.0135747	0.0124688	0.00657895	0	0
Gm38394	0.00241053	0.0036315	0.00547504	0.00396983	0.00105988	0.00412201	0.00407747	0.00625782	0.00319489	0.00362976	0.00476191	0.00124378	0.00452489	0	0	0	0
Atp2b4	0.0856666	0.100726	0.132045	0.31441	0.303127	0.322341	0.222222	0.117647	0.440895	0.297641	0.190476	0.0497512	0.156109	0.204489	0.0723684	0.0338983	0.0810811
Optc	0.0176154	0.00745413	0.0515298	0.00396983	0.00423953	0.0197857	0.0132518	0.0175219	0.0399361	0.0108893	0.0238095	0	0.00678733	0.0074813	0	0.00847458	0.0540541
Prelp	3.46486	1.97324	0.880193	5.44383	3.44515	0.910965	3.13252	2.89237	1.17093	3.30127	15.5	1.90547	1.0362	1.60349	1.23684	2.10169	1.05405
Fmod	0.958279	2.43807	0.736554	0.14609	0.17859	0.582028	0.878695	1.24656	0.113419	0.627949	4.20476	0.562189	0.332579	0.538653	0.572368	1.16949	0.27027
Btg2	0.549601	0.804281	2.29952	0.86185	4.59936	4.74361	0.589195	0.732165	3.35144	0.656987	3.30476	0.864428	0.769231	1.27681	1.51316	0.601695	0.513514
Chil1	0.01743	0.0525612	0.0144928	0.0254069	0.0196078	1.64056	0.0295617	0.0350438	0.028754	0.0471869	0.466667	0.0920398	0.0113122	0.0149626	0.0131579	0.0169492	0
Adora1	0.00278138	0.011659	0.00161031	0.0651052	0.00794913	0.012366	0.0214067	0.0137672	0.00638978	0.0725953	0.00476191	0	0	0	0.00657895	0.00847458	0
Ppfia4	0.0116818	0.0191131	0.00708535	0.0154823	0.00476947	0.016488	0.0132518	0.0175219	0.00798722	0.0235935	0.0142857	0.00995025	0.0339367	0.0074813	0.368421	0	0
Tmem183a	0.35305	0.393157	0.505314	0.407304	0.254902	0.435284	0.699286	0.399249	0.41853	0.820327	0.228571	0.299751	0.386878	0.299252	0.328947	0.169492	0.0810811
Cyb5r1	0.175969	0.175268	0.307568	0.175069	0.133015	0.21352	0.194699	0.158949	0.190096	0.243194	0.219048	0.0497512	0.269231	0.239401	0.197368	0.186441	0
Adipor1	1.48619	1.65482	1.47955	1.33704	1.20933	1.19703	1.43731	1.44806	1.123	1.46642	1.26667	1.36567	1.52715	2.42145	2.34868	1.73729	1.64865
Platr1	0.000556277	0.000573394	0.000966184	0	0.000529942	0.000824402	0	0	0	0	0	0	0	0	0	0	0
Klhl12	0.137957	0.142584	0.156844	0.105994	0.0879703	0.16488	0.151886	0.155194	0.14377	0.168784	0.0857143	0.039801	0.122172	0.0798005	0.0460526	0.0338983	0.0540541
Rabif	0.379381	0.391628	0.455072	0.402144	0.27345	0.3446	0.43629	0.403004	0.378594	0.441016	0.338095	0.15796	0.41629	0.224439	0.171053	0.186441	0.0540541
Kdm5b	0.644354	0.820145	0.818357	0.467646	0.432432	0.692498	0.522936	0.689612	0.744409	0.252269	0.495238	0.409204	0.58371	0.329177	0.421053	0.550847	0
Ppp1r12b	0.140738	0.115252	0.172625	0.127035	0.204557	0.214345	0.0927625	0.125156	0.253994	0.141561	0.295238	0.0808458	0.192308	0.0399002	0.0394737	0.059322	0
Ube2t	0.0270721	0.0449159	0.0592593	0.0301707	0.0201378	0.0906843	0.058104	0.0300375	0.0463259	1.33757	0.00476191	0.0547264	0.081448	0.122195	0.0328947	0.0169492	0
Lgr6	0.00352309	0.00955657	0.0257649	0.00158793	0.00158983	0.00329761	0.0030581	0.0112641	0.0127796	0	0.0190476	0	0.0226244	0	0.00657895	0.0254237	0
Ptpn7	0.000741702	0.00267584	0.00161031	0.000793966	0	0.00329761	0	0.00125156	0.00159744	0	0	0	0	0.00249377	0.190789	0	0
Arl8a	0.423141	0.54396	0.504348	0.520842	0.464759	0.481451	0.400612	0.469337	0.507987	0.520871	0.504762	0.319652	0.443439	0.408978	0.736842	0.457627	0.0540541
Gm15445	0.00648989	0.007263	0.0099839	0.00793966	0.00423953	0.00906842	0.00917431	0.00625782	0.0111821	0.00544465	0	0.00621891	0.00678733	0	0.0131579	0	0
Elf3	0.00686074	0.0177752	0.00676328	0.0103216	0.00105988	0.0131904	0.00713558	0.0112641	0.00159744	0.0145191	0	0.00995025	0.00226244	0	0	0	0
Rnpep	0.463193	0.568807	0.50789	0.388646	0.414414	0.470734	0.647299	0.549437	0.397764	0.522686	1.05714	0.257463	0.660633	0.620948	1.22368	0.279661	0.0810811
Timm17a	1.40553	1.44285	1.5314	1.3164	1.11871	1.01896	1.73293	1.33917	1.08307	1.80036	1.09524	1.49876	2.19683	1.58853	1.25658	2.30508	0.378378
Lmod1	0.0582236	0.0311544	0.153945	0.0115125	0.0614732	0.0321517	0.0417941	0.0475594	0.014377	0.030853	0.319048	0.0261194	0.644796	0.0374065	0.0592105	0.059322	0
Shisa4	0.792323	0.886659	0.823833	0.487892	0.383148	0.468261	0.755352	0.788486	0.421725	0.738657	2.18095	0.472637	0.705882	0.461347	0.309211	0.838983	0.162162
Ipo9	0.331355	0.337538	0.346216	0.277094	0.17753	0.294312	0.409786	0.366708	0.34345	0.809437	0.161905	0.156716	0.260181	0.139651	0.144737	0.161017	0
Nav1	1.64917	1.40271	0.987118	2.27392	1.84844	0.504534	1.12844	1.49437	2.14537	1.42105	0.642857	1.25746	0.868778	1.28928	1	1.29661	0.486486
Gm4793	0.00556277	0.00458716	0.00354267	0.00595474	0.00211977	0.0016488	0.00509684	0.00625782	0.00319489	0.00362976	0	0.00373134	0.00452489	0.00249377	0.00657895	0	0.027027
Gm38399	0.0982755	0.0835245	0.0892109	0.0742358	0.0704822	0.0915087	0.0621814	0.106383	0.191693	0.105263	0.0380952	0.0149254	0.0158371	0.0673317	0.0328947	0.0169492	0
Csrp1	1.86241	2.52083	3.85185	1.95554	1.87811	2.23166	2.91437	2.42053	1.91374	2.55354	3.11429	2.52488	3.62217	3.20948	1.91447	2.02542	1.16216
Phlda3	2.75691	3.89813	2.65539	4.08892	2.49338	1.338	3.70438	3.43054	1.93131	3.36842	2.41905	2.93159	2.61538	2.26933	1.79605	2.5678	1.43243
Tnni1	0.0124235	0.0208333	0.0151369	0.0103216	0.00900901	0.141797	0.019368	0.0187735	0.0127796	0.00907441	0.00476191	0.00497512	0.00904977	0	0.00657895	0	0
Tnnt2	0.120712	0.180619	0.12496	0.0841604	0.101219	0.189613	0.110092	0.152691	0.086262	0.114338	0.514286	0.0845771	0.300905	0.19202	0.375	38.2627	0
Tmem9	1.16355	0.964641	1.07504	0.755459	0.743508	0.95878	0.946993	1.22153	0.813099	0.831216	0.604762	0.988806	0.800905	0.880299	0.651316	0.983051	0.27027
Kif21b	0.0305952	0.0345948	0.0657005	0.00555776	0.00158983	0.0362737	0.0183486	0.0250313	0.0623003	0.0254083	0.0142857	0.0199005	0.0339367	0.00249377	0.0460526	0.059322	0
5730559C18Rik	0.0443167	0.0625	0.107568	0.00674871	0.00476947	0.136851	0.049949	0.0525657	0.0814696	0.0272232	0.00952381	0.0124378	0.00904977	0.0074813	0.0263158	0.0169492	0
Camsap2	0.134063	0.186353	0.162963	0.119889	0.0975093	0.152514	0.100917	0.157697	0.188498	0.212341	0.161905	0.0522388	0.131222	0.0523691	0.0855263	0.0677966	0
Ddx59	0.0576673	0.0529434	0.0763285	0.0400953	0.0328564	0.0750206	0.0468909	0.0675845	0.057508	0.114338	0.0761905	0.039801	0.0452489	0.0074813	0.0263158	0.0254237	0
Kif14	0.00611904	0.00649847	0.0186795	0.00674871	0.00317965	0.0346249	0.0509684	0.0125156	0.0335463	0.290381	0.00476191	0.00248756	0.0180995	0.00498753	0	0.0169492	0
Zfp281	0.38791	0.343846	0.451208	0.246923	0.209857	0.418796	0.344546	0.443054	0.284345	0.248639	0.247619	0.139303	0.294118	0.229426	0.157895	0.169492	0
Gm19705	0.0880771	0.11831	0.129791	0.0964669	0.0572337	0.229184	0.133537	0.102628	0.0878594	0.127042	0.047619	0.0373134	0.169683	0.0074813	0.0789474	0.0423729	0
Platr22	0.00704617	0.00516055	0.0122383	0.00119095	0.00370959	0.0387469	0.00407747	0.0112641	0.00319489	0.0127042	0	0	0	0.0124688	0	0	0
A430106G13Rik	0.00185426	0.00573394	0.00354267	0.00396983	0.00264971	0.0189613	0.00407747	0.00250313	0.00958466	0.0108893	0.00952381	0	0.0113122	0	0.00657895	0.00847458	0
Ptprc	0.00185426	0.00267584	0.00322061	0.00277888	0.00264971	0.000824402	0	0.00500626	0.00159744	0	0	0.00248756	0.0135747	0	1.49342	0.0508475	0
Nek7	0.619507	0.799694	0.52818	0.679635	0.490196	0.592745	0.723751	0.733417	0.455272	0.852995	0.495238	0.523632	0.597285	0.620948	0.743421	0.822034	0.0540541
Lhx9	0.00463564	0.00630734	0.00966184	0.00357285	0.00211977	0.00577082	0.00611621	0.0100125	0	0.00907441	0.0190476	0.00124378	0.0113122	0	0	0	0
2310009B15Rik	0.48563	0.441514	0.619646	0.551806	0.391627	0.629843	0.668705	0.570713	0.415335	0.666062	0.428571	0.344527	0.488688	0.351621	0.328947	0.542373	0
Dennd1b	0.133692	0.138953	0.143639	0.121477	0.122417	0.127782	0.132518	0.20776	0.15655	0.185118	0.1	0.0323383	0.0927602	0.0523691	0.177632	0.0169492	0
Zbtb41	0.125533	0.1487	0.163285	0.112743	0.0741918	0.14427	0.115189	0.161452	0.145367	0.259528	0.1	0.0373134	0.124434	0.0648379	0.0526316	0.0423729	0.027027
Aspm	0.0185426	0.0340214	0.0505636	0.0206431	0.018548	0.128607	0.217125	0.0475594	0.113419	1.13249	0.0142857	0.0136816	0.0633484	0.0399002	0	0.0847458	0.0540541
Gm4788	0.000370851	0.000955657	0.00128824	0.00198491	0.00476947	0.00989283	0.00101937	0.00500626	0.00638978	0.00181488	0.00952381	0	0	0	0	0	0
Cfhr2	0.00593362	0.00707187	0.00740741	0.00516078	0.0100689	0.0197857	0.00203874	0.00876095	0.00319489	0.00544465	0.0190476	0.00124378	0.00226244	0.00249377	0.00657895	0	0
Cfh	5.55832	3.21655	2.79646	8.54228	19.7954	5.13026	1.91437	4.16771	3.46486	2.93829	19.8619	5.30473	5.16742	3.67581	2.60526	3.4661	1.64865
Kcnt2	0.167625	0.138953	0.108535	0.256451	0.303127	0.0783182	0.103976	0.142678	0.116613	0.215971	0.209524	0.0708955	0.0791855	0.032419	0	0.101695	0
Cdc73	0.257556	0.271598	0.263124	0.211989	0.190779	0.286068	0.276249	0.249061	0.330671	0.284936	0.228571	0.0932836	0.171946	0.117207	0.105263	0.059322	0
Glrx2	1.08492	1.0281	1.05636	0.814609	0.593005	0.952185	0.799185	0.974969	0.808307	0.53902	0.790476	1.08085	0.963801	1.02244	0.875	1.38136	0.459459
Trove2	0.279065	0.310206	0.291787	0.306074	0.289878	0.446826	0.247706	0.30413	0.330671	0.283122	0.42381	0.103234	0.266968	0.117207	0.144737	0.101695	0
Uchl5	0.29186	0.324541	0.392593	0.256451	0.204028	0.388293	0.4842	0.334168	0.29393	0.854809	0.204762	0.182836	0.31448	0.234414	0.361842	0.169492	0
Rgs2	0.0146486	0.0296254	0.0434783	0.0214371	0.122946	0.0939819	0.0101937	0.0175219	0.119808	0.00725953	0.290476	0.0124378	0.0248869	0.0773067	1.625	0.0169492	0
Rgs1	0.00111255	0.00133792	0.000966184	0.000396983	0	0	0.00203874	0.00125156	0.00159744	0.00181488	0	0	0	0	0.664474	0	0
Rgs18	0.000741702	0.000573394	0.000644122	0.00158793	0	0.000824402	0.00101937	0.00125156	0	0.00181488	0	0	0	0.00249377	0.473684	0.0338983	0
Brinp3	0.00111255	0.000764526	0.0138486	0.000396983	0.00264971	0	0.00407747	0.00250313	0.0399361	0.00181488	0.00476191	0.00124378	0	0	0	0	0
Pla2g4a	0.318747	0.859518	0.480837	0.853513	0.609963	0.681781	0.685015	0.714643	0.632588	1.01089	0.747619	0.271144	0.138009	0.124688	0.25	0.228814	0.0810811
Ptgs2	0.0356017	0.109136	0.219324	0.116713	0.294118	0.189613	0.0468909	0.0738423	0.277955	0.0816697	0.0809524	0.0174129	0.0158371	0.0274314	0.0526316	0.0338983	0
Ptgs2os2	0.000927128	0.000573394	0.00128824	0.000793966	0.000529942	0.00412201	0.00203874	0.00375469	0.00479233	0.00181488	0	0	0	0	0	0	0
BC003331	0.527165	0.554664	0.549758	0.517269	0.499735	0.660346	0.579001	0.501877	0.58147	0.61706	0.490476	0.267413	0.357466	0.216958	0.210526	0.254237	0.108108
Tpr	1.4237	1.48872	1.66119	1.59111	1.45734	1.99753	2.20387	1.45807	1.47125	2.38113	1.62381	1.43408	1.71719	1.98005	1.56579	1.64407	0.918919
Prg4	0.122566	0.305046	0.383575	0.861056	0.609963	2.53833	0.362895	0.274093	0.484026	0.384755	11.0714	0.292289	0.0361991	0.149626	0.131579	0.0508475	0.0540541
Hmcn1	0.0331912	0.0846713	0.0666667	0.0444621	0.082141	0.436109	0.0540265	0.0387985	0.276358	0.0635209	0.195238	0.0310945	0.0135747	0.264339	0.0263158	0	0
Gm10138	0.054886	0.0865826	0.107568	0.0416832	0.0323264	0.0898599	0.0550459	0.0700876	0.0782748	0.0834846	0.052381	0.0124378	0.0475113	0.0274314	0.0526316	0.0508475	0
Ivns1abp	0.373447	0.635512	0.470531	0.647479	0.449391	0.373454	0.576962	0.493116	0.311502	0.974592	0.652381	0.320896	0.18552	0.501247	0.421053	1.18644	0.135135
Swt1	0.32023	0.357034	0.326248	0.283049	0.284049	0.350371	0.347604	0.330413	0.300319	0.433757	0.190476	0.120647	0.307692	0.261845	0.203947	0.0847458	0
Trmt1l	0.306508	0.326453	0.29533	0.252481	0.235294	0.300082	0.33843	0.360451	0.306709	0.410163	0.295238	0.115672	0.346154	0.119701	0.171053	0.152542	0
Rnf2	0.476173	0.530581	0.483092	0.314013	0.310546	0.305029	0.50051	0.508135	0.464856	0.519056	0.219048	0.216418	0.321267	0.229426	0.177632	0.127119	0
Fam129a	0.556277	0.468463	0.402254	0.618499	0.54743	0.180544	0.424057	0.518148	0.527157	0.424682	0.42381	0.212687	0.441176	0.117207	0.546053	0.313559	0
2810414N06Rik	0.0153903	0.0168196	0.0148148	0.00595474	0.00847907	0.0214345	0.0142712	0.0162703	0.0207668	0.00907441	0.00952381	0.00746269	0.00452489	0.00249377	0.0131579	0	0
Edem3	0.13295	0.152523	0.155878	0.1052	0.0879703	0.116241	0.136595	0.136421	0.162939	0.15608	0.0666667	0.039801	0.0995475	0.0399002	0.0526316	0.059322	0.027027
1700025G04Rik	1.03301	0.928708	0.616103	1.23501	0.690514	0.592745	0.72579	0.929912	0.738019	1.29401	0.304762	0.718905	0.547511	1.0399	0.631579	0.754237	0.216216
Tsen15	0.448544	0.461009	0.452496	0.463279	0.320085	0.413026	0.534149	0.42428	0.388179	0.845735	0.357143	0.170398	0.475113	0.289277	0.0921053	0.101695	0
Colgalt2	0.0318932	0.0445336	0.0196457	0.140929	0.106518	0.00989283	0.0489297	0.0513141	0.0159744	0.0907441	0.0666667	0.0161692	0.0135747	0.0598504	0.00657895	0	0
Rgl1	0.301317	0.287844	0.344605	0.193331	0.227875	0.189613	0.185525	0.256571	0.388179	0.22686	0.052381	0.115672	0.233032	0.32419	0.25	0.169492	0
Arpc5	2.64528	2.84958	2.8963	3.12306	2.60042	2.59439	3.12334	2.86358	2.67572	3	2.11905	2.88308	3.47511	3.50623	4.96053	2.41525	1.2973
Ncf2	0.00537734	0.00764526	0.00740741	0.00952759	0.00317965	0.0354493	0.0101937	0.00750939	0.0111821	0.0127042	0	0.00373134	0.040724	0.0349127	1.03289	0	0
Smg7	0.104209	0.137232	0.147826	0.108376	0.0837308	0.154988	0.142712	0.158949	0.177316	0.194192	0.0666667	0.0485075	0.122172	0.084788	0.0789474	0.0338983	0.0540541
Nmnat2	0.0137215	0.0265673	0.031562	0.0107185	0.00741918	0.012366	0.019368	0.0387985	0.0367412	0.0199637	0	0.0161692	0.00452489	0.00997506	0	0.00847458	0
Lamc2	0.0268867	0.0470183	0.036715	0.103613	0.0826709	0.157461	0.0723751	0.0387985	0.148562	0.0943739	0.00476191	0.039801	0.0135747	0.00997506	0	0.00847458	0.0810811
Lamc1	2.69145	3.13761	1.50338	6.50377	4.9841	0.978566	3.40367	3.27785	2.32268	4.46824	1.12857	2.64428	1.95023	2.24938	1.73026	2.73729	1.13514
Dhx9	0.237716	0.303708	0.310145	0.248511	0.186539	0.399011	0.326198	0.244055	0.378594	0.511797	0.185714	0.11194	0.262443	0.219451	0.203947	0.110169	0
Npl	0.016132	0.0296254	0.0357488	0.00754268	0.0143084	0.658697	0.0295617	0.0337922	0.177316	0.0471869	0.00476191	0.0273632	0.0226244	0.0199501	0.513158	0	0
Rgs16	0.0122381	0.110856	0.120129	0.0103216	0.0227875	0.205276	0.0377166	0.0663329	0.308307	0.0653358	0.00952381	0.0261194	0.355204	0.104738	0.0131579	0.0254237	0
Rnasel	0.0712034	0.050841	0.0785829	0.0389043	0.0572337	0.366035	0.0356779	0.123905	0.253994	0.0580762	0.052381	0.0422886	0.0791855	0.0174564	0.276316	0.0677966	0
Rgsl1	0.00352309	0.00133792	0.00386473	0	0.00211977	0.00741962	0	0.00375469	0.00159744	0	0	0	0	0	0.00657895	0	0
Teddm2	0.00927128	0.0137615	0.0144928	0.00913061	0.0111288	0.0156636	0.0183486	0.0112641	0.0175719	0.00725953	0.0142857	0.00124378	0.00904977	0.00249377	0	0	0
Glul	0.42481	0.485283	0.346538	1.13299	3.12613	0.970322	0.622834	0.451815	1.13898	0.740472	2.60952	0.75	0.443439	0.992519	2.38816	0.635593	0.0540541
Cacna1e	0.000185426	0.00286697	0.00161031	0.000793966	0	0.000824402	0.00101937	0.00250313	0.00319489	0.00181488	0	0	0	0.00249377	0	0	0
Gm9530	0.00352309	0.00420489	0.00354267	0.00119095	0.000529942	0.00577082	0.00407747	0.00750939	0.00958466	0.00362976	0	0.00248756	0	0.00498753	0	0	0
Ier5	0.481179	0.63169	0.867633	0.27233	0.331214	1.0404	0.434251	0.570713	0.904153	0.553539	0.285714	0.405473	0.687783	1.07481	1.36842	0.508475	0.0540541
Mr1	0.141109	0.134939	0.134622	0.114331	0.137255	0.184666	0.09684	0.170213	0.241214	0.0961887	0.1	0.0559701	0.117647	0.074813	0.0921053	0.0508475	0
Stx6	0.284443	0.455275	0.397746	0.278682	0.189189	0.338005	0.325178	0.366708	0.36901	0.362976	0.185714	0.125622	0.269231	0.413965	0.210526	0.220339	0
BC034090	0.0602633	0.0789373	0.0792271	0.0587535	0.0487546	0.120363	0.0601427	0.0613267	0.129393	0.0780399	0.0285714	0.0298507	0.0248869	0.0224439	0	0.0508475	0
Xpr1	0.229928	0.379587	0.297262	0.164748	0.173291	0.347898	0.231397	0.2403	0.29393	0.295826	0.22381	0.100746	0.171946	0.129676	0.177632	0.0169492	0
Gm5532	0.00389394	0.00611621	0.00708535	0.00158793	0.00264971	0.00989283	0.00407747	0.00250313	0.0239617	0.0108893	0.00476191	0.00248756	0.00226244	0	0.0131579	0.0932203	0
Acbd6	0.767291	0.820336	0.974557	0.680032	0.655008	0.985985	0.772681	0.85607	0.726837	0.803993	0.680952	0.86194	0.839367	0.9202	0.927632	0.983051	0.27027
Qsox1	0.712405	0.718463	1.04638	0.647082	0.564388	0.664468	0.769623	0.822278	0.627796	0.658802	0.533333	0.706468	0.515837	0.703242	0.5	0.720339	0.243243
Cep350	0.126646	0.129969	0.159742	0.112346	0.0874404	0.173124	0.123344	0.161452	0.154952	0.170599	0.0904762	0.028607	0.113122	0.0773067	0.131579	0.0338983	0
Tor1aip1	0.900983	0.853784	0.899839	1.07304	1.07896	1.17148	1.06524	1.98999	1.15335	1.22323	1.21429	1.05846	0.902715	1.15711	1.40789	0.90678	0.243243
Tor1aip2	0.801409	0.857225	1.05765	0.807066	0.624801	1.30173	1.05607	1.97497	1.00958	0.92196	0.57619	1.1107	0.99095	0.965087	0.815789	0.838983	0.27027
Axdnd1	0.00203968	0.00267584	0.0041868	0	0.00105988	0.012366	0.00203874	0.00125156	0.00319489	0	0	0	0	0	0	0	0
Gm2000	2.63786	2.19151	2.73623	1.94442	2.1823	2.22589	1.97248	2.38548	2.61022	1.7078	1.60952	2.56716	2.07014	2.38404	2.67763	2.52542	1.16216
Soat1	0.412201	0.622898	0.697585	0.321159	0.289348	1.14839	0.559633	0.563204	0.578275	0.675136	0.204762	0.238806	0.29638	0.117207	0.565789	0.144068	0.0540541
Gm10031	0.0339329	0.0359327	0.0512077	0.0262009	0.0206677	0.0667766	0.038736	0.0413016	0.0383387	0.0326679	0.0142857	0.011194	0.0429864	0.0299252	0.00657895	0.0169492	0
Abl2	0.0936399	0.123089	0.132367	0.0841604	0.0657128	0.145919	0.0917431	0.108886	0.170927	0.0980036	0.0428571	0.0373134	0.0520362	0.0648379	0.0855263	0.0254237	0
Tor3a	0.322826	0.330657	0.450886	0.369194	0.325914	0.54493	0.382263	1.76721	0.552716	0.323049	0.214286	0.133085	0.323529	0.269327	0.355263	0.144068	0
Fam20b	0.139996	0.166858	0.172947	0.163954	0.09115	0.169827	0.159021	0.181477	0.207668	0.268603	0.0952381	0.0547264	0.0520362	0.0922693	0.111842	0.059322	0
Ralgps2	0.0875209	0.0554281	0.120773	0.0273918	0.0434552	0.0890354	0.0611621	0.0713392	0.126198	0.0435572	0.0285714	0.0199005	0.0135747	0.0149626	0.111842	0.00847458	0.027027
Angptl1	0.332097	0.321674	0.229308	0.377928	0.45416	0.0486397	0.198777	0.39174	0.381789	0.252269	0.361905	0.0584577	0.0271493	0.0249377	0.0263158	0.177966	0
Rasal2	0.193213	0.200306	0.22029	0.0897181	0.0678325	0.145095	0.0948012	0.221527	0.108626	0.208711	0.052381	0.0572139	0.348416	0.187032	0.0723684	0.0508475	0
Cryzl2	0.619692	0.63169	0.635427	0.29337	0.18177	0.26216	0.299694	0.590738	0.432907	0.437387	0.147619	0.231343	0.221719	0.174564	0.407895	0.355932	0.027027
Sec16b	0.245689	0.275803	0.287923	0.155617	0.169051	0.130256	0.238532	0.244055	0.210863	0.208711	0.114286	0.0895522	0.0452489	0.0399002	0.0657895	0.0847458	0
Brinp2	0.00203968	0.000764526	0.000644122	0	0.00105988	0.00741962	0	0	0	0	0	0.00248756	0	0	0	0	0
Astn1	0.000370851	0.000382263	0.000322061	0.000396983	0.00211977	0.00329761	0.00101937	0	0	0	0.0428571	0	0.0633484	0.00249377	0	0	0
Pappa2	0.0014834	0.00133792	0.00161031	0.00198491	0.00370959	0.0131904	0	0.00250313	0.0159744	0	0.0761905	0	0.00226244	0.00249377	0	0	0
Cop1	0.513073	0.696292	0.57649	0.571655	0.408055	0.474856	0.623853	0.550688	0.501597	0.740472	0.461905	0.378109	0.533937	0.453865	0.473684	0.516949	0
Tnr	0.00166883	0.000955657	0.00193237	0.00119095	0.00211977	0.000824402	0.00101937	0.00500626	0	0	0	0	0.00678733	0.00498753	0	0	0
4930523C07Rik	1.19933	1.12787	1.22512	0.808257	0.930578	0.347073	0.540265	1.10763	0.584665	0.77314	1.50952	0.735075	1.38688	1.71571	0.723684	0.983051	0.297297
4930562F07Rik	0.00185426	0.00152905	0.00547504	0.000396983	0.000529942	0.00659522	0.0030581	0.00125156	0.00319489	0.00362976	0	0	0.00226244	0	0	0	0
Tnn	0.0137215	0.0105122	0.0933977	0.00277888	0.00158983	0.0140148	0.0122324	0.0237797	0.0654952	0.00544465	0	0.00248756	0.00904977	0.0074813	0	0	0
Mrps14	2.31967	2.19343	2.2438	2.28622	1.99311	2.15169	3.26707	2.25782	1.83706	2.6098	2.01429	2.551	2.73529	2.58603	2.47368	3.31356	1.08108
Cacybp	1.03134	1.09767	1.33076	1.1048	0.829359	1.26134	2.09378	1.20401	0.888179	1.70599	0.92381	1.35199	1.30543	1.27182	1.23026	1.27966	0.324324
Rabgap1l	0.249954	0.244266	0.211594	0.255657	0.226815	0.555647	0.139653	0.241552	0.252396	0.277677	0.261905	0.0820896	0.135747	0.084788	0.0986842	0.135593	0.027027
Rc3h1	0.185055	0.205657	0.200966	0.173085	0.18442	0.29596	0.204893	0.201502	0.317891	0.263158	0.161905	0.0671642	0.160633	0.137157	0.111842	0.0762712	0
Serpinc1	0.00389394	0.00860092	0.00837359	0.0047638	0.00158983	0.0115416	0.0122324	0.00625782	0.00958466	0.00544465	0.00476191	0.00248756	0.00904977	0.0074813	0	0	0
Zbtb37	0.0962359	0.110092	0.127214	0.069472	0.0593535	0.113768	0.077472	0.133917	0.105431	0.105263	0.0428571	0.00870647	0.0904977	0.032419	0.0526316	0.00847458	0
Dars2	0.0843686	0.0837156	0.0966184	0.0543867	0.0376259	0.102226	0.0948012	0.0901126	0.0670927	0.272232	0.0571429	0.0248756	0.0723982	0.0523691	0.0526316	0.0423729	0
Gm37634	0.000927128	0.00133792	0.00257649	0.00158793	0.00317965	0.00412201	0.0030581	0.00250313	0.00479233	0.00181488	0	0	0.00226244	0	0	0	0
Cenpl	0.0550714	0.053708	0.0763285	0.0484319	0.0439852	0.103875	0.0805301	0.0650814	0.0702875	0.981851	0.0428571	0.0385572	0.0950226	0.0548628	0.0263158	0.059322	0
Klhl20	0.119785	0.13857	0.13913	0.0976578	0.0932697	0.127782	0.132518	0.153942	0.148562	0.192377	0.104762	0.0472637	0.0950226	0.0723192	0.0460526	0.0338983	0
Prdx6	1.28704	1.28976	2.35781	1.64351	1.64017	2.33636	1.53109	1.79099	1.98403	0.961887	2.02381	1.59701	1.43665	1.48628	1.46711	2.34746	0.972973
Tnfsf4	0.00166883	0.00554281	0.00933977	0.000396983	0.000529942	0.0131904	0.00407747	0.0137672	0.00479233	0	0	0	0.00452489	0	0	0	0
Tnfsf18	0.00352309	0.00248471	0.000966184	0.00317586	0	0.00247321	0.00917431	0.00250313	0.014377	0.00544465	0	0.00248756	0	0.00249377	0	0	0
Suco	0.147413	0.17393	0.183253	0.111155	0.100159	0.238252	0.158002	0.171464	0.188498	0.286751	0.114286	0.0572139	0.106335	0.134663	0.0921053	0.059322	0
4930558K02Rik	0.000370851	0.000573394	0.000322061	0	0	0	0	0	0	0	0	0	0	0	0	0	0
Pigc	0.6056	0.691131	0.632528	0.395792	0.352941	0.321517	0.544343	0.61577	0.378594	0.548094	0.285714	0.344527	0.450226	0.401496	0.342105	0.584746	0
Gm38304	0.00111255	0.00152905	0.00225443	0.000396983	0.00211977	0.00247321	0	0	0	0	0	0	0	0	0	0	0
Dnm3	0.11552	0.141437	0.152013	0.104407	0.124006	0.055235	0.100917	0.126408	0.0463259	0.121597	0.0809524	0.0335821	0.0497738	0.204489	0.0263158	0.0254237	0
2810442N19Rik	0.0211385	0.0162462	0.026087	0.0047638	0.00582936	0.00247321	0.0152905	0.0225282	0.00159744	0.0199637	0.00952381	0.00497512	0.00904977	0.00498753	0.00657895	0	0
Dnm3os	0.325793	0.436927	0.540097	0.127035	0.127716	0.141797	0.311927	0.413016	0.21885	0.174229	0.104762	0.0858209	0.180995	0.0598504	0.0921053	0.127119	0
Mettl13	0.0737994	0.0839067	0.0914654	0.0718539	0.0529942	0.0923331	0.0958206	0.0650814	0.100639	0.0780399	0.0761905	0.0273632	0.0633484	0.0199501	0.0263158	0.0254237	0.027027
Vamp4	0.793807	0.878823	0.708213	0.81977	0.754107	0.527617	0.866463	0.710889	0.479233	0.842105	0.857143	0.822139	0.662896	0.725686	0.835526	0.90678	0.027027
Myoc	0.0793621	0.023318	0.0222222	0.725288	1.01431	0.0486397	0.0285423	0.101377	0.0207668	0.0689655	2.03333	0.0833333	0.0135747	0.042394	0	0.0254237	0
Prrc2c	1.00223	1.09652	1.24348	1.04407	0.99682	1.56059	1.38226	1.09387	1.32268	1.35027	0.966667	1.16294	1.25339	1.29426	1.06579	1.0339	0.378378
Fmo4	0.00370851	0.00210245	0.00966184	0	0.00529942	0.00412201	0.00101937	0.0112641	0.00159744	0	0	0.00373134	0	0.00498753	0	0.00847458	0
Fmo1	0.329316	0.237003	0.328824	0.342993	0.496555	0.0519373	0.176351	0.319149	0.134185	0.246824	0.371429	0.10199	0.0429864	0.658354	0.0526316	0.144068	0
Fmo2	0.16577	0.0521789	0.249275	0.26836	1.239	0.494641	0.0662589	0.111389	0.108626	0.201452	0.428571	0.120647	0.0633484	0.309227	0.0328947	0.161017	0
Prrx1	1.00389	1.06919	2.01578	0.934498	1.2549	0.980214	1.24363	1.19274	2.99521	1.16152	1.37619	1.22512	2.59729	0.865337	0.736842	1.00847	0.540541
Gm26523	0.117745	0.106843	0.195813	0.0774117	0.109168	0.107172	0.0978593	0.147685	0.21885	0.0998185	0.0714286	0.0261194	0.266968	0.00997506	0.0131579	0.00847458	0
Gorab	0.163174	0.171636	0.22351	0.1052	0.113937	0.224237	0.14577	0.163955	0.239617	0.221416	0.0952381	0.0634328	0.183258	0.0822943	0.0460526	0.0254237	0
Kifap3	0.432598	0.501529	0.543639	0.391028	0.392687	0.573784	0.408767	0.416771	0.509585	0.480944	0.442857	0.177861	0.497738	0.219451	0.190789	0.262712	0
Scyl3	0.0875209	0.0735856	0.0991948	0.0599444	0.0598834	0.0890354	0.0682977	0.0926158	0.0974441	0.076225	0.047619	0.0422886	0.0588235	0.042394	0.0592105	0.0254237	0
BC055324	0.0144632	0.0223624	0.0331723	0.00952759	0.0127186	0.0511129	0.0326198	0.0112641	0.0319489	0.23412	0.00952381	0.0124378	0.0339367	0.0124688	0.0263158	0.0169492	0
Mettl18	0.0749119	0.07263	0.078905	0.0587535	0.0699523	0.0725474	0.0784913	0.0700876	0.0766773	0.112523	0.047619	0.0149254	0.0678733	0.0498753	0.0460526	0.0423729	0
Selp	0.00611904	0.00152905	0.0177134	0	0.000529942	0.00989283	0.00101937	0.00750939	0.00319489	0	0.0380952	0	0	0.0274314	0.0263158	0	0
F5	0.00259596	0.000382263	0.00289855	0.000793966	0.00158983	0.00412201	0.00101937	0	0.00958466	0.00181488	0	0	0.00226244	0	0.00657895	0	0
Slc19a2	0.0372705	0.0527523	0.0731079	0.0210401	0.0328564	0.0783182	0.058104	0.0275344	0.0814696	0.0526316	0.0238095	0.0199005	0.0135747	0.00997506	0	0.0169492	0
Ccdc181	0.0465418	0.046445	0.0801932	0.0563716	0.0476948	0.302556	0.0397554	0.0600751	0.118211	0.0417423	0.0952381	0.0298507	0.0384615	0.0399002	0.0526316	0	0
Blzf1	0.344521	0.328746	0.338808	0.241763	0.18442	0.233306	0.35474	0.330413	0.289137	0.23049	0.219048	0.104478	0.246606	0.109726	0.118421	0.144068	0
Nme7	0.190988	0.205084	0.266345	0.121874	0.0858506	0.286892	0.234455	0.196496	0.239617	0.241379	0.109524	0.050995	0.165158	0.0573566	0.0657895	0.059322	0.0540541
Atp1b1	0.275357	0.139908	0.439936	0.0809845	0.291468	4.18054	0.0784913	0.245307	0.798722	0.125227	2.1	0.371891	0.282805	0.0798005	0.105263	0.271186	0.0810811
Gm37754	0.00222511	0.000955657	0.00225443	0.00158793	0.00370959	0.00494641	0.00203874	0.00125156	0.00159744	0	0	0.00497512	0	0.00249377	0	0	0
Dpt	11.5322	7.08219	7.70209	11.2894	16.328	1.15251	5.64526	9.50188	16.8482	6.52632	21.1524	7.7102	3.69005	5.08978	4.42105	7.17797	2.97297
Sft2d2	0.18728	0.24159	0.177134	0.0968638	0.120297	0.397362	0.122324	0.196496	0.175719	0.110708	0.219048	0.0783582	0.0429864	0.21197	0.217105	0.0932203	0.0540541
Tiprl	0.881142	0.917431	0.851852	0.792378	0.589295	0.637263	1.02854	0.853567	0.688498	1.2196	0.685714	0.847015	0.780543	0.927681	0.723684	1.0678	0.162162
Gpr161	0.0495086	0.0535168	0.0573269	0.04605	0.0280869	0.0354493	0.0377166	0.0650814	0.0638978	0.0889292	0.0238095	0.0124378	0.0135747	0.00997506	0.00657895	0	0
Dcaf6	0.236232	0.26185	0.256039	0.119889	0.119767	0.276175	0.150866	0.245307	0.244409	0.143376	0.114286	0.140547	0.0837104	0.074813	0.0592105	0.101695	0.027027
Mpc2	2.54534	2.55925	2.18486	2.78722	2.39428	1.60676	2.67176	2.48436	1.78275	2.64065	2.6619	2.55597	2.69457	2.30175	2.38816	5.66102	1.45946
Adcy10	0.00166883	0.00191132	0.00225443	0.000396983	0	0.0016488	0	0	0	0	0	0	0	0	0	0	0
Mpzl1	1.14148	1.28689	1.21224	0.714569	0.587705	0.377576	1.0683	1.07009	0.482428	1.16878	0.895238	0.95398	0.710407	1.17456	0.651316	0.983051	0.351351
Rcsd1	0.153718	0.225726	0.132689	0.238587	0.151563	0.136851	0.215087	0.172716	0.0319489	0.297641	0.3	0.0982587	0.699095	0.46384	0.223684	0.110169	0.0540541
Creg1	1.50714	1.79644	1.25765	1.25883	1.30366	3.71063	1.46891	1.61202	1.57188	1.44102	1.08571	1.75746	1.22624	1.19701	4.70395	1.31356	1.10811
Pou2f1	0.103467	0.102829	0.111755	0.0897181	0.118177	0.107997	0.111111	0.0938673	0.121406	0.177858	0.133333	0.0348259	0.0995475	0.084788	0.0723684	0.0338983	0
Dusp27	0.00815872	0.00191132	0.0206119	0.00158793	0	0.00659522	0.00407747	0.00500626	0	0.0108893	0.00952381	0.00248756	0.0158371	0	0.00657895	0.00847458	0
Ildr2	0.119043	0.0649847	0.144283	0.0603414	0.136195	1.31822	0.0672783	0.117647	0.461661	0.101633	0.171429	0.0820896	0.0316742	0.032419	0.0263158	0.0254237	0
Gm15853	0.0267013	0.0231269	0.0254428	0.00516078	0.00158983	0.0156636	0.0152905	0.0237797	0.0175719	0.0362976	0.00952381	0.00621891	0.0339367	0.00498753	0.00657895	0	0
Tada1	0.272205	0.28383	0.305958	0.241366	0.18442	0.340478	0.355759	0.305382	0.228435	0.430127	0.133333	0.119403	0.187783	0.199501	0.197368	0.0932203	0
Pogk	0.118302	0.148127	0.151369	0.114331	0.0741918	0.1385	0.11213	0.121402	0.151757	0.123412	0.0666667	0.0435323	0.10181	0.074813	0.0855263	0.059322	0
Gm16701	0.00185426	0.00344037	0.0041868	0.00277888	0.00211977	0.0280297	0.00101937	0.00125156	0.014377	0.00544465	0.0142857	0.00870647	0.00452489	0	0	0	0
Gm16701.1	0.00259596	0.00516055	0.0041868	0.00277888	0.00423953	0.00906842	0.00101937	0.00375469	0.00638978	0.00725953	0.0142857	0.00124378	0.00678733	0	0	0	0
Fam78b	0.0229928	0.0430046	0.0499195	0.0214371	0.0519343	0.173124	0.0183486	0.0387985	0.127796	0.0145191	0.0666667	0.00248756	0.0701357	0.0473815	0.0131579	0.00847458	0.0540541
Uck2	0.338402	0.364297	0.525926	0.134974	0.0482247	0.333883	0.375127	0.32791	0.158147	0.397459	0.0571429	0.133085	0.174208	0.0997506	0.0789474	0.40678	0.027027
Tmco1	2.13443	2.02657	2.43865	2.27709	2.22576	2.7634	2.3945	2.00751	2.01118	2.60254	2.59524	2.28358	3.04299	2.42893	2.15789	2.16102	0.945946
Aldh9a1	0.158539	0.165711	0.306924	0.117507	0.124006	0.535861	0.207951	0.175219	0.28115	0.188748	0.195238	0.103234	0.235294	0.107232	0.315789	0.110169	0.0810811
Mgst3	0.390135	0.30409	0.322705	0.37237	0.351881	0.690849	0.318043	0.331665	0.389776	0.350272	0.542857	0.187811	1.8371	0.591022	0.361842	1.04237	0
Rxrg	0.00129798	0.00152905	0.00772947	0.00198491	0.0105988	0.00741962	0.00713558	0.0100125	0.00479233	0	0.00476191	0.00995025	0	0	0	0.220339	0
Pbx1	1.31059	1.01548	1.18164	0.845574	1.04981	1.91426	0.717635	1.13392	1.58147	0.707804	0.538095	1.18781	1.0181	0.927681	0.677632	1.21186	0.297297
Nuf2	0.0493232	0.0642202	0.129469	0.0428742	0.027557	0.152514	1.0632	0.112641	0.135783	2.10889	0.0190476	0.0858209	0.257919	0.137157	0.0394737	0.0762712	0.0540541
Rgs5	0.266271	0.177752	0.221578	0.10917	0.0985692	0.088211	0.171254	0.206508	0.0830671	0.23412	1.08571	0.0970149	58.8891	1.34663	0.605263	0.135593	0
Rgs4	1.42926	1.15099	0.542995	0.230647	0.0715421	0.114592	0.706422	1.08385	0.0543131	0.473684	0.0666667	0.619403	2.77376	0.670823	0.467105	0.762712	0.243243
Ccdc190	0.0014834	0.000382263	0.00193237	0.000793966	0.00264971	0	0.00203874	0	0.00319489	0	0.00476191	0	0.00452489	0	0	0	0
Hsd17b7	0.0441313	0.0819954	0.0582931	0.0980548	0.0429253	0.0997527	0.109072	0.0588235	0.178914	0.0943739	0.0571429	0.011194	0.040724	0.0249377	0.0197368	0.0254237	0
3110045C21Rik	0.0122381	0.0131881	0.0138486	0.0214371	0.0153683	0.0263809	0.0265036	0.00876095	0.0335463	0.0326679	0.0142857	0.00621891	0.0158371	0.0074813	0.00657895	0.00847458	0
Ddr2	0.613759	0.51013	0.469565	0.980945	1.03869	0.451772	0.538226	0.581977	1.68371	0.809437	0.547619	0.569652	0.466063	0.349127	0.375	0.567797	0.135135
Uap1	1.03746	1.19992	0.977456	3.78881	1.81028	3.55235	1.38532	1.10889	2.29393	2.15245	1.27619	1.62935	1.04525	1.24688	0.782895	1.32203	0.756757
Uhmk1	0.094567	0.101873	0.116908	0.0861453	0.0890302	0.211871	0.0825688	0.0851064	0.134185	0.105263	0.0666667	0.0360697	0.0746606	0.142145	0.138158	0.0169492	0.027027
Gm7694	0.00278138	0.0036315	0.00611916	0.00357285	0.00158983	0.0750206	0.0030581	0.00250313	0.00319489	0.00725953	0.0238095	0.00497512	0.00226244	0.00249377	0.0131579	0	0
Nos1ap	0.00611904	0.00611621	0.0170692	0.00396983	0.0127186	0.157461	0.00509684	0.0125156	0.0127796	0.0235935	0.0428571	0	0.0135747	0.0274314	0.0131579	0	0
Olfml2b	1.33747	1.10875	1.57713	0.97499	1.59247	1.47733	1.13558	1.28411	2.49681	0.860254	1.90476	1.29478	2.02941	0.862843	0.690789	1.0678	0.513514
Atf6	0.10903	0.140673	0.150081	0.115522	0.111288	0.197857	0.133537	0.14393	0.138978	0.15971	0.0714286	0.0186567	0.142534	0.042394	0.164474	0.0423729	0
Dusp12	0.353607	0.36487	0.483736	0.280667	0.188659	0.280297	0.385321	0.404255	0.295527	0.337568	0.142857	0.154229	0.219457	0.142145	0.223684	0.313559	0
Gm26620	0.0139069	0.00936544	0.026087	0.00595474	0.00476947	0.0247321	0.0224261	0.0112641	0.0159744	0.00362976	0.00476191	0.00124378	0.00452489	0	0.0131579	0.0169492	0
Fcgr2b	0.00556277	0.00401376	0.010628	0.00317586	0.00423953	0.0651278	0.00611621	0.0125156	0.00479233	0.00725953	0	0.00248756	0.0113122	0.0124688	2.84868	0.00847458	0
Fcgr4	0.00259596	0.000764526	0.00483092	0.000396983	0	0.0230833	0.00101937	0.00500626	0.00159744	0.00362976	0	0	0.00226244	0	1.04605	0	0
Fcgr3	0.0137215	0.0208333	0.0669887	0.00952759	0.00794913	0.0700742	0.0234455	0.0212766	0.0319489	0.0181488	0.0142857	0.0161692	0	0.0174564	5.76316	0.0169492	0
Cfap126	0.028741	0.0286697	0.0360709	0.0134974	0.0196078	0.0379225	0.019368	0.0375469	0.0191693	0.0145191	0.0142857	0.0136816	0.0180995	0.00498753	0.0197368	0.0254237	0
Sdhc	0.880957	0.962156	1.11723	1.00794	0.781664	1.42127	1.28135	1.00125	1.04313	1.05082	0.919048	1.14055	1.67873	1.2419	1.25	2.39831	0.324324
Pcp4l1	0.00370851	0.00344037	0.00322061	0.00436681	0.00158983	0	0.00611621	0	0.00319489	0.00725953	0.00952381	0.0149254	0.576923	0.341646	0.00657895	0.338983	0
Tomm40l	0.220286	0.219037	0.248631	0.256848	0.134605	0.227535	0.310907	0.245307	0.204473	0.263158	0.22381	0.0721393	0.246606	0.194514	0.144737	0.20339	0.0810811
Apoa2	0.0242907	0.021789	0.0351047	0.0119095	0.00476947	0.0370981	0.030581	0.020025	0.0191693	0.0235935	0	0.00746269	0.020362	0.00997506	0	0	0
Fcer1g	0.0445021	0.0424312	0.0512077	0.0281858	0.0211977	0.0321517	0.0397554	0.0387985	0.0303514	0.0453721	0.00476191	0.0522388	0.0475113	0.0872818	23.8026	0.177966	0.0540541
Ndufs2	1.72446	1.74159	2.13752	1.72013	1.68362	2.19786	2.01223	1.7572	1.36741	1.79129	1.69524	1.8408	2.63801	2.12219	2.32895	3.95763	1
Adamts4	0.105136	0.179281	0.246699	0.0678841	0.0556439	0.183017	0.109072	0.155194	0.420128	0.150635	0.0190476	0.0323383	0.199095	0.0498753	0.00657895	0.0677966	0
B4galt3	0.183942	0.191514	0.310145	0.122668	0.130366	0.264633	0.205912	0.220275	0.21885	0.201452	0.147619	0.079602	0.221719	0.162095	0.144737	0.0423729	0
Ppox	0.230669	0.211774	0.231562	0.179039	0.18442	0.235779	0.215087	0.234043	0.199681	0.270417	0.185714	0.0783582	0.201357	0.102244	0.144737	0.0762712	0
Usp21	0.133136	0.126911	0.144605	0.10917	0.0900901	0.125309	0.130479	0.117647	0.115016	0.192377	0.0714286	0.0485075	0.10181	0.104738	0.0723684	0.0338983	0
Ufc1	2.07881	2.03612	2.2818	2.03851	1.79332	1.90107	2.19572	2.07259	1.91534	1.70054	1.8	2.01119	1.93439	1.99002	1.85526	2.10169	1.13514
Gm20045	0.023549	0.0219801	0.0305958	0.0206431	0.0164282	0.0288541	0.0407747	0.0212766	0.043131	0.0399274	0.0190476	0.00870647	0.0565611	0.00249377	0.0131579	0.0254237	0
Dedd	0.279251	0.286506	0.320773	0.200873	0.168521	0.274526	0.264016	0.272841	0.255591	0.295826	0.152381	0.0833333	0.223982	0.206983	0.118421	0.169492	0
Nit1	0.254589	0.254014	0.283092	0.20127	0.18071	0.47568	0.220183	0.226533	0.266773	0.255898	0.271429	0.13806	0.271493	0.0997506	0.256579	0.194915	0
Pfdn2	1.37345	1.55371	1.45185	1.78166	1.59883	1.67931	1.82059	1.42303	1.36422	1.60436	1.70476	1.64428	1.64253	1.69327	1.51974	1.64407	0.837838
Klhdc9	0.010013	0.011659	0.0135266	0.00913061	0.0206677	0.00741962	0.00611621	0.0137672	0.0207668	0.0199637	0.00952381	0.011194	0.00452489	0	0	0	0
Nectin4	0.000370851	0.0030581	0.00257649	0.000793966	0	0.0436933	0.00203874	0.00625782	0.0319489	0	0	0.00373134	0	0.00249377	0.0526316	0	0
Arhgap30	0.0014834	0.00114679	0.000966184	0.000396983	0	0.0016488	0	0	0.00479233	0.00181488	0	0	0	0	0.546053	0	0
Usf1	0.14389	0.153861	0.165862	0.15006	0.152623	0.30338	0.197757	0.222778	0.202875	0.174229	0.157143	0.090796	0.149321	0.147132	0.184211	0.0508475	0
Tstd1	0.00407936	0.0030581	0.00837359	0.000793966	0.00476947	0.0197857	0.0030581	0.00500626	0.0127796	0.00181488	0	0.00621891	0	0.00498753	0.0131579	0.00847458	0
F11r	0.0126089	0.016055	0.0396135	0.0210401	0.0238474	1.90684	0.0224261	0.0237797	0.127796	0.0127042	0.0380952	0.13806	0.199095	1.10474	0.289474	0.059322	0
B930036N10Rik	0.0229928	0.0347859	0.0644122	0.0420802	0.0243773	0.0733718	0.0764526	0.0375469	0.0415335	0.092559	0.0619048	0.0248756	0.0248869	0.032419	0.0657895	0.0169492	0
Alyref2	0.283516	0.286506	0.31562	0.195713	0.160572	0.314922	0.294597	0.292866	0.22524	0.333938	0.171429	0.114428	0.196833	0.109726	0.105263	0.118644	0
Cd244	0	0	0.000966184	0.00158793	0	0.167354	0.00101937	0.00125156	0.00319489	0	0.00476191	0.00995025	0.00226244	0.00498753	0.0789474	0	0
Cd48	0.00241053	0.00401376	0.00289855	0.0023819	0.00105988	0.00412201	0.00407747	0.00375469	0.00319489	0.00362976	0.00476191	0	0.00452489	0.00498753	1.88158	0	0
Slamf1	0.00352309	0.00611621	0.0099839	0.00436681	0.00158983	0.00741962	0.00815494	0.00375469	0.00638978	0.0108893	0	0.00870647	0.00452489	0.00249377	0.0131579	0.0169492	0
Cd84	0.00315223	0.00210245	0.00161031	0	0	0.0016488	0.00203874	0.00125156	0.00479233	0	0	0.00124378	0	0	1.17763	0.00847458	0
Gm37065	0.00166883	0.00286697	0.00322061	0.0023819	0.00105988	0.0016488	0.0030581	0.00375469	0.00159744	0.00181488	0	0.00124378	0	0	0	0	0
Vangl2	0.132208	0.129205	0.163285	0.114331	0.0514043	0.111294	0.138634	0.123905	0.108626	0.188748	0.0428571	0.0273632	0.135747	0.0548628	0.0394737	0.0254237	0
Ncstn	0.668274	0.594419	0.594847	0.646288	0.587175	0.694147	0.683996	0.658323	0.730032	0.671506	0.380952	0.411692	0.662896	0.381546	0.539474	0.457627	0
Copa	1.97052	2.02924	2.0058	2.02858	1.80869	1.54575	2.15902	2.01502	1.76677	1.78221	1.38095	1.80721	1.70136	1.65337	1.67105	1.97458	0.945946
Gm37756	0.000927128	0.000191131	0.000322061	0.000396983	0	0.000824402	0.00101937	0.00250313	0.00159744	0	0	0	0	0	0	0	0
Pex19	0.735769	0.698777	0.625121	0.650258	0.45787	0.538335	0.779817	0.689612	0.496805	0.68784	0.433333	0.511194	0.70362	0.578554	0.5	0.70339	0.0810811
Dcaf8	0.694048	0.685015	0.642512	0.65661	0.592475	0.681781	0.708461	0.702128	0.709265	0.626134	0.642857	0.544776	0.579186	0.598504	0.526316	0.669492	0.189189
Pea15a	1.7226	1.61372	1.29597	2.12187	1.64918	0.987634	2.05708	1.67209	1.15016	2.05626	1.35714	1.7301	2.16742	2.8803	2	1.77119	0.648649
Casq1	0.0315223	0.0279052	0.0267311	0.00833664	0.00476947	0.00412201	0.019368	0.028786	0.00798722	0.0145191	0	0.00621891	0.00452489	0.0149626	0	0.00847458	0
Gm17224	0.00111255	0.00114679	0.00161031	0	0	0.000824402	0.00101937	0.00125156	0	0	0	0.00248756	0	0	0	0	0
Atp1a4	0.0228073	0.00974771	0.0202899	0.00277888	0.00317965	0.00247321	0.0030581	0.020025	0.00319489	0.0108893	0	0.00248756	0.020362	0.0074813	0	0.00847458	0
Igsf8	0.658632	0.848242	0.713366	0.965066	0.943826	1.06348	0.957187	0.811014	1.48882	1.34664	0.766667	0.88806	0.59276	0.668329	0.789474	0.855932	0.108108
Atp1a2	0.555535	0.323203	0.239614	0.947995	2.03763	0.277824	0.572885	0.445557	0.317891	0.702359	0.938095	0.143035	1.69231	0.0872818	0.111842	0.220339	0
Pigm	0.120341	0.135894	0.152979	0.103216	0.0773715	0.182193	0.154944	0.135169	0.172524	0.185118	0.0952381	0.0335821	0.117647	0.0498753	0.0394737	0.0254237	0
Slamf9	0.0363434	0.0397554	0.0663446	0.0218341	0.0174881	0.0247321	0.0428135	0.0425532	0.0223642	0.092559	0.00476191	0.0149254	0.11086	0.00498753	1.28289	0.0254237	0
Igsf9	0.016132	0.023318	0.0360709	0.00833664	0.0153683	0.0766694	0.0203874	0.0112641	0.00798722	0.0235935	0	0.011194	0.040724	0.00249377	0.00657895	0	0
Tagln2	6.22511	9.53479	10.9871	12.0329	6.18972	8.92745	15.7136	8.95119	7.46326	21.0381	7.74762	10.0448	13.9434	11.2519	7.59211	7.28814	3.64865
Cfap45	0.0129798	0.0323012	0.0521739	0.0174672	0.00370959	0.084089	0.0438328	0.028786	0.0415335	0.0653358	0	0.0161692	0.0837104	0.0199501	0	0.0169492	0
Vsig8	0.00537734	0.00458716	0.0138486	0.00555776	0.00423953	0.173949	0.00611621	0.00250313	0.028754	0.00181488	0.0714286	0.00248756	0	0.00498753	0.0197368	0	0
Slamf8	0.0150195	0.0108945	0.0231884	0.00952759	0.0164282	0.0255565	0.0295617	0.0588235	0.0223642	0.0453721	0.00476191	0.00373134	0.0339367	0.00498753	0.0263158	0.00847458	0
Dusp23	0.331541	0.371751	0.433494	0.32235	0.280869	0.535861	0.428135	0.326658	0.436102	0.437387	0.204762	0.128109	0.348416	0.244389	0.164474	0.161017	0.0540541
Ackr1	0.00203968	0.00229358	0.00257649	0.0206431	0.00794913	0.0247321	0.00101937	0	0.0926518	0.00725953	0.00476191	0	0.00678733	0.0249377	0	0	0
Cadm3	0.0124235	0.0120413	0.0215781	0.18023	0.0408055	0.158285	0.030581	0.020025	0.317891	0.0435572	0.00952381	0.0223881	0.040724	0	0.0263158	0.00847458	0
Aim2	0.0606342	0.0724388	0.10467	0.0357285	0.027557	0.0107172	0.0652396	0.077597	0.0335463	0.0889292	0	0.011194	0.0429864	0.0548628	0.151316	0.0423729	0
Ifi206	0.000370851	0.000573394	0.00161031	0.00119095	0	0.00247321	0	0.0375469	0.00479233	0.00362976	0	0.00373134	0.00904977	0.00498753	0.256579	0	0
Ifi213	0.000370851	0.000382263	0.00225443	0	0.000529942	0	0.00101937	0.0237797	0.00159744	0.00181488	0	0	0.00226244	0.0224439	0.184211	0	0
Ifi209	0.000370851	0.000764526	0.000966184	0.000793966	0	0	0	0	0.00479233	0	0	0	0.00452489	0	0.375	0	0
Ifi208	0.000741702	0.000382263	0.00161031	0.00119095	0	0.0016488	0	0.020025	0.00159744	0	0	0	0.00226244	0.0349127	0.0526316	0	0
Ifi207	0.053588	0.0366972	0.102093	0.163557	0.595125	0.11047	0.0621814	0.491865	0.840256	0.130672	0.0285714	0.0422886	0.0882353	0.0473815	0.927632	0.0423729	0
Ifi204	0.15687	0.213112	0.388728	0.387058	0.620032	2.39159	0.326198	1.51189	2.01278	0.428312	0.047619	0.429104	0.266968	0.259352	1.26974	0.194915	0
Mndal	0.599481	0.571865	0.609662	0.527987	0.587175	1.80132	0.698267	3.29537	1.30831	0.878403	0.0761905	0.78607	1.41855	1.58354	1.47368	0.59322	0.135135
Ifi211	0.290376	0.379205	0.455072	0.551409	0.448861	0.843364	0.480122	1.61952	0.795527	0.69147	0.047619	0.231343	0.278281	0.122195	0.394737	0.262712	0.0540541
Ifi203	0.628593	0.739488	0.596135	0.753077	0.752517	1.39654	0.573904	3.76721	1.45367	0.829401	0.0333333	0.753731	1.12217	1.38903	1.21711	0.737288	0
Ifi205	0.229742	0.231078	0.274396	0.69075	1.52093	0.836768	0.234455	1.21527	1.39936	0.46461	0.00952381	0.185323	0.0837104	0.0473815	0.184211	0.135593	0
Spta1	0.0252179	0.0277141	0.0112721	0.0956729	0.0434552	0.0016488	0.111111	0.0450563	0.0111821	0.243194	0	0.00746269	0.00452489	0.00997506	0.0131579	0.0169492	0.0540541
Fmn2	0.00241053	0.00286697	0.00289855	0.00635173	0.00370959	0.000824402	0.0030581	0.00250313	0.00479233	0.0163339	0	0	0.00452489	0	0	0	0
Grem2	0.000927128	0.000955657	0.0041868	0.000396983	0.00423953	0.0453421	0	0.00250313	0.0686901	0.00181488	0.0238095	0.00124378	0	0	0	0	0
Rgs7	0.00296681	0.00420489	0.010306	0.0146884	0.0238474	0.00989283	0.0030581	0.00375469	0.00638978	0.0217786	0.00952381	0	0	0.00249377	0	0.0254237	0
Fh1	0.42685	0.49656	0.656039	0.500595	0.303127	0.625721	0.637105	0.509387	0.5	0.885662	0.47619	0.312189	0.726244	0.418953	0.664474	1.09322	0
Opn3	0.0467272	0.069763	0.0508857	0.0996427	0.0625331	0.0651278	0.0866463	0.0500626	0.0814696	0.112523	0.0190476	0.011194	0.0475113	0.0124688	0.0328947	0.0254237	0
Chml	0.0241053	0.0372706	0.0309179	0.0436681	0.0333863	0.0527617	0.0509684	0.0450563	0.0527157	0.061706	0.0190476	0.0149254	0.0542986	0.032419	0.0263158	0.00847458	0
Exo1	0.00890043	0.0135703	0.0318841	0.00992457	0.00529942	0.0436933	0.0214067	0.00876095	0.0159744	0.264973	0	0.0261194	0.0158371	0.0199501	0.00657895	0	0
Rbm8a2	0.0326349	0.0342125	0.0476651	0.0273918	0.0211977	0.059357	0.0346585	0.0362954	0.0399361	0.0435572	0.0380952	0.0199005	0.0429864	0.00997506	0.0131579	0.0254237	0
Cep170	0.35509	0.427179	0.447987	0.45137	0.349762	0.327288	0.434251	0.425532	0.531949	0.606171	0.22381	0.159204	0.255656	0.224439	0.197368	0.127119	0.0540541
Sdccag8	0.196551	0.218081	0.227375	0.219135	0.17859	0.259687	0.207951	0.236546	0.282748	0.299456	0.166667	0.0758706	0.153846	0.0673317	0.217105	0.0762712	0
Akt3	0.12646	0.156346	0.152979	0.11314	0.0869104	0.0989283	0.14475	0.175219	0.111821	0.23049	0.052381	0.0410448	0.147059	0.102244	0.105263	0.0254237	0
Zbtb18	0.0279993	0.0338303	0.0447665	0.0420802	0.0249073	0.0478153	0.0336391	0.0250313	0.0255591	0.076225	0.0333333	0.0149254	0.0294118	0.0473815	0.0394737	0.0254237	0.027027
Adss	0.432042	0.502294	0.563607	0.430329	0.325384	0.80709	0.654434	0.51189	0.498403	0.780399	0.4	0.256219	0.393665	0.351621	0.434211	0.194915	0.0540541
Catspere2	0.0241053	0.0162462	0.0141707	0.00714569	0.00688924	0.00989283	0.0152905	0.0137672	0.00798722	0.00907441	0.00952381	0.00248756	0	0.00997506	0.00657895	0	0
Desi2	1.18357	1.40998	1.22899	1.10202	0.897721	0.775763	1.22222	1.21277	1.16613	1.21416	0.671429	1.21766	1.3009	1.08728	0.842105	1.22034	0.432432
B230369F24Rik	0.00315223	0.0030581	0.0057971	0.0047638	0.00264971	0.00741962	0.0101937	0.00125156	0.00159744	0.00362976	0.0142857	0	0	0.00997506	0.00657895	0.00847458	0
Cox20	1.39829	1.72496	1.34783	1.83803	1.48702	1.48145	2.53925	1.57071	1.26518	2.31942	1.99048	1.801	1.9457	1.601	1.17763	2.61017	0.810811
Hnrnpu	1.888	2.08601	2.32045	2.41286	2.17064	2.7634	3.73293	2.00876	2.07987	3.91652	2.29048	2.58582	2.70136	3.05486	2.38816	2.02542	1
Efcab2	0.0402373	0.0433868	0.0634461	0.0353315	0.0355061	0.075845	0.0560652	0.0400501	0.0623003	0.0344828	0.0380952	0.0211443	0.0769231	0.0299252	0.0657895	0.271186	0
Kif26b	0.666976	0.508792	0.92818	0.0492259	0.045575	0.226711	0.194699	0.603254	0.116613	0.228675	0.0238095	0.300995	0.160633	0.229426	0.381579	0.5	0
Smyd3	0.151678	0.171063	0.201288	0.0869393	0.103869	0.176422	0.12844	0.1602	0.164537	0.206897	0.0809524	0.068408	0.11086	0.0473815	0.125	0.0508475	0
Tfb2m	0.261079	0.294916	0.310145	0.227471	0.17912	0.317395	0.327217	0.229036	0.265176	0.243194	0.214286	0.0870647	0.210407	0.109726	0.125	0.262712	0
Cnst	0.062303	0.0670872	0.0702093	0.0492259	0.0392157	0.0741962	0.0519878	0.0613267	0.0750799	0.0526316	0.0714286	0.0248756	0.0429864	0.0598504	0.0263158	0.0254237	0
Sccpdh	0.421658	0.500382	0.418357	0.332275	0.195548	0.248969	0.543323	0.433041	0.295527	0.631579	0.257143	0.169154	0.391403	0.174564	0.0526316	0.29661	0.027027
Ahctf1	0.19173	0.185971	0.218357	0.20127	0.17965	0.17972	0.20897	0.188986	0.260383	0.441016	0.17619	0.0820896	0.196833	0.149626	0.0921053	0.101695	0.027027
Cdc42bpa	0.383089	0.476109	0.466345	0.32632	0.27504	0.322341	0.333333	0.433041	0.309904	0.54265	0.328571	0.13806	0.459276	0.23192	0.0855263	0.161017	0.0810811
Coq8a	0.0487669	0.047974	0.0495974	0.0218341	0.0333863	0.103875	0.0132518	0.0425532	0.0686901	0.030853	0.0238095	0.0136816	0.0226244	0.0199501	0.0657895	0.228814	0
Gm37336	0.00129798	0.000573394	0.00128824	0.000793966	0.00158983	0	0	0	0.00319489	0	0	0	0.00452489	0	0	0	0
Psen2	0.298535	0.251911	0.29694	0.283049	0.261791	0.532564	0.137615	0.269086	0.348243	0.139746	0.247619	0.0833333	0.205882	0.139651	0.315789	0.110169	0.0810811
Gm31728	0.00111255	0.000764526	0.00193237	0.000793966	0.000529942	0.000824402	0	0.00250313	0.00479233	0	0	0	0	0.0074813	0.00657895	0	0
Itpkb	0.144632	0.18922	0.145894	0.200079	0.133015	0.202803	0.151886	0.205257	0.177316	0.192377	0.238095	0.0634328	0.171946	0.822943	0.184211	0.0677966	0.0540541
Stum	0.00927128	0.00210245	0.00193237	0	0	0.00659522	0.0030581	0.00500626	0	0.00181488	0.0142857	0.00373134	0.0271493	0	0	0	0
Parp1	0.234749	0.27026	0.338164	0.173879	0.153683	0.45507	0.292559	0.284105	0.378594	0.426497	0.157143	0.0845771	0.18552	0.149626	0.368421	0.0508475	0.0540541
Lin9	0.0389394	0.0397554	0.0492754	0.0381104	0.036566	0.084089	0.0591233	0.0500626	0.0654952	0.444646	0.0380952	0.0174129	0.0542986	0.0448878	0.0328947	0.0423729	0
Mixl1	0.000370851	0.000955657	0.00257649	0.000396983	0.000529942	0.000824402	0.00101937	0	0	0.00181488	0	0	0	0	0	0	0
Acbd3	0.552939	0.622898	0.784219	0.495832	0.357711	0.61418	0.633028	0.571965	0.64377	0.684211	0.342857	0.41791	0.411765	0.401496	0.427632	0.559322	0.0540541
H3f3a	7.63935	7.55428	8.69791	8.66058	7.39163	10.1533	10.2528	7.66333	7.51118	12.0181	9.00476	9.01493	11.3462	11.2045	13.2171	8.70339	5.43243
Gm17275	0.00593362	0.00630734	0.00772947	0.00436681	0.000529942	0.00494641	0.00407747	0.00500626	0.00638978	0.00725953	0	0.00124378	0	0.00498753	0	0	0
H3f3aos	0.00315223	0.00248471	0.00257649	0.0023819	0	0.00741962	0	0.00125156	0.00319489	0.00181488	0	0	0.00678733	0.00498753	0.0131579	0	0
Sde2	0.41591	0.433295	0.466345	0.368003	0.340223	0.531739	0.40265	0.411765	0.373802	0.495463	0.380952	0.237562	0.373303	0.261845	0.230263	0.118644	0.027027
Lefty2	0.000556277	0.000382263	0.000966184	0.00158793	0.000529942	0.0956307	0.00101937	0	0	0.00181488	0	0.00621891	0	0	0	0.0338983	0
Pycr2	0.423883	0.539946	0.511433	0.532751	0.312666	0.591921	0.650357	0.415519	0.416933	0.785844	0.480952	0.220149	0.475113	0.309227	0.269737	0.186441	0.027027
Lefty1	0.258483	0.310398	0.208374	0.643509	0.426603	0.487222	0.611621	0.28786	0.305112	0.53176	0.466667	0.181592	0.233032	0.0773067	0.0921053	0.161017	0
Tmem63a	0.193028	0.228593	0.211272	0.359667	0.231585	0.429514	0.255861	0.197747	0.252396	0.361162	0.252381	0.0808458	0.276018	0.0922693	0.118421	0.0338983	0
Ephx1	0.290747	0.558677	0.400966	0.649067	0.440912	0.544106	0.438328	0.416771	0.400958	0.517241	0.671429	0.134328	0.28733	0.269327	0.210526	0.0762712	0.027027
Nvl	0.307992	0.287271	0.335266	0.193728	0.17965	0.28277	0.30683	0.32791	0.230032	0.395644	0.166667	0.10199	0.228507	0.0922693	0.105263	0.0762712	0
Cnih4	1.16243	1.24197	1.42705	1.27312	1.16746	2.18879	1.63201	1.12516	1.57508	2.3775	1.00952	1.56219	1.46154	1.61596	1.48684	1.30508	0.702703
Wdr26	0.644168	0.705657	0.658937	0.583168	0.45522	0.749382	0.639144	0.723404	0.690096	0.733212	0.409524	0.462687	0.561086	0.521197	0.743421	0.550847	0.135135
A430110L20Rik	0.00166883	0.00267584	0.00193237	0.00119095	0.00105988	0.0016488	0.0030581	0.00125156	0.00479233	0.00544465	0	0	0.00226244	0	0.00657895	0	0
Lbr	0.149638	0.171254	0.211916	0.210401	0.137785	0.211047	0.359837	0.168961	0.194888	1.01815	0.171429	0.0845771	0.273756	0.603491	0.217105	0.0508475	0
Enah	0.269052	0.297018	0.616103	0.230647	0.153153	0.192086	0.22528	0.289111	0.832268	0.241379	0.466667	0.104478	0.11991	0.142145	0.0789474	0.305085	0
Srp9	3.66549	3.97955	4.07729	3.29853	2.69422	2.61088	4.8053	3.51815	3.1246	3.78403	2.6381	3.78109	3.26923	3.52618	3.50658	3.88136	1.56757
Degs1	1.7545	1.79797	1.32721	2.6451	2.04875	1.05029	2.71967	1.80476	1	2.37024	2.48571	1.55224	1.97964	1.83541	1.59211	1.23729	0.891892
1700047M11Rik	0.00203968	0.00191132	0.00161031	0.023025	0.0317965	0.00329761	0.00101937	0.00250313	0.00479233	0.0108893	0.00952381	0.00746269	0	0	0	0	0
Fbxo28	0.173558	0.207378	0.221256	0.169512	0.128776	0.264633	0.261978	0.209011	0.231629	0.228675	0.133333	0.068408	0.192308	0.144638	0.105263	0.135593	0
Trp53bp2	0.125719	0.124809	0.145572	0.10401	0.113408	0.317395	0.137615	0.122653	0.129393	0.127042	0.047619	0.0385572	0.040724	0.0374065	0.0592105	0.0338983	0
Capn2	1.17597	1.30447	1.44219	1.95435	1.24377	1.5573	1.76962	1.2816	1.42812	1.82396	1.22857	1.40796	1.31674	1.73566	1.23684	1.34746	0.756757
Susd4	0.00519192	0.0118502	0.0141707	0.00396983	0.00476947	0.0156636	0.00407747	0.00500626	0.0351438	0	0.00952381	0.00248756	0.00226244	0.00498753	0	0	0
Tlr5	0.00574819	0.0066896	0.0115942	0.00357285	0	0.055235	0.00101937	0.00625782	0.0383387	0.00362976	0	0.00497512	0	0	0.00657895	0.0169492	0
Gm38079	0.0014834	0.00172018	0.00193237	0.000793966	0.00105988	0.0181369	0	0.00125156	0.00319489	0	0	0	0	0	0.00657895	0	0
Disp1	0.119599	0.171445	0.144605	0.165542	0.09115	0.299258	0.150866	0.192741	0.246006	0.197822	0.0666667	0.0236318	0.0452489	0.0698254	0.0723684	0.101695	0.0540541
Brox	0.239755	0.262615	0.241546	0.286622	0.1823	0.309975	0.342508	0.261577	0.314696	0.303085	0.214286	0.125622	0.210407	0.229426	0.243421	0.144068	0.0540541
Aida	0.685333	0.756307	0.680515	1.17388	0.861155	0.564716	1.2844	1.42303	1.04792	1.61887	0.642857	0.920398	0.61991	1.03741	0.657895	0.720339	0.243243
Mia3	0.828111	0.828555	0.913366	0.734021	0.606253	0.563067	0.853211	0.841051	0.821086	0.858439	0.442857	0.682836	0.545249	0.645885	0.644737	0.79661	0.27027
Taf1a	0.0602633	0.0586774	0.0660225	0.0500198	0.036566	0.0741962	0.0835882	0.0826033	0.0734824	0.061706	0.0238095	0.0223881	0.0384615	0.0349127	0.0131579	0.0254237	0
Gm37986	0.00111255	0.00267584	0.00483092	0.000396983	0.00211977	0.00494641	0.00203874	0.00125156	0.00159744	0.00181488	0	0	0	0	0	0	0
Dusp10	0.0511775	0.0579128	0.089533	0.0813815	0.0408055	0.0708986	0.0754332	0.0538173	0.306709	0.103448	0.0761905	0.0248756	0.040724	0.00997506	0.0394737	0.0423729	0
1700056E22Rik	0.0415353	0.0309633	0.0463768	0.0182612	0.0116587	0.0379225	0.0183486	0.0237797	0.0463259	0.030853	0.0142857	0.0174129	0.0294118	0.0074813	0.0131579	0.00847458	0
Gm37800	0.00222511	0.000955657	0.00837359	0.000793966	0	0.00329761	0.00713558	0.00375469	0	0	0.00476191	0	0.00904977	0	0	0	0
Hlx	0.0899314	0.0862003	0.110145	0.070663	0.081611	0.279472	0.0988787	0.10388	0.153355	0.161525	0.0761905	0.0497512	0.196833	0.321696	0.263158	0.0508475	0
Gm34342	0.0717597	0.0441514	0.0521739	0.0428742	0.0519343	0.0535861	0.049949	0.0475594	0.0654952	0.0671506	0.0190476	0.0161692	0.0271493	0.0274314	0.0394737	0.0169492	0
Marc1	0.00222511	0.00267584	0.0109501	0.00119095	0.000529942	0.0016488	0	0.0212766	0.00319489	0.00362976	0	0	0	0	0	0	0
Marc2	1.16132	1.16858	1.07697	1.05518	1.08532	1.03298	1.29256	1.30038	1.07029	1.07078	0.985714	1.14552	1.27602	1.4813	1.18421	1.16102	0.432432
C130074G19Rik	0.000927128	0.00152905	0.00128824	0.000793966	0	0.00741962	0	0.00250313	0.00479233	0	0	0	0	0.0947631	0.0131579	0	0
Mark1	0.0304098	0.0303899	0.0560386	0.0111155	0.0153683	0.0626546	0.0214067	0.0450563	0.0750799	0.0362976	0.0238095	0.00995025	0.135747	0.00249377	0	0.0254237	0
Rab3gap2	0.130725	0.155772	0.176167	0.115125	0.0937997	0.181369	0.148828	0.162703	0.238019	0.15971	0.0809524	0.0597015	0.106335	0.0773067	0.0657895	0.0423729	0
Iars2	0.261821	0.251338	0.29372	0.225883	0.18601	0.321517	0.258919	0.270338	0.263578	0.299456	0.195238	0.10199	0.230769	0.122195	0.131579	0.152542	0
Bpnt1	0.133877	0.152141	0.173591	0.184994	0.0922099	0.249794	0.194699	0.125156	0.138978	0.194192	0.133333	0.0659204	0.219457	0.162095	0.0723684	0.127119	0.0540541
4930532G15Rik	0.0129798	0.0147171	0.0228663	0.0103216	0.0169581	0.0428689	0.0336391	0.0187735	0.0415335	0.0254083	0.00476191	0.00248756	0.0135747	0.00249377	0	0.0254237	0
Eprs	1.34637	1.52007	1.8132	1.3422	1.13249	1.3479	1.84506	1.398	1.42652	1.39383	1.0619	1.4204	1.28281	1.16209	1.13816	1.15254	0.540541
Lyplal1	0.143705	0.180237	0.216425	0.0960699	0.0720721	0.338005	0.116208	0.157697	0.289137	0.154265	0.052381	0.0883085	0.0904977	0.0673317	0.0789474	0.0338983	0
Tgfb2	0.763953	0.503058	0.711433	0.740373	0.614202	0.566364	0.716616	0.602003	1.58946	0.578947	0.804762	0.313433	0.911765	0.23192	0.197368	0.288136	0.0810811
Rrp15	0.324866	0.364679	0.492754	0.370782	0.263911	0.348722	0.464832	0.403004	0.386581	0.339383	0.261905	0.218905	0.273756	0.201995	0.217105	0.0847458	0
A430105J06Rik	0.0168737	0.0141437	0.0219002	0.00913061	0.0121887	0.0197857	0.0244648	0.0187735	0.0175719	0.00907441	0.0142857	0.00497512	0.00452489	0.00498753	0.00657895	0.0169492	0
Spata17	0.00129798	0.000573394	0.00128824	0.000793966	0.00105988	0.00494641	0.00509684	0	0.00159744	0.00362976	0	0	0	0	0	0	0
1700007P06Rik	0.000741702	0.000764526	0.00547504	0	0.000529942	0	0	0.00250313	0	0	0	0	0.00226244	0	0	0	0
Gpatch2	0.148897	0.154243	0.170692	0.117904	0.102279	0.178071	0.124363	0.142678	0.151757	0.194192	0.0666667	0.0572139	0.158371	0.0872818	0.0657895	0.0254237	0.027027
Gm37896	0.00630447	0.00936544	0.015781	0.000793966	0.000529942	0	0.00917431	0.00876095	0	0.00362976	0	0.00124378	0	0.00498753	0	0	0
Esrrg	0.014834	0.0292431	0.020934	0.0047638	0.00741918	0.000824402	0.0030581	0.0375469	0.00638978	0.0181488	0	0.00746269	0.00452489	0.00249377	0	0	0
Kctd3	0.167625	0.175841	0.199034	0.138547	0.0900901	0.162407	0.196738	0.18398	0.164537	0.248639	0.0952381	0.0385572	0.140271	0.0648379	0.0657895	0.059322	0
Kcnk2	0.141109	0.846713	0.180676	1.72013	0.519873	0.0601814	0.533129	0.382979	0.0734824	1.09982	0.0809524	0.172886	0.0950226	0.0598504	0.0592105	0.0508475	0.0540541
A430027H14Rik	0.00296681	0.0175841	0.00289855	0.0297737	0.018018	0.00329761	0.0183486	0.00750939	0.00319489	0.0163339	0	0.00248756	0.00226244	0.00249377	0.0131579	0.0169492	0
Cenpf	0.0869646	0.14526	0.25475	0.129019	0.063593	0.525144	1.30377	0.178974	0.367412	5.28857	0.0428571	0.144279	0.495475	0.284289	0.0328947	0.110169	0
Ptpn14	0.216577	0.247133	0.271176	0.0996427	0.0763116	0.369332	0.150866	0.254068	0.169329	0.219601	0.128571	0.0920398	0.133484	0.177057	0.0855263	0.118644	0
Gm37422	0.0014834	0.00191132	0.000966184	0.000793966	0.00158983	0.00577082	0.0030581	0.00250313	0	0	0	0	0.00226244	0	0	0	0
Smyd2	0.451326	0.512615	0.63124	0.430329	0.253312	0.63479	0.395515	0.498123	0.511182	0.678766	0.195238	0.237562	0.371041	0.306733	0.269737	0.576271	0
Prox1	0.00482106	0.00496942	0.00644122	0.00674871	0.00476947	0.00989283	0.0030581	0.0100125	0.0191693	0	0.00952381	0.00124378	0.00226244	0.00997506	0.00657895	0.00847458	0
Rps6kc1	0.0906731	0.11315	0.10467	0.1052	0.0625331	0.107172	0.111111	0.136421	0.142173	0.15608	0.0238095	0.0373134	0.0927602	0.0349127	0.0723684	0.0254237	0
Angel2	0.493788	0.475535	0.490177	0.421596	0.396926	0.418796	0.412844	0.533166	0.407348	0.586207	0.285714	0.220149	0.404977	0.346633	0.25	0.135593	0
Vash2	0.0385685	0.0382263	0.0908213	0.0150854	0.018548	0.0436933	0.0316004	0.0362954	0.086262	0.0490018	0	0.0211443	0.0475113	0	0.00657895	0.0254237	0
Flvcr1	0.0387539	0.0395642	0.0486312	0.0361254	0.0323264	0.0766694	0.0377166	0.0312891	0.0447284	0.0653358	0.0428571	0.0199005	0.0475113	0.00498753	0.105263	0	0
Tatdn3	0.116633	0.108372	0.12657	0.0813815	0.0779014	0.126958	0.0825688	0.115144	0.105431	0.121597	0.0904762	0.0323383	0.0520362	0.0573566	0.0723684	0.0508475	0
Nsl1	0.00593362	0.00993884	0.0186795	0.00833664	0.00476947	0.0288541	0.0316004	0.0137672	0.00958466	0.257713	0	0.011194	0.0271493	0.0473815	0.00657895	0.00847458	0
Batf3	0.00667532	0.00783639	0.0135266	0.00952759	0.0206677	0.0214345	0.00509684	0.00500626	0.0127796	0.0435572	0	0.00995025	0.0475113	0.0224439	0.111842	0	0
Fam71a	0.00296681	0.00114679	0.0057971	0.00595474	0.018018	0.059357	0.00101937	0.00125156	0.0335463	0	0.00952381	0.00373134	0.00226244	0	0	0	0
Atf3	0.0257742	0.0315367	0.0856683	0.0841604	0.288288	0.833471	0.049949	0.0425532	0.455272	0.0544465	0.2	0.079602	0.0520362	0.0698254	0.427632	0.0254237	0.0540541
D730003I15Rik	0.0554422	0.0642202	0.0634461	0.0500198	0.0487546	0.067601	0.0825688	0.048811	0.0463259	0.0471869	0.0238095	0.0261194	0.0542986	0.0548628	0.0460526	0	0
Nenf	5.95086	5.21999	5.14203	6.91822	6.28299	5.91179	5.11315	5.63955	6.61182	5.62432	6.59048	5.73134	5.56109	4.9601	3.95395	6.0339	2.43243
Tmem206	0.0326349	0.0519878	0.0553945	0.0313617	0.0174881	0.0692498	0.0407747	0.0525657	0.0607029	0.076225	0.00952381	0.0149254	0.0542986	0.0374065	0.111842	0.00847458	0
Ppp2r5a	0.18524	0.215405	0.211594	0.279079	0.223105	0.511129	0.236493	0.175219	0.34345	0.337568	0.190476	0.131841	0.321267	0.314214	0.157895	0.20339	0
Dtl	0.0463564	0.0779817	0.113043	0.0579595	0.0370959	0.12366	0.0978593	0.077597	0.105431	0.540835	0.00952381	0.0273632	0.0497738	0.0473815	0.0460526	0.00847458	0
Ints7	0.101613	0.110665	0.142673	0.0833664	0.0614732	0.197857	0.121305	0.106383	0.167732	0.23049	0.0333333	0.0472637	0.0995475	0.0947631	0.0789474	0.0338983	0
Lpgat1	0.594289	0.484136	0.584541	0.460103	0.342872	0.351195	0.447503	0.543179	0.541534	0.564428	0.228571	0.281095	0.226244	0.289277	0.328947	0.398305	0
Gm38037	0.00352309	0.00516055	0.00772947	0.0047638	0.00370959	0.0181369	0.0489297	0.00876095	0.00319489	0.165154	0	0.00746269	0.020362	0	0	0	0
Nek2	0.0116818	0.0196865	0.0286634	0.0214371	0.0100689	0.0560594	0.212029	0.0237797	0.0527157	0.715064	0.00952381	0.0149254	0.0995475	0.042394	0.0592105	0.059322	0
1700034H15Rik	0.00111255	0.000191131	0.00128824	0	0.000529942	0.00494641	0	0.00125156	0.00159744	0	0	0	0	0	0	0	0
Slc30a1	0.0483961	0.0634557	0.073752	0.0575625	0.0333863	0.157461	0.0682977	0.0550688	0.111821	0.0744102	0.0238095	0.0161692	0.0384615	0.0947631	0.125	0	0
Gm26670	0.00834415	0.0168196	0.0148148	0.00754268	0.00688924	0.0313273	0.0101937	0.00876095	0.0207668	0.00725953	0	0	0.0113122	0.00498753	0.00657895	0	0
Traf5	0.0877063	0.103976	0.149758	0.190155	0.139905	0.314922	0.207951	0.121402	0.207668	0.241379	0.114286	0.0597015	0.147059	0.0997506	0.0460526	0.00847458	0
Gm26879	0.0014834	0.000764526	0.00128824	0.000396983	0	0.0016488	0.00101937	0	0.00159744	0	0	0	0	0	0	0	0
Rcor3	0.328574	0.323394	0.321417	0.255657	0.290938	0.257214	0.280326	0.305382	0.199681	0.359347	0.133333	0.124378	0.169683	0.15212	0.171053	0.0847458	0
Gm10516	0.0241053	0.0172018	0.0231884	0.0107185	0.00900901	0.0148392	0.0183486	0.0150188	0.00638978	0.0235935	0.00476191	0	0.00904977	0.00498753	0.00657895	0.0254237	0
Kcnh1	0.00667532	0.0118502	0.0122383	0.000793966	0.00158983	0.00494641	0.00101937	0.0150188	0.00479233	0.00362976	0	0	0.00904977	0	0	0	0
Hhat	0.13091	0.232416	0.177456	0.0750298	0.0392157	0.0865622	0.139653	0.142678	0.0878594	0.132486	0.0238095	0.0360697	0.0475113	0.0498753	0.0592105	0.0847458	0
Sertad4	0.860745	0.775038	0.783897	0.418023	0.339693	0.19291	0.61264	0.806008	0.170927	0.528131	0.433333	0.446517	0.291855	0.38404	0.335526	0.576271	0.0810811
Gm15867	0.5229	1.08945	0.477617	0.341802	0.252252	0.17972	0.41998	0.596996	0.28754	0.404719	0.209524	0.416667	0.205882	0.401496	0.309211	0.59322	0.027027
Syt14	0.00203968	0.00286697	0.000644122	0	0	0.00494641	0.00101937	0.00250313	0	0	0	0.00124378	0	0	0	0	0.0540541
Diexf	0.0469127	0.0634557	0.0624799	0.0393013	0.0429253	0.0708986	0.0907238	0.0625782	0.0527157	0.0689655	0.0428571	0.0124378	0.0180995	0.0399002	0.0394737	0.0508475	0
Irf6	0.000185426	0	0.00128824	0.000793966	0	0.00989283	0	0	0.00159744	0	0	0	0	0.00997506	0	0	0
A130010J15Rik	0.121454	0.138379	0.133011	0.0901151	0.0673026	0.106348	0.154944	0.161452	0.0846645	0.179673	0.0904762	0.0410448	0.0746606	0.0299252	0.0263158	0.110169	0
Traf3ip3	0.00333766	0.00420489	0.00386473	0.00158793	0.00158983	0.000824402	0.00917431	0.00125156	0	0.00181488	0	0.00497512	0	0	0.105263	0	0
Lamb3	0.00426479	0.00210245	0.00225443	0.0103216	0.00105988	0.00824402	0.00407747	0.00625782	0.00319489	0.00362976	0	0.00248756	0	0	0.0263158	0	0
Hsd11b1	0.135732	0.159977	0.0650564	1.47042	1.7398	0.111294	0.702345	0.326658	0.258786	0.989111	0.2	0.0895522	0.466063	0.0498753	0.138158	0.0677966	0
G0s2	1.20119	0.56594	0.376812	2.65979	3.59565	0.209398	2.32518	1.09262	0.442492	1.41924	1.86667	1.08955	2.96154	0.837905	0.565789	1.09322	0.0810811
Camk1g	0.00203968	0.0030581	0.00128824	0.000396983	0.00105988	0.00247321	0	0	0	0	0	0	0.00452489	0	0	0	0
Plxna2	0.207862	0.0802752	0.164573	0.0861453	0.0863805	0.112119	0.069317	0.14393	0.0926518	0.0707804	0.0952381	0.0223881	0.0452489	0.21197	0.0460526	0.0338983	0
Cd34	3.20675	3.79358	1.68921	11.8468	7.12666	4.1352	5.16208	3.72716	4.73323	7.41924	4.82381	3.79229	1.59729	5.83541	1.89474	3.26271	1.62162
Cd46	0.0165029	0.0141437	0.0164251	0.0127035	0.0116587	0.0272053	0.0152905	0.0112641	0.028754	0.0181488	0.00952381	0	0	0.00498753	0	0	0
Cr1l	0.952902	0.952982	0.842834	1.12743	0.9115	0.890354	1.13965	0.973717	0.950479	1.05989	0.819048	0.99005	1.18326	1.48628	0.967105	1.01695	0.351351
Fam171a1	0.280734	0.299312	0.351047	0.219532	0.190249	0.183842	0.299694	0.312891	0.335463	0.453721	0.119048	0.139303	0.0859729	0.164589	0.111842	0.0338983	0
Nmt2	0.458187	0.651376	0.522061	0.547439	0.333863	0.463314	0.651376	0.538173	0.477636	0.901996	0.342857	0.358209	0.280543	0.316708	0.243421	0.398305	0.027027
Rpp38	0.144632	0.147554	0.170048	0.151647	0.112348	0.189613	0.223242	0.132666	0.158147	0.137931	0.104762	0.0584577	0.142534	0.0573566	0.0526316	0.0338983	0.0810811
Acbd7	0.00278138	0.000955657	0.00161031	0.000396983	0.00264971	0.00494641	0.00101937	0.00500626	0.00159744	0.00181488	0	0	0.00452489	0	0	0	0
Meig1	0.000556277	0	0.000966184	0.00158793	0.000529942	0.00412201	0	0.00125156	0	0.00181488	0	0	0	0	0	0.0254237	0
Dclre1c	0.0215094	0.0288609	0.0228663	0.0178642	0.0211977	0.0379225	0.019368	0.0300375	0.0367412	0.0235935	0.0238095	0.00248756	0.020362	0.0074813	0.0921053	0	0
Suv39h2	0.0229928	0.0277141	0.0396135	0.024216	0.0174881	0.0577082	0.0509684	0.0362954	0.0463259	0.219601	0.0142857	0.0149254	0.0384615	0.0224439	0	0.059322	0
Hspa14	0.384943	0.435589	0.453784	0.414847	0.289878	0.44765	0.627931	0.397997	0.361022	1.32668	0.257143	0.253731	0.38009	0.329177	0.230263	0.118644	0
Gm45902	0.00741702	0.0110856	0.0119163	0.00992457	0.00900901	0.0197857	0.0163099	0.00876095	0.00798722	0.0290381	0	0.00124378	0.00226244	0.00997506	0.0263158	0	0
Cdnf	0.00704617	0.00688073	0.00772947	0.00436681	0.00529942	0.00659522	0.00713558	0.00250313	0.00798722	0.00907441	0.00476191	0.00373134	0.00226244	0.00498753	0	0.0169492	0
Fam107b	0.112182	0.0730122	0.145572	0.0492259	0.027027	0.166529	0.0540265	0.0863579	0.107029	0.121597	0.0571429	0.0534826	0.343891	0.0523691	0.236842	0.059322	0
Frmd4a	0.310217	0.394687	0.42351	0.458118	0.229465	0.100577	0.464832	0.374218	0.322684	0.722323	0.12381	0.11194	0.558824	0.199501	0.138158	0.118644	0.027027
Gm13179	0.00222511	0.0036315	0.00225443	0.00555776	0.00688924	0.0016488	0.00815494	0.00125156	0.00159744	0.00362976	0	0.00497512	0.00678733	0	0	0	0
Prpf18	0.180234	0.199732	0.223188	0.166733	0.154213	0.206925	0.199796	0.192741	0.199681	0.299456	0.1	0.0721393	0.160633	0.139651	0.125	0.118644	0
Bend7	0.00389394	0.00707187	0.00869565	0.00436681	0.00741918	0.0519373	0.00815494	0.00375469	0.014377	0.00544465	0.00952381	0	0	0.074813	0	0.00847458	0
Sephs1	0.29427	0.267775	0.310145	0.233823	0.161102	0.258038	0.409786	0.299124	0.230032	0.749546	0.252381	0.123134	0.237557	0.159601	0.217105	0.0762712	0.0540541
Phyh	0.57723	0.47802	0.577778	0.398968	0.435612	0.605111	0.442406	0.627034	0.539936	0.402904	0.671429	0.248756	0.755656	0.179551	0.618421	1.62712	0
Ucma	0.0116818	0.00745413	0.00483092	0.0023819	0.0116587	0.00659522	0.00407747	0.0400501	0	0.00544465	1.03333	0.0236318	0	0.00249377	0	0	0
Mcm10	0.00741702	0.007263	0.0235105	0.00714569	0.00794913	0.0272053	0.0142712	0.0125156	0.0175719	0.214156	0	0.00373134	0.0113122	0.0374065	0	0	0
Optn	0.127202	0.0936544	0.0798712	0.144502	0.113408	0.131904	0.11213	0.117647	0.103834	0.30853	0.114286	0.0534826	0.165158	0.134663	0.0592105	0.152542	0
Ccdc3	0.00611904	0.0154817	0.00805153	0.0317586	0.0847907	0.0214345	0.0152905	0.0100125	0.20607	0.0145191	0.8	0.0149254	0.0791855	0.0124688	0	0	0
Camk1d	0.0239199	0.029052	0.0231884	0.136165	0.082141	0.0230833	0.0407747	0.0337922	0.0654952	0.0653358	0.0333333	0.0223881	0.0294118	0.0174564	0.177632	0.00847458	0
Cdc123	0.95216	0.969228	1.06602	0.88289	0.678325	0.980214	1.17125	0.953692	0.872204	1.60436	0.680952	1.1592	0.929864	0.967581	1.02632	1.14407	0.216216
Nudt5	0.581865	0.60646	0.733333	0.528384	0.293058	0.619126	0.895005	0.623279	0.576677	1.27768	0.266667	0.502488	0.723982	0.618454	0.618421	0.644068	0
Gm13199	0.00222511	0.00191132	0.00386473	0.000793966	0.00317965	0.00247321	0.00407747	0.00750939	0.00958466	0.00181488	0	0	0	0	0	0.00847458	0
Sec61a2	0.323938	0.308677	0.336554	0.229853	0.231585	0.291014	0.372069	0.292866	0.292332	0.393829	0.304762	0.150498	0.237557	0.114713	0.0921053	0.0508475	0
Dhtkd1	0.00593362	0.00707187	0.00933977	0.00277888	0.0116587	0.00329761	0	0.00750939	0.0127796	0.00907441	0.00952381	0.00248756	0.00452489	0	0	0.0169492	0
Upf2	0.380493	0.412653	0.475362	0.336642	0.285639	0.465787	0.395515	0.449312	0.440895	0.377495	0.319048	0.199005	0.31448	0.219451	0.171053	0.127119	0
Proser2	0.0139069	0.014526	0.0148148	0.0127035	0.0137785	0.136851	0.0132518	0.0175219	0.0159744	0.0163339	0.0333333	0.00497512	0.0135747	0.0074813	0	0.0677966	0
Echdc3	0.0450584	0.0351682	0.036715	0.0571655	0.0471648	0.130256	0.0366972	0.0400501	0.0383387	0.0471869	0.0904762	0.0273632	0.0271493	0.0149626	0.00657895	0.0423729	0
Usp6nl	0.0643427	0.0879205	0.0785829	0.0408892	0.0333863	0.112943	0.0570846	0.0550688	0.0638978	0.110708	0.0333333	0.0174129	0.0361991	0.042394	0.0592105	0.00847458	0
Celf2	2.17615	1.82779	1.27182	2.69035	3.29306	1.94147	1.49032	1.93242	2.34026	2.31216	1.4381	2.0199	0.911765	1.34913	1.92105	1.69492	0.891892
Gata3	0.00203968	0.0036315	0.00966184	0.0047638	0.0063593	0.0313273	0.00509684	0.00625782	0.00638978	0.00362976	0.3	0	0.00226244	0.0174564	0.00657895	0	0
[truncated: 16,974 more rows]

## Sheet: (C) CSC
CSC	1	2	3	4	5	6	7	8	9	10	11	12	Cell hybrids	Mural cells	Cardiomyocytes	Endothelial cells	Glial cells	Immune cells
[truncated: 16,609 more rows]
