# Supplementary material for: Single-cell transcriptomics defines heterogeneity of epicardial cells and fibroblasts within the infarcted murine heart
Source: eLife. 2021 Jun 21;10:e65921. doi: 10.7554/eLife.65921 (PMC8216715; doi:10.7554/eLife.65921)
Supplement: Supplementary file 5. [file elife-65921-supp5.xlsx]

## Sheet: Genes w. enriched express.
p_val	avg_logFC	pct.1	pct.2	p_val_adj	cluster	gene
2.39848e-169	1.05923	0.895	0.532	4.17192e-165	EpiSC-1.1	Cxcl12
3.87325e-157	0.780189	0.908	0.528	6.73713e-153	EpiSC-1.1	Ncam1
4.67637e-121	0.371755	1	1	8.13408e-117	EpiSC-1.1	Serpinh1
4.15942e-120	0.380056	1	1	7.23489e-116	EpiSC-1.1	Cd63
1.22936e-117	0.513349	0.719	0.297	2.13835e-113	EpiSC-1.1	Enpp3
1.88706e-106	0.549985	1	1	3.28236e-102	EpiSC-1.1	Col1a1
1.36157e-104	0.701659	0.918	0.764	2.36832e-100	EpiSC-1.1	Olfml3
5.64614e-98	0.515725	0.768	0.386	9.82089e-94	EpiSC-1.1	Wisp1
9.20428e-98	0.578486	0.965	0.818	1.60099e-93	EpiSC-1.1	Serpinf1
7.06155e-97	0.478701	0.97	0.853	1.22829e-92	EpiSC-1.1	Plod2
3.8228e-95	0.992288	0.755	0.449	6.64938e-91	EpiSC-1.1	Tagln
2.31656e-94	0.682415	0.79	0.488	4.02943e-90	EpiSC-1.1	Mmp2
3.18292e-91	0.507671	0.96	0.843	5.53637e-87	EpiSC-1.1	Fkbp11
8.63067e-91	0.58318	0.928	0.741	1.50122e-86	EpiSC-1.1	Palld
1.17314e-89	0.391703	0.998	0.982	2.04056e-85	EpiSC-1.1	Rcn3
4.75803e-89	0.433873	0.951	0.786	8.27612e-85	EpiSC-1.1	Kdelr3
1.61333e-88	0.502407	0.973	0.888	2.80623e-84	EpiSC-1.1	Fscn1
8.98624e-88	0.356484	0.993	0.973	1.56307e-83	EpiSC-1.1	Maged1
1.75217e-84	0.50371	0.998	0.978	3.04773e-80	EpiSC-1.1	Tpm1
5.6351e-76	0.367845	0.98	0.912	9.80168e-72	EpiSC-1.1	Rcn1
3.68191e-74	0.527432	0.939	0.81	6.40431e-70	EpiSC-1.1	Cthrc1
1.05571e-71	0.4203	0.406	0.141	1.8363e-67	EpiSC-1.1	Crispld2
3.20886e-71	0.443687	0.826	0.56	5.58149e-67	EpiSC-1.1	Lbh
2.19898e-70	0.3505	1	1	3.82491e-66	EpiSC-1.1	Col1a2
2.43428e-69	0.288485	1	0.988	4.23419e-65	EpiSC-1.1	Ostc
2.43599e-67	0.47619	0.648	0.354	4.23716e-63	EpiSC-1.1	Tgfbi
1.18001e-66	0.808274	0.95	0.915	2.05251e-62	EpiSC-1.1	Acta2
2.92213e-66	0.498819	0.757	0.478	5.08276e-62	EpiSC-1.1	Thbs1
8.61554e-65	0.381303	1	1	1.49859e-60	EpiSC-1.1	Sparc
8.69841e-62	0.365912	0.479	0.212	1.513e-57	EpiSC-1.1	Cdkn2b
1.60112e-61	0.392839	0.729	0.454	2.78499e-57	EpiSC-1.1	Nt5dc2
3.27233e-61	0.315669	0.437	0.175	5.69189e-57	EpiSC-1.1	Cdkn2a
2.47114e-58	0.282219	1	0.994	4.2983e-54	EpiSC-1.1	Cald1
5.50846e-57	0.505773	1	0.992	9.58141e-53	EpiSC-1.1	Timp1
3.17016e-56	0.316587	1	0.998	5.51417e-52	EpiSC-1.1	Pkm
1.27081e-55	0.37512	0.633	0.348	2.21045e-51	EpiSC-1.1	Hk2
4.13438e-54	0.266314	0.998	0.992	7.19133e-50	EpiSC-1.1	Ssr2
4.87272e-54	0.480464	0.856	0.678	8.47562e-50	EpiSC-1.1	Cpxm1
5.63478e-53	0.375813	0.99	0.991	9.80114e-49	EpiSC-1.1	Eno1
1.88915e-51	0.332659	0.998	0.985	3.28599e-47	EpiSC-1.1	Mif
3.63068e-51	0.419822	0.872	0.736	6.3152e-47	EpiSC-1.1	Lox
9.60623e-51	0.390891	0.798	0.604	1.67091e-46	EpiSC-1.1	Cnn2
3.46565e-50	0.507038	0.757	0.551	6.02816e-46	EpiSC-1.1	Lsp1
5.19257e-48	0.427387	0.893	0.76	9.03196e-44	EpiSC-1.1	Mmp14
4.12116e-47	0.303666	0.976	0.94	7.16834e-43	EpiSC-1.1	Lman1
7.16657e-47	0.266561	0.402	0.178	1.24655e-42	EpiSC-1.1	Snai1
1.35307e-46	0.291302	0.928	0.799	2.35353e-42	EpiSC-1.1	Bmp1
2.2976e-46	0.341705	0.976	0.925	3.99645e-42	EpiSC-1.1	Kdelr2
2.97128e-45	0.33793	0.95	0.883	5.16825e-41	EpiSC-1.1	Marcksl1
3.2019e-45	0.255106	0.999	0.997	5.56939e-41	EpiSC-1.1	Aldoa
4.58531e-45	0.266315	0.969	0.933	7.97569e-41	EpiSC-1.1	Tpm2
5.60948e-45	0.303358	0.373	0.16	9.75713e-41	EpiSC-1.1	Ctsc
2.55845e-44	0.396138	0.996	0.988	4.45017e-40	EpiSC-1.1	Bgn
3.48906e-44	0.597974	0.722	0.565	6.06887e-40	EpiSC-1.1	Cyr61
1.1549e-43	0.31291	0.998	0.992	2.00883e-39	EpiSC-1.1	Fn1
1.92369e-43	0.255037	0.998	0.976	3.34606e-39	EpiSC-1.1	Fstl1
3.74929e-43	0.404223	0.378	0.167	6.52152e-39	EpiSC-1.1	Cnn1
4.72934e-43	0.395186	0.952	0.888	8.22621e-39	EpiSC-1.1	Meg3
1.10139e-42	0.415863	0.669	0.473	1.91576e-38	EpiSC-1.1	Ptn
3.81143e-42	0.317814	0.722	0.5	6.6296e-38	EpiSC-1.1	Emilin1
4.50944e-42	0.389586	0.609	0.403	7.84371e-38	EpiSC-1.1	Itgb5
1.17263e-41	0.296692	0.718	0.486	2.03967e-37	EpiSC-1.1	Phldb2
4.57651e-40	0.344634	0.888	0.768	7.96038e-36	EpiSC-1.1	Srm
2.09118e-39	0.441896	0.841	0.736	3.6374e-35	EpiSC-1.1	Mdk
5.73624e-39	0.266576	0.96	0.895	9.97761e-35	EpiSC-1.1	Ckap4
6.47572e-39	0.466898	0.441	0.241	1.12639e-34	EpiSC-1.1	Sfrp1
1.48607e-38	0.291692	0.568	0.349	2.58487e-34	EpiSC-1.1	Capn6
2.81951e-38	0.293734	0.913	0.801	4.90425e-34	EpiSC-1.1	Creb3l1
2.09956e-37	0.292208	0.706	0.512	3.65198e-33	EpiSC-1.1	Tgfb1i1
2.22223e-37	0.256852	0.732	0.532	3.86534e-33	EpiSC-1.1	Pfkl
3.62564e-37	0.259766	0.925	0.863	6.30644e-33	EpiSC-1.1	Sec13
4.04453e-37	0.366223	0.943	0.878	7.03505e-33	EpiSC-1.1	Fam162a
4.95391e-37	0.270474	0.879	0.736	8.61682e-33	EpiSC-1.1	Fkbp10
1.96958e-36	0.359662	0.55	0.329	3.42589e-32	EpiSC-1.1	Plk2
2.40867e-36	0.257557	0.549	0.327	4.18964e-32	EpiSC-1.1	Rai14
3.86274e-36	0.301451	0.855	0.712	6.71884e-32	EpiSC-1.1	Dpysl3
1.1159e-35	0.2625	0.752	0.548	1.94099e-31	EpiSC-1.1	Nxn
6.02184e-35	0.327024	0.937	0.881	1.04744e-30	EpiSC-1.1	Pgk1
6.49725e-35	0.314932	0.786	0.627	1.13013e-30	EpiSC-1.1	Soat1
2.99812e-34	0.261143	0.825	0.677	5.21494e-30	EpiSC-1.1	P4ha1
9.53052e-34	0.294058	0.551	0.336	1.65774e-29	EpiSC-1.1	Npl
1.49396e-33	0.279609	0.775	0.589	2.59859e-29	EpiSC-1.1	Steap1
4.21656e-33	0.266447	0.576	0.352	7.33429e-29	EpiSC-1.1	Lpl
5.92753e-33	0.276419	0.881	0.74	1.03103e-28	EpiSC-1.1	Plscr1
6.16991e-32	0.292579	0.668	0.471	1.07319e-27	EpiSC-1.1	Plscr2
6.13618e-31	0.278369	0.999	0.996	1.06733e-26	EpiSC-1.1	Ldha
2.90375e-30	0.261437	0.892	0.8	5.05079e-26	EpiSC-1.1	Lrrc59
3.13257e-30	0.287955	0.264	0.11	5.44879e-26	EpiSC-1.1	Plac1
3.71868e-30	0.276531	0.678	0.5	6.46827e-26	EpiSC-1.1	P4ha2
6.47169e-29	0.49771	0.479	0.296	1.12569e-24	EpiSC-1.1	Crabp2
1.36919e-28	0.257848	0.967	0.923	2.38157e-24	EpiSC-1.1	Fbln2
3.29682e-28	0.311801	0.875	0.794	5.7345e-24	EpiSC-1.1	Prdx6
4.46856e-28	0.439901	0.441	0.271	7.77262e-24	EpiSC-1.1	Ndufa4l2
4.9547e-28	0.43455	0.487	0.307	8.6182e-24	EpiSC-1.1	Rasl11a
6.21264e-28	0.809881	0.553	0.378	1.08063e-23	EpiSC-1.1	Serpinb2
1.34923e-27	0.311605	0.531	0.343	2.34685e-23	EpiSC-1.1	Itga5
3.69125e-25	0.252416	1	1	6.42056e-21	EpiSC-1.1	Actb
1.2902e-22	0.30122	0.824	0.731	2.24418e-18	EpiSC-1.1	Csrp1
2.26995e-21	0.292105	0.576	0.4	3.94835e-17	EpiSC-1.1	Des
1.47644e-20	0.796528	0.718	0.666	2.56813e-16	EpiSC-1.1	Mfap4
2.76038e-20	0.251274	0.455	0.293	4.8014e-16	EpiSC-1.1	Glipr1
4.25547e-20	0.2976	0.361	0.216	7.40196e-16	EpiSC-1.1	Inhba
2.39151e-19	0.332663	0.524	0.368	4.15978e-15	EpiSC-1.1	Serpine1
5.27867e-19	1.10586	0.565	0.451	9.18172e-15	EpiSC-1.1	Spp1
6.32314e-18	0.260445	0.486	0.333	1.09985e-13	EpiSC-1.1	Vegfd
2.7634e-17	0.319182	0.616	0.469	4.80665e-13	EpiSC-1.1	Tnfaip6
2.98736e-17	0.343029	0.548	0.409	5.19622e-13	EpiSC-1.1	Igfbp3
1.42205e-16	0.314158	0.82	0.745	2.47352e-12	EpiSC-1.1	Tmem33
1.27802e-11	0.360172	0.7	0.649	2.22299e-07	EpiSC-1.1	Ccl7
2.15069e-11	0.352818	0.775	0.734	3.74092e-07	EpiSC-1.1	Lum
7.80454e-11	0.696395	0.678	0.622	1.35752e-06	EpiSC-1.1	Hp
1.09336e-06	0.260769	0.251	0.182	0.0190179	EpiSC-1.1	Ctla2a
0.00106386	0.317795	0.373	0.325	1	EpiSC-1.1	Angptl7
3.26562e-210	1.68028	0.982	0.67	5.68022e-206	EpiSC-1.2	Apoe
4.8188e-161	0.717056	1	0.987	8.38182e-157	EpiSC-1.2	Ccdc80
8.34569e-153	1.33574	0.995	0.922	1.45165e-148	EpiSC-1.2	Mgp
1.26931e-140	1.0876	0.694	0.233	2.20784e-136	EpiSC-1.2	Fabp4
8.10952e-136	0.75267	0.98	0.856	1.41057e-131	EpiSC-1.2	Lgmn
4.33694e-131	0.645449	1	1	7.54367e-127	EpiSC-1.2	Dcn
1.14269e-123	1.28132	0.703	0.285	1.98759e-119	EpiSC-1.2	Enpp2
1.23594e-119	0.520405	0.516	0.123	2.14979e-115	EpiSC-1.2	Col6a5
5.91534e-114	1.2588	0.984	0.827	1.02891e-109	EpiSC-1.2	Trf
6.48344e-108	0.55895	0.987	0.767	1.12773e-103	EpiSC-1.2	C3
1.12809e-107	0.522802	0.998	0.976	1.9622e-103	EpiSC-1.2	Ctsl
2.14408e-107	0.655819	0.761	0.344	3.72942e-103	EpiSC-1.2	Fxyd1
4.35881e-106	0.886779	0.708	0.295	7.58172e-102	EpiSC-1.2	Gas6
3.90139e-104	0.766082	0.984	0.793	6.78607e-100	EpiSC-1.2	Csrp2
6.66958e-103	0.615318	0.993	0.842	1.16011e-98	EpiSC-1.2	Serping1
4.54814e-101	0.484993	1	0.999	7.91104e-97	EpiSC-1.2	Itm2b
1.41808e-100	0.570912	0.911	0.567	2.46661e-96	EpiSC-1.2	C1ra
1.71905e-97	0.60087	0.936	0.623	2.99012e-93	EpiSC-1.2	Selenop
8.59291e-97	0.549306	0.975	0.709	1.49465e-92	EpiSC-1.2	C1s1
4.94445e-95	0.665193	0.959	0.715	8.60037e-91	EpiSC-1.2	Fbln1
1.98862e-94	0.743468	0.987	0.923	3.45901e-90	EpiSC-1.2	Junb
4.51002e-92	0.694264	0.949	0.724	7.84474e-88	EpiSC-1.2	Ldhb
5.66173e-90	0.341597	0.278	0.04	9.84801e-86	EpiSC-1.2	Tmem178
9.75265e-90	0.649486	0.825	0.541	1.69638e-85	EpiSC-1.2	Klf9
2.44823e-86	0.68159	0.998	0.976	4.25845e-82	EpiSC-1.2	Clu
2.6156e-86	0.562327	0.98	0.796	4.54958e-82	EpiSC-1.2	Zfp36l1
3.0192e-85	0.579224	0.634	0.26	5.25159e-81	EpiSC-1.2	C4b
1.00108e-82	0.26694	1	1	1.74128e-78	EpiSC-1.2	Rpl18a
2.50944e-82	0.762817	0.931	0.754	4.36491e-78	EpiSC-1.2	Btg2
2.61398e-82	0.664544	0.89	0.616	4.54675e-78	EpiSC-1.2	Mfap2
3.19398e-82	0.715492	0.97	0.859	5.55561e-78	EpiSC-1.2	Fos
2.04198e-80	0.804146	0.412	0.114	3.55183e-76	EpiSC-1.2	Calca
2.765e-80	0.830122	0.829	0.53	4.80944e-76	EpiSC-1.2	Osr1
1.31968e-78	0.512504	0.969	0.881	2.29546e-74	EpiSC-1.2	Lhfp
6.27076e-76	0.582318	0.656	0.318	1.09074e-71	EpiSC-1.2	Cp
1.99758e-75	0.460246	1	0.992	3.47459e-71	EpiSC-1.2	B2m
4.55653e-73	0.468336	0.956	0.776	7.92563e-69	EpiSC-1.2	Il11ra1
2.48109e-72	0.668291	0.977	0.824	4.31561e-68	EpiSC-1.2	Id3
7.12927e-72	0.783153	0.921	0.771	1.24006e-67	EpiSC-1.2	Dusp1
8.14096e-72	0.621472	0.946	0.827	1.41604e-67	EpiSC-1.2	Ier2
2.59946e-71	0.45761	1	0.97	4.5215e-67	EpiSC-1.2	Igfbp7
1.70689e-70	2.69722	0.389	0.122	2.96896e-66	EpiSC-1.2	Cxcl13
2.9214e-69	0.42344	1	0.976	5.08148e-65	EpiSC-1.2	Tmem176b
3.52748e-69	0.301399	1	1	6.13569e-65	EpiSC-1.2	Ifitm2
4.53401e-66	0.648998	0.957	0.857	7.88645e-62	EpiSC-1.2	Jun
5.03325e-66	1.19895	0.967	0.852	8.75483e-62	EpiSC-1.2	Saa3
1.01665e-65	0.300746	1	0.998	1.76836e-61	EpiSC-1.2	Laptm4a
2.99741e-63	0.473729	0.924	0.682	5.2137e-59	EpiSC-1.2	Cpxm1
1.42524e-60	0.329582	1	0.996	2.47906e-56	EpiSC-1.2	Ctsb
1.00072e-59	0.507453	0.7	0.383	1.74066e-55	EpiSC-1.2	Cfb
2.26475e-58	0.564705	0.494	0.207	3.93931e-54	EpiSC-1.2	Hdc
3.8887e-58	0.567493	0.774	0.515	6.76401e-54	EpiSC-1.2	Pdgfra
4.40571e-56	0.44237	0.995	0.966	7.6633e-52	EpiSC-1.2	Cebpb
4.43156e-56	0.388403	0.514	0.226	7.70826e-52	EpiSC-1.2	Nkd1
5.17954e-55	0.409919	1	1	9.00929e-51	EpiSC-1.2	Malat1
1.92627e-54	0.393866	0.784	0.507	3.35055e-50	EpiSC-1.2	Cpq
2.03929e-52	0.481199	0.949	0.81	3.54713e-48	EpiSC-1.2	Arhgdib
3.62154e-51	0.358665	0.941	0.808	6.29931e-47	EpiSC-1.2	Fuca1
5.66358e-51	0.394548	0.987	0.933	9.85123e-47	EpiSC-1.2	Ecm1
1.56707e-50	0.470561	0.728	0.488	2.72576e-46	EpiSC-1.2	Zfp36
2.17587e-50	0.408746	0.641	0.361	3.78472e-46	EpiSC-1.2	Tst
1.79836e-49	0.393585	0.715	0.451	3.12807e-45	EpiSC-1.2	Cd302
3.27282e-49	0.451794	0.857	0.693	5.69275e-45	EpiSC-1.2	Flrt2
4.04678e-49	0.329364	0.295	0.087	7.03896e-45	EpiSC-1.2	AC167229.1
6.69541e-48	0.382047	0.881	0.661	1.1646e-43	EpiSC-1.2	Zbtb20
4.91482e-46	0.448277	0.835	0.593	8.54884e-42	EpiSC-1.2	Igf1
9.23833e-46	0.40275	0.751	0.52	1.60691e-41	EpiSC-1.2	Aldh2
1.53866e-45	0.326048	0.269	0.077	2.67634e-41	EpiSC-1.2	Hmgcs2
1.88123e-44	0.429955	0.614	0.333	3.27222e-40	EpiSC-1.2	Iigp1
2.30855e-44	0.351737	0.916	0.773	4.0155e-40	EpiSC-1.2	Ppp3ca
4.41098e-44	0.333346	0.547	0.283	7.67247e-40	EpiSC-1.2	Ces2g
5.64793e-44	0.369388	0.781	0.549	9.824e-40	EpiSC-1.2	Cxcl16
9.12454e-44	0.399903	0.618	0.344	1.58712e-39	EpiSC-1.2	Npl
2.32499e-43	0.390699	0.87	0.73	4.04409e-39	EpiSC-1.2	Ifi204
5.43381e-43	0.775847	0.781	0.57	9.45157e-39	EpiSC-1.2	Gatm
4.30683e-42	0.286632	0.995	0.925	7.4913e-38	EpiSC-1.2	H2-D1
5.30619e-42	0.27841	0.998	0.942	9.22958e-38	EpiSC-1.2	Mgst1
7.39576e-42	0.293602	0.278	0.088	1.28642e-37	EpiSC-1.2	Chl1
7.82363e-42	0.306246	0.908	0.799	1.36084e-37	EpiSC-1.2	Hsd17b10
3.00714e-41	0.357928	0.845	0.664	5.23062e-37	EpiSC-1.2	Pnrc1
1.16046e-40	0.392772	0.857	0.731	2.0185e-36	EpiSC-1.2	Nfib
2.34272e-40	0.346988	0.727	0.514	4.07493e-36	EpiSC-1.2	Sntb2
7.83079e-40	0.342837	0.993	0.942	1.36209e-35	EpiSC-1.2	Tmem176a
8.11368e-40	0.260176	0.427	0.182	1.41129e-35	EpiSC-1.2	Nrxn2
1.45842e-38	0.303291	0.979	0.936	2.53677e-34	EpiSC-1.2	Nnmt
1.5075e-38	0.439236	0.682	0.403	2.62215e-34	EpiSC-1.2	Eln
2.59029e-38	0.415571	0.657	0.392	4.50554e-34	EpiSC-1.2	Cdkn1c
6.80837e-38	0.308396	0.949	0.836	1.18425e-33	EpiSC-1.2	Mxra8
7.13792e-38	0.354261	0.596	0.364	1.24157e-33	EpiSC-1.2	Xdh
2.97962e-37	0.281966	0.98	0.863	5.18275e-33	EpiSC-1.2	Igfbp4
1.36346e-36	0.460366	0.657	0.441	2.3716e-32	EpiSC-1.2	Fosb
2.66521e-36	0.324467	0.919	0.749	4.63586e-32	EpiSC-1.2	Egr1
3.74328e-36	0.385214	0.763	0.569	6.51107e-32	EpiSC-1.2	Mndal
1.20911e-35	0.336737	0.768	0.569	2.10312e-31	EpiSC-1.2	Fcgrt
1.25273e-35	0.353388	0.624	0.392	2.17901e-31	EpiSC-1.2	Ifi203
1.39287e-35	0.62969	0.301	0.115	2.42276e-31	EpiSC-1.2	Cd74
5.68924e-35	0.296625	0.921	0.768	9.89587e-31	EpiSC-1.2	Lgals3bp
5.87129e-35	0.335079	1	1	1.02125e-30	EpiSC-1.2	Fth1
2.15011e-34	0.316205	0.883	0.753	3.7399e-30	EpiSC-1.2	Itm2c
2.7522e-34	0.35439	0.517	0.287	4.78717e-30	EpiSC-1.2	Plpp3
7.48996e-34	0.406998	0.656	0.444	1.3028e-29	EpiSC-1.2	Nr4a1
1.62792e-33	0.268481	0.962	0.911	2.83161e-29	EpiSC-1.2	Fundc2
2.35457e-33	0.379067	0.883	0.731	4.09554e-29	EpiSC-1.2	Gas1
5.06918e-33	0.581249	0.39	0.186	8.81733e-29	EpiSC-1.2	Lcn2
7.63147e-33	0.419237	0.397	0.199	1.32742e-28	EpiSC-1.2	Cd14
3.07622e-32	0.260631	0.731	0.488	5.35077e-28	EpiSC-1.2	Gstm1
5.5525e-32	0.330041	0.73	0.541	9.65802e-28	EpiSC-1.2	Glb1
7.92439e-32	0.256604	0.367	0.164	1.37837e-27	EpiSC-1.2	AW112010
1.1566e-31	0.390414	0.781	0.589	2.01179e-27	EpiSC-1.2	Fabp5
2.711e-31	0.280738	0.618	0.35	4.71551e-27	EpiSC-1.2	Rspo1
3.87349e-31	0.310975	0.751	0.552	6.73755e-27	EpiSC-1.2	Ypel3
9.21281e-31	0.266474	0.972	0.942	1.60248e-26	EpiSC-1.2	Cd47
1.00354e-30	0.356956	0.61	0.399	1.74555e-26	EpiSC-1.2	Bambi
2.75428e-30	0.363047	0.356	0.168	4.79079e-26	EpiSC-1.2	Serpina3n
2.82716e-30	0.330481	0.896	0.735	4.91757e-26	EpiSC-1.2	Mdk
4.55343e-30	0.296627	0.618	0.398	7.92023e-26	EpiSC-1.2	Zfp503
7.2311e-30	0.261964	0.432	0.221	1.25778e-25	EpiSC-1.2	Gstt1
7.90887e-30	0.268498	0.442	0.229	1.37567e-25	EpiSC-1.2	Gm4951
9.39065e-30	0.318657	0.616	0.407	1.63341e-25	EpiSC-1.2	Steap4
1.81341e-29	0.370601	0.57	0.371	3.15425e-25	EpiSC-1.2	Cyp1b1
5.88184e-29	0.286546	0.903	0.799	1.02309e-24	EpiSC-1.2	Rsrp1
3.92924e-28	0.279792	0.85	0.759	6.83451e-24	EpiSC-1.2	Pnp
4.14311e-28	0.298392	0.727	0.539	7.20652e-24	EpiSC-1.2	Emp2
5.55586e-28	0.29397	0.84	0.726	9.66387e-24	EpiSC-1.2	Slc3a2
3.10388e-27	0.251886	0.944	0.837	5.3989e-23	EpiSC-1.2	Grn
1.14635e-26	0.321561	0.839	0.711	1.99396e-22	EpiSC-1.2	Isyna1
1.46483e-26	0.282122	0.839	0.66	2.54793e-22	EpiSC-1.2	Cfh
2.25412e-25	0.274265	0.727	0.549	3.92082e-21	EpiSC-1.2	Add3
7.5476e-25	0.300487	0.562	0.357	1.31283e-20	EpiSC-1.2	Ifit3
4.45132e-24	0.318944	0.547	0.366	7.74262e-20	EpiSC-1.2	Ppp1r15a
2.2049e-23	0.318559	0.707	0.547	3.8352e-19	EpiSC-1.2	Btg1
6.14522e-23	0.265261	0.998	0.995	1.0689e-18	EpiSC-1.2	Dbi
7.51274e-23	0.267057	0.72	0.541	1.30677e-18	EpiSC-1.2	Phf11d
9.6486e-23	0.258307	0.369	0.202	1.67828e-18	EpiSC-1.2	Cyp7b1
4.22564e-22	0.261336	0.771	0.577	7.35008e-18	EpiSC-1.2	Aldh1a1
7.34327e-22	0.273265	0.977	0.885	1.27729e-17	EpiSC-1.2	Mt1
7.70455e-22	0.411866	0.595	0.443	1.34013e-17	EpiSC-1.2	Socs3
2.31353e-21	0.30838	0.522	0.348	4.02416e-17	EpiSC-1.2	Ramp2
3.74512e-21	0.255956	0.881	0.719	6.51425e-17	EpiSC-1.2	Cd34
1.07341e-20	0.607949	0.664	0.533	1.86709e-16	EpiSC-1.2	Phlda1
3.33492e-19	0.267056	0.85	0.77	5.80075e-15	EpiSC-1.2	Angptl4
8.18781e-18	0.268123	0.662	0.514	1.42419e-13	EpiSC-1.2	Arl4a
9.81866e-18	0.285811	0.916	0.854	1.70786e-13	EpiSC-1.2	Nupr1
1.02224e-17	0.337248	0.465	0.314	1.77808e-13	EpiSC-1.2	Nr4a2
1.14867e-17	0.386083	0.918	0.823	1.99799e-13	EpiSC-1.2	Klf2
1.40292e-15	0.418259	0.73	0.587	2.44024e-11	EpiSC-1.2	Cxcl5
1.89679e-12	0.282257	0.697	0.588	3.29927e-08	EpiSC-1.2	Gas7
5.50591e-11	0.293881	0.794	0.768	9.57699e-07	EpiSC-1.2	Sod2
9.63692e-11	0.308655	0.341	0.231	1.67625e-06	EpiSC-1.2	Atf3
1.37634e-10	0.267957	0.435	0.313	2.394e-06	EpiSC-1.2	Id2
1.53032e-09	0.300773	0.647	0.555	2.66183e-05	EpiSC-1.2	Plac8
1.08759e-07	0.26386	0.857	0.817	0.00189175	EpiSC-1.2	Nfkbia
2.82819e-07	0.353955	0.491	0.428	0.00491935	EpiSC-1.2	Ifi205
3.74214e-06	0.367553	0.526	0.454	0.0650909	EpiSC-1.2	Cxcl1
9.89763e-06	0.410134	0.722	0.65	0.172159	EpiSC-1.2	Ccl7
3.56995e-157	0.914679	0.995	0.697	6.20957e-153	EpiSC-1.3	Nkain4
1.21362e-131	0.76965	0.983	0.762	2.11098e-127	EpiSC-1.3	Lgals7
1.01736e-125	0.521244	1	0.994	1.76959e-121	EpiSC-1.3	Capns1
3.79587e-122	0.818131	0.995	0.852	6.60253e-118	EpiSC-1.3	Dmkn
9.11122e-114	0.609226	0.758	0.283	1.58481e-109	EpiSC-1.3	Cldn15
2.66208e-110	0.783986	0.903	0.489	4.63042e-106	EpiSC-1.3	Upk3b
1.85366e-107	0.674362	0.871	0.46	3.22425e-103	EpiSC-1.3	Tesc
2.45188e-101	0.601801	0.997	0.934	4.2648e-97	EpiSC-1.3	Igfbp6
1.11783e-99	0.512064	1	0.975	1.94436e-95	EpiSC-1.3	Prr13
1.39948e-99	0.630284	0.948	0.707	2.43425e-95	EpiSC-1.3	Cd34
9.70474e-99	0.732247	0.716	0.296	1.68804e-94	EpiSC-1.3	Cldn3
3.5059e-90	0.891124	0.51	0.154	6.09816e-86	EpiSC-1.3	Igfbp5
3.98443e-86	0.637099	0.992	0.932	6.93051e-82	EpiSC-1.3	Ecm1
4.65793e-85	0.481216	0.758	0.364	8.10201e-81	EpiSC-1.3	Nfe2l3
5.33054e-84	0.522135	0.913	0.535	9.27194e-80	EpiSC-1.3	Krt19
1.29984e-82	0.503067	0.908	0.562	2.26094e-78	EpiSC-1.3	Gpm6a
1.38232e-79	0.576981	0.997	0.925	2.4044e-75	EpiSC-1.3	H2-D1
4.99827e-79	0.443359	1	0.981	8.69399e-75	EpiSC-1.3	S100a1
4.68905e-77	0.553373	0.813	0.449	8.15613e-73	EpiSC-1.3	Lrrn4
5.47948e-76	0.577407	0.911	0.653	9.531e-72	EpiSC-1.3	Cxadr
1.76306e-75	0.47221	0.819	0.423	3.06667e-71	EpiSC-1.3	Smpd3
2.45656e-72	0.507509	0.997	0.952	4.27295e-68	EpiSC-1.3	Timp2
4.34929e-72	0.509276	0.831	0.53	7.56516e-68	EpiSC-1.3	Add3
4.57025e-72	0.460738	0.716	0.361	7.9495e-68	EpiSC-1.3	Tmem151a
5.02395e-71	0.439742	0.497	0.172	8.73867e-67	EpiSC-1.3	Wfdc1
4.68017e-69	0.501777	0.734	0.394	8.14069e-65	EpiSC-1.3	Eln
5.24228e-69	0.397708	1	0.994	9.11841e-65	EpiSC-1.3	Emp3
2.28527e-67	0.567925	0.995	0.952	3.97499e-63	EpiSC-1.3	Hspb1
1.28892e-66	0.444704	0.356	0.097	2.24195e-62	EpiSC-1.3	Gng13
2.36213e-65	0.370234	0.727	0.342	4.10868e-61	EpiSC-1.3	Lsr
4.55298e-65	0.496878	0.973	0.842	7.91945e-61	EpiSC-1.3	H2-K1
3.57468e-63	0.455002	0.873	0.58	6.2178e-59	EpiSC-1.3	Aplp1
8.52376e-63	0.393196	0.946	0.742	1.48262e-58	EpiSC-1.3	Tapbp
1.31365e-62	0.436842	0.86	0.593	2.28496e-58	EpiSC-1.3	Ncoa4
2.16329e-62	0.383647	0.707	0.347	3.76283e-58	EpiSC-1.3	Pkhd1l1
2.48459e-62	0.490976	0.881	0.619	4.32169e-58	EpiSC-1.3	Fndc1
1.16491e-61	0.513315	0.286	0.065	2.02625e-57	EpiSC-1.3	Pnoc
3.8091e-58	0.396216	0.759	0.445	6.62555e-54	EpiSC-1.3	Mapkapk3
5.64193e-58	0.41409	0.645	0.329	9.81358e-54	EpiSC-1.3	Daglb
5.30369e-57	0.454504	0.836	0.54	9.22523e-53	EpiSC-1.3	Cd55
6.88596e-57	0.328302	0.381	0.125	1.19774e-52	EpiSC-1.3	Fras1
1.40184e-55	0.434312	0.848	0.506	2.43836e-51	EpiSC-1.3	Upk1b
2.48829e-55	0.425717	0.938	0.743	4.32813e-51	EpiSC-1.3	Irf7
1.12935e-54	0.4657	0.542	0.246	1.96439e-50	EpiSC-1.3	Cldn10
1.45631e-54	0.406997	0.829	0.571	2.53311e-50	EpiSC-1.3	Laptm4b
4.70344e-54	0.36665	1	1	8.18116e-50	EpiSC-1.3	Lgals1
5.71363e-54	0.378293	0.987	0.85	9.9383e-50	EpiSC-1.3	Ifi27l2a
2.13807e-53	0.34234	0.987	0.936	3.71896e-49	EpiSC-1.3	Ap3s1
8.3867e-53	0.520473	0.978	0.88	1.45878e-48	EpiSC-1.3	Spon2
1.62727e-52	0.401797	0.858	0.561	2.83047e-48	EpiSC-1.3	Aldh1a1
5.10996e-52	0.594722	0.711	0.443	8.88827e-48	EpiSC-1.3	Cavin2
1.19048e-51	0.347567	0.988	0.934	2.07072e-47	EpiSC-1.3	Nnmt
1.23624e-51	0.382411	1	0.992	2.15031e-47	EpiSC-1.3	B2m
3.72056e-51	0.373202	0.921	0.745	6.47155e-47	EpiSC-1.3	Psmb8
1.54533e-50	0.492555	0.612	0.331	2.68795e-46	EpiSC-1.3	Ramp2
1.71488e-50	0.42805	0.875	0.639	2.98286e-46	EpiSC-1.3	Dab2
2.47243e-50	0.468989	0.901	0.71	4.30054e-46	EpiSC-1.3	Acaa2
5.23807e-50	0.361448	0.503	0.227	9.11111e-46	EpiSC-1.3	Nid2
8.52879e-50	0.327373	0.997	0.984	1.4835e-45	EpiSC-1.3	Ptgis
1.06791e-49	0.275719	1	0.999	1.85751e-45	EpiSC-1.3	Cd81
9.15954e-48	0.356594	0.731	0.422	1.59321e-43	EpiSC-1.3	Esam
3.91539e-47	0.435748	0.763	0.503	6.81042e-43	EpiSC-1.3	Grina
5.40184e-47	0.317895	0.527	0.255	9.39596e-43	EpiSC-1.3	Aldh6a1
9.03031e-46	0.37843	0.808	0.539	1.57073e-41	EpiSC-1.3	Zbp1
1.02408e-45	0.350957	0.498	0.242	1.78128e-41	EpiSC-1.3	Cela1
5.59022e-45	0.374403	0.779	0.516	9.72363e-41	EpiSC-1.3	Frmd4b
7.07902e-45	0.323928	0.995	0.981	1.23132e-40	EpiSC-1.3	Rhoa
1.01255e-44	0.318754	0.96	0.851	1.76124e-40	EpiSC-1.3	Psme1
1.17869e-44	0.370123	0.955	0.81	2.05022e-40	EpiSC-1.3	Arhgdib
1.93849e-44	0.331313	0.846	0.564	3.37182e-40	EpiSC-1.3	Lgals3
2.09618e-44	0.289897	0.987	0.937	3.64609e-40	EpiSC-1.3	Arl6ip5
8.01664e-44	0.317338	0.938	0.768	1.39441e-39	EpiSC-1.3	Ptgs1
4.35723e-43	0.347035	0.962	0.824	7.57897e-39	EpiSC-1.3	Smim1
1.8563e-42	0.273078	0.997	0.991	3.22885e-38	EpiSC-1.3	Cavin3
3.03956e-42	0.328199	0.992	0.952	5.28701e-38	EpiSC-1.3	Jpt1
5.3632e-42	0.294892	0.993	0.937	9.32874e-38	EpiSC-1.3	Cyb5r3
6.20001e-42	0.366044	0.806	0.546	1.07843e-37	EpiSC-1.3	Aldh1a2
8.74682e-42	0.30926	0.952	0.837	1.52142e-37	EpiSC-1.3	Aes
1.89953e-41	0.303355	0.948	0.815	3.30404e-37	EpiSC-1.3	Cd151
7.94204e-41	0.668113	0.391	0.165	1.38144e-36	EpiSC-1.3	Tnfrsf11b
9.55436e-41	0.522729	1	0.976	1.66189e-36	EpiSC-1.3	Clu
1.00778e-40	0.310107	1	0.997	1.75293e-36	EpiSC-1.3	Cstb
1.35475e-40	0.299714	0.734	0.461	2.35646e-36	EpiSC-1.3	Cd82
6.59965e-40	0.385867	0.916	0.731	1.14794e-35	EpiSC-1.3	Ldhb
6.77914e-40	0.323251	0.758	0.484	1.17916e-35	EpiSC-1.3	Gbp2
1.02938e-39	0.334713	0.642	0.346	1.7905e-35	EpiSC-1.3	Rspo1
2.20075e-39	0.337804	0.896	0.7	3.82798e-35	EpiSC-1.3	Isyna1
2.72098e-39	0.284926	0.93	0.793	4.73287e-35	EpiSC-1.3	Ech1
2.90998e-39	0.623294	0.51	0.271	5.06162e-35	EpiSC-1.3	Clec3b
3.31201e-39	0.307276	0.674	0.421	5.76091e-35	EpiSC-1.3	Mif4gd
3.79039e-39	0.30679	0.903	0.766	6.593e-35	EpiSC-1.3	Syngr2
5.13151e-39	0.39066	0.773	0.567	8.92575e-35	EpiSC-1.3	Arhgap29
7.9985e-39	0.391189	0.972	0.923	1.39126e-34	EpiSC-1.3	Tsc22d1
1.4824e-38	0.342492	0.91	0.725	2.57849e-34	EpiSC-1.3	Fbln1
6.19088e-38	0.29581	0.952	0.875	1.07684e-33	EpiSC-1.3	P3h4
7.9418e-38	0.645023	0.774	0.591	1.3814e-33	EpiSC-1.3	Fabp5
7.88227e-37	0.315949	0.873	0.717	1.37104e-32	EpiSC-1.3	Zfyve21
1.00471e-36	0.293802	1	1	1.7476e-32	EpiSC-1.3	Dcn
1.64025e-36	0.315779	0.542	0.275	2.85305e-32	EpiSC-1.3	Aqp5
2.54881e-36	0.312487	0.963	0.835	4.4334e-32	EpiSC-1.3	Slc9a3r1
2.06258e-35	0.261433	0.967	0.871	3.58766e-31	EpiSC-1.3	Myl12b
2.92452e-35	0.377508	0.953	0.857	5.08691e-31	EpiSC-1.3	Creg1
6.50109e-35	0.266197	0.935	0.819	1.1308e-30	EpiSC-1.3	Iscu
6.67162e-35	0.324862	0.781	0.574	1.16046e-30	EpiSC-1.3	Gltp
8.20442e-35	0.25767	1	0.987	1.42708e-30	EpiSC-1.3	Ccdc80
9.34738e-35	0.330269	0.707	0.482	1.62588e-30	EpiSC-1.3	Gda
9.84572e-35	0.275621	0.946	0.788	1.71256e-30	EpiSC-1.3	Serpinb1a
1.63295e-34	0.304413	0.64	0.396	2.84036e-30	EpiSC-1.3	Naaa
3.53603e-34	0.261568	0.906	0.735	6.15056e-30	EpiSC-1.3	Aplp2
5.17156e-34	0.355469	0.42	0.194	8.99541e-30	EpiSC-1.3	Prg4
8.99601e-34	0.299724	0.921	0.72	1.56477e-29	EpiSC-1.3	C1s1
9.07847e-34	0.279279	0.946	0.867	1.57911e-29	EpiSC-1.3	Hcfc1r1
1.27731e-33	0.257379	0.749	0.487	2.22175e-29	EpiSC-1.3	Myrf
4.75058e-33	0.316827	0.507	0.273	8.26316e-29	EpiSC-1.3	Lrrn4cl
5.81913e-33	0.324907	0.821	0.626	1.01218e-28	EpiSC-1.3	Gjb5
2.31824e-32	0.253831	0.983	0.912	4.03235e-28	EpiSC-1.3	Ly6e
2.34892e-32	0.288586	0.941	0.804	4.08571e-28	EpiSC-1.3	Zfp36l1
3.44588e-32	0.2547	1	0.976	5.99376e-28	EpiSC-1.3	Ctsl
5.16712e-32	0.274659	0.43	0.203	8.98768e-28	EpiSC-1.3	Il18r1
1.07251e-31	0.259201	0.56	0.327	1.86553e-27	EpiSC-1.3	Tspan5
1.21235e-31	0.319933	0.824	0.668	2.10875e-27	EpiSC-1.3	Ppp1r12a
1.95326e-31	0.292371	0.751	0.563	3.3975e-27	EpiSC-1.3	Pycard
2.73317e-31	0.290227	0.804	0.601	4.75407e-27	EpiSC-1.3	Lgals9
2.93704e-31	0.34994	0.537	0.315	5.10869e-27	EpiSC-1.3	Ptger3
4.19662e-31	0.305839	0.88	0.726	7.29961e-27	EpiSC-1.3	Cav1
5.93593e-31	0.350471	0.682	0.483	1.0325e-26	EpiSC-1.3	Olfml2b
1.09282e-30	0.258517	0.943	0.854	1.90085e-26	EpiSC-1.3	Taldo1
3.40021e-30	0.259936	0.574	0.347	5.91433e-26	EpiSC-1.3	Scrn1
3.95305e-30	0.265498	0.554	0.312	6.87593e-26	EpiSC-1.3	Il18
4.16803e-30	0.316218	0.911	0.791	7.24987e-26	EpiSC-1.3	Heg1
4.53599e-30	0.288725	0.908	0.751	7.88991e-26	EpiSC-1.3	Elovl1
4.99232e-30	0.295429	0.584	0.361	8.68364e-26	EpiSC-1.3	Nxnl2
5.36616e-30	0.26366	0.886	0.68	9.3339e-26	EpiSC-1.3	Oasl2
6.81706e-30	0.263538	0.719	0.509	1.18576e-25	EpiSC-1.3	Ormdl2
1.35235e-29	0.405301	0.749	0.572	2.35227e-25	EpiSC-1.3	Slc1a5
2.15497e-29	0.278415	0.801	0.589	3.74835e-25	EpiSC-1.3	C1ra
5.85567e-29	0.258264	0.86	0.732	1.01854e-24	EpiSC-1.3	Echs1
7.29538e-29	0.347655	0.844	0.684	1.26896e-24	EpiSC-1.3	Tmem119
1.20192e-28	0.266039	0.895	0.749	2.09061e-24	EpiSC-1.3	Sptssa
1.4127e-28	0.255185	0.788	0.59	2.45724e-24	EpiSC-1.3	Plin3
1.49049e-28	0.294074	0.749	0.535	2.59256e-24	EpiSC-1.3	Phf11d
2.46709e-28	0.266654	0.344	0.157	4.29125e-24	EpiSC-1.3	Hopx
5.17084e-28	0.257522	0.958	0.884	8.99416e-24	EpiSC-1.3	Lhfp
1.26114e-27	0.294549	0.54	0.336	2.19363e-23	EpiSC-1.3	Tmem37
1.3642e-27	0.543714	0.721	0.498	2.37288e-23	EpiSC-1.3	Ifit1
1.62659e-27	0.260023	0.838	0.686	2.82929e-23	EpiSC-1.3	Anxa7
5.10516e-27	0.252391	0.635	0.419	8.87991e-23	EpiSC-1.3	Gamt
8.34255e-27	0.292287	0.771	0.594	1.4511e-22	EpiSC-1.3	H2-T22
8.76662e-27	0.31104	0.761	0.569	1.52487e-22	EpiSC-1.3	Rgs10
1.28481e-26	0.265856	0.868	0.739	2.2348e-22	EpiSC-1.3	Cdk5rap3
2.12768e-26	0.306182	0.533	0.325	3.70089e-22	EpiSC-1.3	Plxdc2
2.72312e-26	0.2528	0.604	0.405	4.7366e-22	EpiSC-1.3	Crot
3.0883e-26	0.255458	0.763	0.558	5.37179e-22	EpiSC-1.3	Rpap3
4.53945e-26	0.268532	0.972	0.927	7.89593e-22	EpiSC-1.3	Mgp
6.11422e-26	0.261411	0.769	0.568	1.06351e-21	EpiSC-1.3	Mndal
9.26741e-26	0.367105	0.945	0.875	1.61197e-21	EpiSC-1.3	Timp3
1.31957e-25	0.270359	0.709	0.529	2.29526e-21	EpiSC-1.3	Cdc42ep2
1.65396e-25	0.267245	0.687	0.504	2.8769e-21	EpiSC-1.3	Sh3glb2
3.26653e-25	0.405981	0.796	0.656	5.6818e-21	EpiSC-1.3	Gfpt2
4.81651e-25	0.359574	0.865	0.735	8.37784e-21	EpiSC-1.3	Sat1
2.22027e-24	0.278217	0.716	0.53	3.86194e-20	EpiSC-1.3	Adgrd1
5.67375e-24	0.270231	0.475	0.28	9.86893e-20	EpiSC-1.3	Csf1r
5.72386e-24	0.460604	0.918	0.823	9.95608e-20	EpiSC-1.3	Klf2
3.28642e-23	0.330352	0.554	0.346	5.71641e-19	EpiSC-1.3	Iigp1
1.58049e-22	0.264802	0.656	0.466	2.74911e-18	EpiSC-1.3	Emilin2
7.92828e-22	0.259191	0.436	0.247	1.37904e-17	EpiSC-1.3	H2-Q7
1.27805e-21	0.281565	0.279	0.129	2.22304e-17	EpiSC-1.3	Rsad2
4.32689e-21	0.262176	0.831	0.681	7.52619e-17	EpiSC-1.3	Sbsn
2.88606e-20	0.387897	0.507	0.324	5.02002e-16	EpiSC-1.3	Enpp2
4.34139e-19	0.356976	0.712	0.554	7.55142e-15	EpiSC-1.3	Osr1
1.40001e-18	0.549602	0.532	0.363	2.43518e-14	EpiSC-1.3	Ifit3
6.68734e-18	0.264557	0.849	0.77	1.1632e-13	EpiSC-1.3	Rhoj
1.22817e-16	0.38406	0.763	0.645	2.13627e-12	EpiSC-1.3	Uap1
1.94148e-16	0.270806	0.905	0.809	3.37701e-12	EpiSC-1.3	Csrp2
2.23659e-16	0.252325	0.982	0.971	3.89033e-12	EpiSC-1.3	Jund
3.06586e-16	0.261765	0.851	0.727	5.33276e-12	EpiSC-1.3	Rtp4
3.55572e-15	0.258198	0.898	0.804	6.18483e-11	EpiSC-1.3	Hist1h2bc
5.33662e-15	0.263894	0.497	0.36	9.28252e-11	EpiSC-1.3	Tbx18
1.66939e-14	0.327508	0.328	0.194	2.90373e-10	EpiSC-1.3	Ifit3b
1.06656e-08	0.395499	0.291	0.191	0.000185517	EpiSC-1.3	Rarres1
3.13151e-132	0.996446	0.714	0.228	5.44694e-128	EpiSC-1.4	Rrm2
6.92995e-123	0.559368	0.645	0.171	1.2054e-118	EpiSC-1.4	Asf1b
1.64253e-119	0.784222	0.729	0.256	2.85701e-115	EpiSC-1.4	Tk1
1.80169e-118	0.695677	1	0.983	3.13386e-114	EpiSC-1.4	Ran
4.06524e-114	0.570838	1	0.995	7.07107e-110	EpiSC-1.4	Tagln2
3.27799e-111	1.09233	0.794	0.352	5.70174e-107	EpiSC-1.4	Pclaf
3.01485e-110	0.668792	0.987	0.885	5.24403e-106	EpiSC-1.4	Cycs
3.86495e-109	0.588765	1	0.989	6.7227e-105	EpiSC-1.4	Ranbp1
6.9476e-108	0.56355	1	0.989	1.20846e-103	EpiSC-1.4	Slc25a5
2.51722e-103	0.686788	1	0.992	4.37845e-99	EpiSC-1.4	H2afz
1.22746e-101	0.542244	1	1	2.13504e-97	EpiSC-1.4	Eif5a
8.22439e-100	0.453763	1	1	1.43055e-95	EpiSC-1.4	Anxa2
8.29661e-100	0.725538	0.789	0.352	1.44311e-95	EpiSC-1.4	Spc24
7.94078e-98	0.662409	0.925	0.601	1.38122e-93	EpiSC-1.4	Ddx39
4.90885e-97	0.707273	0.901	0.596	8.53846e-93	EpiSC-1.4	Tyms
6.92452e-96	0.61005	0.981	0.852	1.20445e-91	EpiSC-1.4	Srsf7
1.08334e-94	0.620411	0.602	0.192	1.88436e-90	EpiSC-1.4	Pbk
3.09581e-92	0.564033	0.998	0.989	5.38486e-88	EpiSC-1.4	Eno1
5.55399e-92	0.733805	0.733	0.327	9.66061e-88	EpiSC-1.4	Smc2
3.75762e-90	0.69361	0.972	0.883	6.536e-86	EpiSC-1.4	Hspd1
2.59577e-89	0.745712	0.989	0.937	4.51509e-85	EpiSC-1.4	Tuba1b
2.76193e-89	0.441855	0.587	0.184	4.80409e-85	EpiSC-1.4	Trip13
4.78154e-89	0.82857	0.624	0.223	8.31702e-85	EpiSC-1.4	Top2a
4.09827e-88	0.448939	0.998	0.989	7.12853e-84	EpiSC-1.4	Nme1
3.3039e-85	0.633344	0.819	0.419	5.7468e-81	EpiSC-1.4	Gjb3
6.098e-85	0.501497	0.606	0.21	1.06069e-80	EpiSC-1.4	Mcm5
1.20877e-84	0.486905	1	0.999	2.10254e-80	EpiSC-1.4	S100a10
8.81266e-84	0.414788	0.351	0.064	1.53287e-79	EpiSC-1.4	Hist1h1b
6.98781e-82	0.523649	0.598	0.2	1.21546e-77	EpiSC-1.4	Ccna2
1.35146e-81	0.922312	0.456	0.121	2.35074e-77	EpiSC-1.4	Hist1h2ap
4.08485e-81	0.392478	0.471	0.125	7.10519e-77	EpiSC-1.4	Rad51
5.43314e-81	0.640798	0.652	0.257	9.45041e-77	EpiSC-1.4	Cdca8
3.85549e-80	0.468994	1	0.998	6.70624e-76	EpiSC-1.4	Pkm
5.01097e-80	0.535162	1	0.996	8.71608e-76	EpiSC-1.4	Ldha
1.63033e-78	0.54497	0.968	0.833	2.8358e-74	EpiSC-1.4	G3bp1
5.93972e-78	0.490879	0.994	0.99	1.03315e-73	EpiSC-1.4	Hsp90aa1
7.21868e-78	0.643845	0.987	0.936	1.25562e-73	EpiSC-1.4	Ube2s
2.78447e-77	0.516736	0.998	0.959	4.84331e-73	EpiSC-1.4	Lmna
8.04667e-77	0.373688	0.417	0.101	1.39964e-72	EpiSC-1.4	Fbxo5
2.29195e-76	0.747937	0.787	0.43	3.98661e-72	EpiSC-1.4	Birc5
1.66056e-75	0.473636	0.957	0.787	2.88837e-71	EpiSC-1.4	Dtymk
1.71482e-75	0.465531	1	1	2.98276e-71	EpiSC-1.4	Hspa8
1.84374e-75	0.500121	0.456	0.129	3.207e-71	EpiSC-1.4	Aurkb
1.37012e-74	0.496469	0.985	0.83	2.38318e-70	EpiSC-1.4	Eif2s1
4.10253e-74	0.431508	0.654	0.259	7.13594e-70	EpiSC-1.4	Plek2
6.22573e-74	0.631464	0.563	0.195	1.0829e-69	EpiSC-1.4	Prc1
1.01297e-73	0.554317	0.905	0.639	1.76196e-69	EpiSC-1.4	Dut
2.95625e-73	0.613773	0.951	0.85	5.1421e-69	EpiSC-1.4	Cks1b
3.69359e-73	0.452402	1	0.998	6.42463e-69	EpiSC-1.4	Gapdh
6.81319e-73	0.467812	0.981	0.891	1.18509e-68	EpiSC-1.4	Tcp1
1.33823e-72	0.577669	0.774	0.383	2.32771e-68	EpiSC-1.4	Tinagl1
3.33759e-72	0.555094	0.948	0.797	5.80541e-68	EpiSC-1.4	Nhp2
3.36715e-72	0.866896	0.822	0.514	5.85682e-68	EpiSC-1.4	S100a4
4.7178e-72	0.335538	1	0.992	8.20613e-68	EpiSC-1.4	Cox5a
5.93645e-72	0.536151	0.682	0.319	1.03259e-67	EpiSC-1.4	Mcm7
7.07614e-72	0.487978	0.563	0.2	1.23082e-67	EpiSC-1.4	Racgap1
8.99437e-72	0.512391	0.634	0.264	1.56448e-67	EpiSC-1.4	Mcm3
9.49326e-72	0.489319	0.987	0.981	1.65126e-67	EpiSC-1.4	Hspe1
2.28185e-71	0.565149	0.763	0.417	3.96904e-67	EpiSC-1.4	Pcna
3.36709e-71	0.498501	0.759	0.4	5.85671e-67	EpiSC-1.4	Nasp
3.71929e-71	0.501327	0.989	0.932	6.46934e-67	EpiSC-1.4	Anp32b
8.05381e-71	0.475806	0.989	0.908	1.40088e-66	EpiSC-1.4	Cct7
4.05303e-70	0.827997	0.968	0.831	7.04983e-66	EpiSC-1.4	Tm4sf1
4.27094e-70	0.322669	0.432	0.116	7.42888e-66	EpiSC-1.4	Fignl1
6.11432e-70	0.334414	0.394	0.097	1.06353e-65	EpiSC-1.4	Cdca2
1.55159e-69	0.49642	0.951	0.852	2.69883e-65	EpiSC-1.4	Snrpd1
3.33218e-69	0.473911	0.643	0.271	5.79599e-65	EpiSC-1.4	Lig1
4.43605e-69	0.318754	0.391	0.096	7.71607e-65	EpiSC-1.4	Samd5
4.95743e-69	0.346537	0.415	0.11	8.62295e-65	EpiSC-1.4	Ska1
5.06065e-69	0.495702	0.492	0.153	8.80249e-65	EpiSC-1.4	Hmmr
7.87723e-69	0.453487	0.991	0.934	1.37017e-64	EpiSC-1.4	Pgam1
1.43154e-68	0.451934	0.452	0.132	2.49002e-64	EpiSC-1.4	Barx2
3.02751e-68	0.377203	1	1	5.26606e-64	EpiSC-1.4	Eif4a1
6.18394e-68	0.803698	0.738	0.439	1.07563e-63	EpiSC-1.4	Cdk1
3.78761e-67	0.257212	0.327	0.068	6.58817e-63	EpiSC-1.4	Aunip
4.57777e-67	0.48721	0.665	0.319	7.96258e-63	EpiSC-1.4	Rfc5
6.19448e-67	0.497653	0.858	0.577	1.07747e-62	EpiSC-1.4	Lsm2
9.25056e-67	0.307768	0.363	0.086	1.60904e-62	EpiSC-1.4	Sgo2a
1.0006e-66	0.923412	0.847	0.676	1.74045e-62	EpiSC-1.4	Hmgb2
1.54878e-66	0.471581	0.555	0.207	2.69394e-62	EpiSC-1.4	Hells
2.0848e-66	0.47856	0.778	0.417	3.6263e-62	EpiSC-1.4	Tmpo
3.71292e-66	0.471852	0.981	0.911	6.45826e-62	EpiSC-1.4	Set
3.94244e-66	0.498924	0.895	0.66	6.85748e-62	EpiSC-1.4	Snrpa1
6.91085e-66	0.456208	0.946	0.835	1.20207e-61	EpiSC-1.4	Mrpl18
1.31475e-65	0.455782	0.983	0.938	2.28687e-61	EpiSC-1.4	Prmt1
1.70402e-65	0.541188	0.727	0.4	2.96398e-61	EpiSC-1.4	Gmnn
2.26398e-65	0.264903	0.351	0.082	3.93797e-61	EpiSC-1.4	Dscc1
2.76366e-65	0.765141	0.609	0.26	4.80711e-61	EpiSC-1.4	Ccnb1
3.15575e-65	0.30946	0.374	0.094	5.48911e-61	EpiSC-1.4	Ndc80
3.57229e-65	0.381316	0.484	0.156	6.21364e-61	EpiSC-1.4	Shcbp1
4.42623e-65	0.531677	0.888	0.61	7.69899e-61	EpiSC-1.4	Bok
8.73944e-65	0.426806	0.578	0.227	1.52014e-60	EpiSC-1.4	Dhfr
9.0651e-65	0.495704	0.882	0.59	1.57678e-60	EpiSC-1.4	Rrm1
9.80723e-65	0.441936	0.606	0.259	1.70587e-60	EpiSC-1.4	Rfc4
3.19548e-64	0.507797	0.998	0.993	5.55822e-60	EpiSC-1.4	Tubb5
3.83402e-64	0.50033	0.985	0.881	6.6689e-60	EpiSC-1.4	Pgk1
4.74982e-64	0.530113	0.574	0.221	8.26183e-60	EpiSC-1.4	Tpx2
1.14873e-63	0.408406	1	0.999	1.9981e-59	EpiSC-1.4	S100a6
1.25632e-63	0.318624	1	0.991	2.18525e-59	EpiSC-1.4	Mdh2
1.3677e-63	0.39897	0.533	0.2	2.37899e-59	EpiSC-1.4	Fen1
1.70724e-63	0.495731	0.772	0.439	2.96957e-59	EpiSC-1.4	Timm8a1
2.20876e-63	0.507953	0.778	0.447	3.84191e-59	EpiSC-1.4	Lyar
2.41623e-63	0.659277	0.804	0.501	4.2028e-59	EpiSC-1.4	H2afx
3.88923e-63	0.312526	0.432	0.129	6.76493e-59	EpiSC-1.4	Hmga1
4.65165e-63	0.619378	0.985	0.936	8.09108e-59	EpiSC-1.4	Ncl
2.24292e-62	0.40047	1	1	3.90133e-58	EpiSC-1.4	Actg1
4.00256e-62	0.433456	0.983	0.952	6.96205e-58	EpiSC-1.4	Tpi1
5.088e-62	0.36294	0.583	0.232	8.85007e-58	EpiSC-1.4	Grwd1
9.09589e-62	0.544963	0.804	0.504	1.58214e-57	EpiSC-1.4	Nop56
1.64024e-61	0.397234	0.51	0.186	2.85303e-57	EpiSC-1.4	Chaf1b
2.24161e-61	0.758314	0.94	0.796	3.89905e-57	EpiSC-1.4	Serpinb1a
2.45301e-61	0.362428	0.523	0.184	4.26677e-57	EpiSC-1.4	Anln
5.56581e-61	0.574901	0.484	0.17	9.68117e-57	EpiSC-1.4	Plk1
7.25596e-61	0.584528	0.923	0.81	1.2621e-56	EpiSC-1.4	Tubb6
7.77076e-61	0.432552	0.998	0.98	1.35165e-56	EpiSC-1.4	Manf
7.94765e-61	0.584782	0.83	0.54	1.38241e-56	EpiSC-1.4	Avpi1
9.2856e-61	0.498386	0.783	0.487	1.61514e-56	EpiSC-1.4	Tipin
1.09488e-60	0.874106	0.619	0.289	1.90444e-56	EpiSC-1.4	Ube2c
1.33138e-60	0.316528	1	0.997	2.31581e-56	EpiSC-1.4	Hint1
1.39606e-60	0.455514	0.74	0.41	2.42831e-56	EpiSC-1.4	Mrto4
1.53065e-60	0.350479	0.447	0.138	2.66242e-56	EpiSC-1.4	Sgo1
3.34142e-60	0.433355	0.955	0.765	5.81207e-56	EpiSC-1.4	Ppa1
4.43534e-60	0.297708	0.357	0.092	7.71483e-56	EpiSC-1.4	Rad51ap1
4.73565e-60	0.516375	0.391	0.11	8.23719e-56	EpiSC-1.4	Cryaa
1.35487e-59	0.460438	0.852	0.552	2.35666e-55	EpiSC-1.4	Tomm40
1.5693e-59	0.383496	0.529	0.201	2.72964e-55	EpiSC-1.4	Prim1
1.74426e-59	0.386009	0.996	0.987	3.03397e-55	EpiSC-1.4	Serbp1
2.58901e-59	0.603296	0.544	0.218	4.50332e-55	EpiSC-1.4	Kpna2
4.36643e-59	0.385216	0.557	0.221	7.59497e-55	EpiSC-1.4	Mcm2
4.45837e-59	0.447637	0.824	0.499	7.75489e-55	EpiSC-1.4	Alyref
6.30593e-59	0.483375	0.948	0.805	1.09685e-54	EpiSC-1.4	Lrrc59
7.21405e-59	0.409007	0.97	0.843	1.25481e-54	EpiSC-1.4	Pin1
7.78282e-59	0.386646	1	0.999	1.35374e-54	EpiSC-1.4	Anxa1
1.03141e-58	0.429356	0.634	0.273	1.79403e-54	EpiSC-1.4	Ccnd1
1.0344e-58	0.348433	0.394	0.114	1.79924e-54	EpiSC-1.4	Mis18bp1
1.13121e-58	0.437462	0.671	0.335	1.96762e-54	EpiSC-1.4	Gins2
1.17187e-58	0.36497	0.475	0.166	2.03834e-54	EpiSC-1.4	Cenpq
1.61154e-58	0.411089	0.748	0.419	2.80311e-54	EpiSC-1.4	Uchl5
1.6713e-58	0.327795	0.387	0.11	2.90707e-54	EpiSC-1.4	Kif20b
1.6833e-58	0.292579	0.419	0.128	2.92792e-54	EpiSC-1.4	Cenph
1.96449e-58	0.533255	0.931	0.778	3.41703e-54	EpiSC-1.4	Srm
2.18576e-58	0.43419	0.822	0.526	3.8019e-54	EpiSC-1.4	Exosc8
2.47772e-58	0.252803	0.282	0.059	4.30974e-54	EpiSC-1.4	Kcnn4
2.48591e-58	0.429496	0.841	0.555	4.32399e-54	EpiSC-1.4	Cisd1
2.85032e-58	0.44914	0.609	0.256	4.95784e-54	EpiSC-1.4	Tacc3
3.42089e-58	0.427925	0.953	0.738	5.9503e-54	EpiSC-1.4	Pdlim1
4.51755e-58	0.334946	1	0.987	7.85784e-54	EpiSC-1.4	Rbm3
5.86795e-58	0.34479	0.394	0.112	1.02067e-53	EpiSC-1.4	Kif2c
6.28575e-58	0.61715	0.914	0.77	1.09334e-53	EpiSC-1.4	Crip2
7.3274e-58	0.440186	0.854	0.562	1.27453e-53	EpiSC-1.4	Acot7
1.07748e-57	0.576954	0.432	0.139	1.87417e-53	EpiSC-1.4	Nusap1
1.18606e-57	0.484645	0.976	0.769	2.06304e-53	EpiSC-1.4	Ptgs1
2.08849e-57	0.618273	0.811	0.573	3.63273e-53	EpiSC-1.4	Smc4
2.38615e-57	0.659515	0.617	0.286	4.15046e-53	EpiSC-1.4	Cdc20
3.32239e-57	0.667883	0.837	0.521	5.77896e-53	EpiSC-1.4	Upk1b
5.34034e-57	0.353368	0.981	0.922	9.28899e-53	EpiSC-1.4	Lsm4
5.57702e-57	0.408835	0.639	0.293	9.70067e-53	EpiSC-1.4	Tuba4a
1.15985e-56	0.351784	0.996	0.979	2.01744e-52	EpiSC-1.4	Hnrnpf
1.16468e-56	0.396171	0.981	0.923	2.02584e-52	EpiSC-1.4	Eif6
1.30214e-56	0.534889	0.901	0.684	2.26494e-52	EpiSC-1.4	Tubb4b
1.56455e-56	0.415762	0.871	0.622	2.72137e-52	EpiSC-1.4	Phf5a
2.65184e-56	0.312568	1	1	4.61262e-52	EpiSC-1.4	Ptma
6.13981e-56	0.567101	0.441	0.152	1.06796e-51	EpiSC-1.4	Aurka
7.85324e-56	0.323249	0.555	0.218	1.36599e-51	EpiSC-1.4	Cenpm
8.46908e-56	0.490446	0.69	0.378	1.47311e-51	EpiSC-1.4	Nolc1
9.69199e-56	0.448722	0.942	0.736	1.68582e-51	EpiSC-1.4	Mrpl12
1.0919e-55	0.589769	0.576	0.263	1.89925e-51	EpiSC-1.4	Spc25
4.81465e-55	0.433253	0.628	0.284	8.37461e-51	EpiSC-1.4	Cdca3
7.51219e-55	0.431411	0.92	0.76	1.30667e-50	EpiSC-1.4	Cacybp
8.24567e-55	0.483822	0.867	0.621	1.43425e-50	EpiSC-1.4	Pa2g4
8.46016e-55	0.493726	0.903	0.713	1.47156e-50	EpiSC-1.4	Rras2
8.90778e-55	0.413164	0.996	0.983	1.54942e-50	EpiSC-1.4	Zfp706
8.98529e-55	0.313801	0.51	0.194	1.5629e-50	EpiSC-1.4	Nup35
1.24946e-54	0.3274	1	1	2.17331e-50	EpiSC-1.4	Hsp90ab1
2.15508e-54	0.476517	0.901	0.719	3.74854e-50	EpiSC-1.4	C1qbp
3.76234e-54	0.273312	0.359	0.1	6.54421e-50	EpiSC-1.4	Ncapg
3.96021e-54	0.521636	0.994	0.972	6.88838e-50	EpiSC-1.4	Cryab
4.1119e-54	0.456294	0.682	0.322	7.15224e-50	EpiSC-1.4	Ccnb2
4.75091e-54	0.401183	0.972	0.857	8.26373e-50	EpiSC-1.4	Hnrnpab
1.07087e-53	0.31708	0.394	0.12	1.86268e-49	EpiSC-1.4	Spdl1
1.20809e-53	0.287614	0.318	0.081	2.10135e-49	EpiSC-1.4	Esco2
1.26614e-53	0.365493	0.585	0.253	2.20233e-49	EpiSC-1.4	Mad2l1
1.4897e-53	0.379662	0.963	0.855	2.59118e-49	EpiSC-1.4	U2af1
2.0496e-53	0.327434	0.538	0.217	3.56508e-49	EpiSC-1.4	Tex30
2.24069e-53	0.312852	1	0.983	3.89746e-49	EpiSC-1.4	Ywhaq
3.42228e-53	0.391867	0.54	0.218	5.95272e-49	EpiSC-1.4	Kif22
3.83784e-53	0.277182	0.314	0.08	6.67553e-49	EpiSC-1.4	Anks1b
4.42458e-53	0.339749	0.572	0.25	7.69612e-49	EpiSC-1.4	Nup43
4.51525e-53	0.361325	0.955	0.826	7.85383e-49	EpiSC-1.4	Mrpl20
4.83741e-53	0.381561	0.465	0.164	8.41419e-49	EpiSC-1.4	Mki67
1.25708e-52	0.522632	0.766	0.491	2.18657e-48	EpiSC-1.4	Mcm6
1.45345e-52	0.378964	0.822	0.508	2.52813e-48	EpiSC-1.4	Prelid3b
1.57476e-52	0.270723	0.391	0.121	2.73913e-48	EpiSC-1.4	Ncapg2
2.04731e-52	0.480318	0.484	0.181	3.5611e-48	EpiSC-1.4	Cenpf
3.50446e-52	0.335651	0.991	0.94	6.09566e-48	EpiSC-1.4	Psmd7
4.48801e-52	0.469362	0.443	0.155	7.80645e-48	EpiSC-1.4	Cenpe
4.49041e-52	0.422621	0.69	0.371	7.81063e-48	EpiSC-1.4	Fam111a
5.06045e-52	0.326343	0.443	0.155	8.80214e-48	EpiSC-1.4	Uhrf1
6.27772e-52	0.442654	0.961	0.888	1.09195e-47	EpiSC-1.4	Nap1l1
7.29579e-52	0.287264	0.447	0.154	1.26903e-47	EpiSC-1.4	Haus8
7.69521e-52	0.309947	0.434	0.147	1.33851e-47	EpiSC-1.4	Nuf2
7.72911e-52	0.310153	0.46	0.164	1.3444e-47	EpiSC-1.4	Plk4
1.28637e-51	0.266359	0.338	0.093	2.2375e-47	EpiSC-1.4	Kifc1
2.10487e-51	0.412999	0.942	0.773	3.6612e-47	EpiSC-1.4	Eif4e
2.39229e-51	0.396933	0.998	0.987	4.16115e-47	EpiSC-1.4	Mif
3.24393e-51	0.435278	0.759	0.438	5.64248e-47	EpiSC-1.4	Hmgb3
3.93245e-51	0.387803	0.963	0.865	6.84011e-47	EpiSC-1.4	Snu13
6.06652e-51	0.363243	0.639	0.318	1.05521e-46	EpiSC-1.4	Tubg1
7.88447e-51	0.442517	0.938	0.779	1.37142e-46	EpiSC-1.4	Selenoh
1.01457e-50	0.462997	0.938	0.792	1.76474e-46	EpiSC-1.4	Srsf2
1.01811e-50	0.395135	0.839	0.549	1.77089e-46	EpiSC-1.4	Pgp
1.29954e-50	0.330183	0.355	0.103	2.26042e-46	EpiSC-1.4	Cd24a
1.34202e-50	0.369348	0.733	0.415	2.3343e-46	EpiSC-1.4	Ppil1
1.74413e-50	0.426452	0.708	0.414	3.03374e-46	EpiSC-1.4	Dnajc9
2.96742e-50	0.436028	0.929	0.735	5.16153e-46	EpiSC-1.4	Rpp25
3.31932e-50	0.270834	0.331	0.092	5.77362e-46	EpiSC-1.4	Clspn
4.65785e-50	0.352473	0.589	0.267	8.10186e-46	EpiSC-1.4	Rangap1
1.00885e-49	0.253653	0.342	0.096	1.75479e-45	EpiSC-1.4	Cep55
1.19929e-49	0.441059	0.856	0.653	2.08604e-45	EpiSC-1.4	Lsm3
1.61378e-49	0.305504	0.989	0.946	2.80701e-45	EpiSC-1.4	Ndufab1
2.33206e-49	0.41047	0.942	0.832	4.05639e-45	EpiSC-1.4	Nudc
2.47648e-49	0.354406	0.665	0.332	4.30759e-45	EpiSC-1.4	Cenpw
3.52955e-49	0.396634	0.908	0.69	6.1393e-45	EpiSC-1.4	Ak2
6.26459e-49	0.373239	0.415	0.146	1.08966e-44	EpiSC-1.4	Incenp
6.91859e-49	0.426502	0.895	0.702	1.20342e-44	EpiSC-1.4	Gsr
8.09498e-49	0.26051	0.331	0.093	1.40804e-44	EpiSC-1.4	Knl1
9.55275e-49	0.289377	0.355	0.107	1.6616e-44	EpiSC-1.4	Depdc1a
2.22664e-48	0.340292	0.966	0.83	3.87302e-44	EpiSC-1.4	Psmc4
3.86428e-48	0.421105	0.806	0.573	6.72154e-44	EpiSC-1.4	Dctpp1
4.33808e-48	0.570096	0.677	0.36	7.54566e-44	EpiSC-1.4	Cenpa
4.40585e-48	0.309596	0.329	0.096	7.66354e-44	EpiSC-1.4	Ccne2
4.78915e-48	0.355246	0.91	0.706	8.33024e-44	EpiSC-1.4	Hprt
5.7666e-48	0.700837	0.434	0.163	1.00304e-43	EpiSC-1.4	Sprr1a
9.27557e-48	0.400414	0.591	0.276	1.61339e-43	EpiSC-1.4	Eno3
1.04994e-47	0.342241	0.998	0.965	1.82626e-43	EpiSC-1.4	Ywhah
1.22325e-47	0.421058	0.955	0.855	2.12771e-43	EpiSC-1.4	Srsf3
1.64162e-47	0.339249	0.978	0.923	2.85543e-43	EpiSC-1.4	Snrpd3
2.2341e-47	0.375811	0.675	0.359	3.88599e-43	EpiSC-1.4	Lmnb1
2.93564e-47	0.374888	0.873	0.631	5.10625e-43	EpiSC-1.4	Uchl3
4.45499e-47	0.250819	0.361	0.113	7.74901e-43	EpiSC-1.4	Cdc45
6.22626e-47	0.384919	0.944	0.838	1.083e-42	EpiSC-1.4	Cct3
6.2657e-47	0.487421	0.845	0.601	1.08986e-42	EpiSC-1.4	Slc16a3
7.56208e-47	0.292423	1	0.983	1.31535e-42	EpiSC-1.4	Psmb3
1.00417e-46	0.393806	0.83	0.576	1.74665e-42	EpiSC-1.4	Lsm8
1.08758e-46	0.268299	0.998	0.998	1.89174e-42	EpiSC-1.4	Atp5b
1.48756e-46	0.31625	0.701	0.389	2.58747e-42	EpiSC-1.4	Ciapin1
3.62355e-46	0.31208	0.998	0.978	6.3028e-42	EpiSC-1.4	Anp32a
3.87495e-46	0.367373	0.703	0.408	6.74008e-42	EpiSC-1.4	Dnajc2
4.13784e-46	0.675271	0.578	0.281	7.19737e-42	EpiSC-1.4	Aqp5
4.18891e-46	0.400368	0.845	0.598	7.28619e-42	EpiSC-1.4	Ybx3
7.17166e-46	0.363315	0.933	0.82	1.24744e-41	EpiSC-1.4	Lsm5
7.42069e-46	0.33544	0.991	0.985	1.29075e-41	EpiSC-1.4	Cnbp
9.12214e-46	0.280759	0.338	0.102	1.5867e-41	EpiSC-1.4	Gprc5a
1.84199e-45	0.316535	1	1	3.20395e-41	EpiSC-1.4	Vim
2.23874e-45	0.379714	0.923	0.772	3.89406e-41	EpiSC-1.4	Cct2
2.41978e-45	0.258502	0.398	0.136	4.20896e-41	EpiSC-1.4	Chaf1a
2.62487e-45	0.313862	0.46	0.182	4.56571e-41	EpiSC-1.4	Atad2
2.65148e-45	0.39466	1	0.998	4.61198e-41	EpiSC-1.4	Npm1
3.2929e-45	0.33677	0.449	0.171	5.72766e-41	EpiSC-1.4	Gjb4
4.97328e-45	0.326038	0.566	0.263	8.65052e-41	EpiSC-1.4	Me2
7.08204e-45	0.313017	0.998	0.961	1.23185e-40	EpiSC-1.4	Uqcc2
7.49047e-45	0.254789	0.327	0.097	1.30289e-40	EpiSC-1.4	Dlgap5
8.41223e-45	0.356897	0.912	0.732	1.46322e-40	EpiSC-1.4	Sf3b4
9.06722e-45	0.340336	0.819	0.527	1.57715e-40	EpiSC-1.4	Snrnp40
1.11292e-44	0.424153	0.804	0.566	1.93582e-40	EpiSC-1.4	Nop58
1.2149e-44	0.409646	0.89	0.697	2.11319e-40	EpiSC-1.4	Rsl1d1
1.61719e-44	0.357312	0.495	0.204	2.81294e-40	EpiSC-1.4	Kif20a
2.82073e-44	0.261569	0.359	0.117	4.90638e-40	EpiSC-1.4	Melk
3.8853e-44	0.419387	0.875	0.668	6.75809e-40	EpiSC-1.4	Tnfrsf12a
4.39687e-44	0.324195	0.462	0.181	7.64792e-40	EpiSC-1.4	Knstrn
4.4092e-44	0.329592	0.572	0.275	7.66936e-40	EpiSC-1.4	Mcm4
1.19344e-43	0.422987	0.978	0.921	2.07587e-39	EpiSC-1.4	Cd9
2.19142e-43	0.352975	0.974	0.888	3.81176e-39	EpiSC-1.4	Higd1a
2.39033e-43	0.448627	0.714	0.438	4.15773e-39	EpiSC-1.4	Phgdh
2.39979e-43	0.254416	0.409	0.15	4.17419e-39	EpiSC-1.4	Pkmyt1
2.83034e-43	0.404639	0.862	0.631	4.92309e-39	EpiSC-1.4	Fkbp4
4.122e-43	0.317494	0.961	0.803	7.16981e-39	EpiSC-1.4	Lsm6
4.14892e-43	0.286822	0.535	0.243	7.21662e-39	EpiSC-1.4	Baz1a
4.9207e-43	0.435936	0.809	0.62	8.55906e-39	EpiSC-1.4	Dek
7.58705e-43	0.27483	0.385	0.138	1.31969e-38	EpiSC-1.4	Rcc1
2.88506e-42	0.357015	0.86	0.589	5.01828e-38	EpiSC-1.4	Nucks1
3.09552e-42	0.314903	0.637	0.342	5.38435e-38	EpiSC-1.4	Rnf126
3.50942e-42	0.268228	0.432	0.158	6.10429e-38	EpiSC-1.4	Shisa8
4.63402e-42	0.383241	0.951	0.868	8.06041e-38	EpiSC-1.4	Phb2
4.98493e-42	0.263766	0.415	0.152	8.67079e-38	EpiSC-1.4	Ckap2
5.01718e-42	0.393311	0.615	0.345	8.72689e-38	EpiSC-1.4	Hat1
6.95998e-42	0.322306	0.822	0.549	1.21062e-37	EpiSC-1.4	Mrps10
7.42093e-42	0.431386	0.723	0.443	1.2908e-37	EpiSC-1.4	Tuba1c
8.99679e-42	0.362565	0.54	0.257	1.5649e-37	EpiSC-1.4	Rpa2
1.13839e-41	0.359178	0.826	0.591	1.98011e-37	EpiSC-1.4	Sae1
1.66961e-41	0.364358	0.892	0.661	2.90411e-37	EpiSC-1.4	Sdf2l1
1.86568e-41	0.258362	1	0.992	3.24516e-37	EpiSC-1.4	Tpm4
3.76962e-41	0.346175	0.983	0.935	6.55687e-37	EpiSC-1.4	Cct5
4.45609e-41	0.326469	0.996	0.994	7.75093e-37	EpiSC-1.4	Hmgb1
4.59531e-41	0.342309	0.665	0.368	7.99307e-37	EpiSC-1.4	Dkc1
4.77813e-41	0.374549	0.802	0.602	8.31108e-37	EpiSC-1.4	Stip1
5.86024e-41	0.345632	0.656	0.372	1.01933e-36	EpiSC-1.4	Ppm1g
6.34593e-41	0.324878	0.948	0.819	1.10381e-36	EpiSC-1.4	Psmb7
6.49144e-41	0.330201	0.94	0.797	1.12912e-36	EpiSC-1.4	Cyc1
6.85614e-41	0.251681	0.437	0.171	1.19256e-36	EpiSC-1.4	Cenps
8.26602e-41	0.267419	0.462	0.188	1.43779e-36	EpiSC-1.4	Diaph3
1.05029e-40	0.354692	0.837	0.596	1.82688e-36	EpiSC-1.4	Anp32e
1.18824e-40	0.373069	0.542	0.254	2.06682e-36	EpiSC-1.4	Cdkn3
1.20359e-40	0.354927	0.286	0.083	2.09352e-36	EpiSC-1.4	Serpinb5
1.60929e-40	0.359655	0.746	0.48	2.79921e-36	EpiSC-1.4	Eef1e1
2.41373e-40	0.317761	0.942	0.79	4.19845e-36	EpiSC-1.4	Psmd14
3.01816e-40	0.462977	0.768	0.492	5.24979e-36	EpiSC-1.4	Tesc
4.14763e-40	0.344154	0.933	0.815	7.21439e-36	EpiSC-1.4	Sumo3
4.41426e-40	0.348365	0.989	0.939	7.67817e-36	EpiSC-1.4	Tomm20
4.49032e-40	0.50848	0.699	0.433	7.81046e-36	EpiSC-1.4	AC160336.1
5.331e-40	0.253591	0.398	0.149	9.27275e-36	EpiSC-1.4	Dbf4
6.01002e-40	0.339756	0.669	0.38	1.04538e-35	EpiSC-1.4	Atic
7.56713e-40	0.522937	0.716	0.467	1.31623e-35	EpiSC-1.4	Cks2
7.89419e-40	0.372732	0.837	0.659	1.37312e-35	EpiSC-1.4	Ebna1bp2
8.89606e-40	0.355933	0.942	0.691	1.54738e-35	EpiSC-1.4	Ezr
1.00886e-39	0.297118	0.989	0.939	1.75481e-35	EpiSC-1.4	Snrpf
1.36744e-39	0.321729	0.701	0.412	2.37853e-35	EpiSC-1.4	Ppih
1.4008e-39	0.277457	0.514	0.238	2.43654e-35	EpiSC-1.4	Hsph1
1.61978e-39	0.480544	0.824	0.564	2.81744e-35	EpiSC-1.4	Krt19
1.64273e-39	0.400697	0.963	0.908	2.85736e-35	EpiSC-1.4	Hnrnpa1
2.11037e-39	0.354278	0.856	0.602	3.67078e-35	EpiSC-1.4	Steap1
2.7803e-39	0.361372	0.675	0.394	4.83606e-35	EpiSC-1.4	Usp1
3.09217e-39	0.316754	0.983	0.93	5.37852e-35	EpiSC-1.4	Cct8
3.33713e-39	0.385093	0.731	0.477	5.8046e-35	EpiSC-1.4	Orc6
3.60346e-39	0.401447	0.46	0.194	6.26787e-35	EpiSC-1.4	Sfn
3.73154e-39	0.271199	0.512	0.236	6.49064e-35	EpiSC-1.4	Gemin6
5.17467e-39	0.304435	0.983	0.914	9.00082e-35	EpiSC-1.4	Erh
6.70466e-39	0.377762	0.759	0.487	1.16621e-34	EpiSC-1.4	Ttc9
6.91692e-39	0.343875	0.778	0.545	1.20313e-34	EpiSC-1.4	Gmps
7.25951e-39	0.320854	0.613	0.333	1.26272e-34	EpiSC-1.4	Alg8
9.06591e-39	0.293373	0.383	0.141	1.57692e-34	EpiSC-1.4	Ckap2l
9.66285e-39	0.35743	0.854	0.631	1.68076e-34	EpiSC-1.4	Card19
1.2125e-38	0.272536	0.363	0.129	2.10902e-34	EpiSC-1.4	Mxd3
1.8982e-38	0.290356	0.574	0.289	3.30173e-34	EpiSC-1.4	Pmf1
1.97769e-38	0.491263	0.8	0.582	3.43999e-34	EpiSC-1.4	Lgals3
2.076e-38	0.331254	0.667	0.385	3.611e-34	EpiSC-1.4	Rpf2
2.2764e-38	0.292765	0.518	0.241	3.95956e-34	EpiSC-1.4	Mthfd2
2.31463e-38	0.254266	0.348	0.121	4.02607e-34	EpiSC-1.4	Pimreg
2.57491e-38	0.290353	0.578	0.294	4.4788e-34	EpiSC-1.4	Shmt2
3.58025e-38	0.261312	0.996	0.976	6.22748e-34	EpiSC-1.4	Snrpe
3.66681e-38	0.302797	0.428	0.18	6.37806e-34	EpiSC-1.4	Cenpk
7.0209e-38	0.273235	0.559	0.282	1.22122e-33	EpiSC-1.4	Eri1
9.71758e-38	0.347893	0.966	0.92	1.69028e-33	EpiSC-1.4	Eif5
1.1795e-37	0.318397	0.94	0.802	2.05162e-33	EpiSC-1.4	Pdap1
1.19634e-37	0.308787	0.587	0.314	2.08092e-33	EpiSC-1.4	Gart
1.19647e-37	0.379695	0.88	0.73	2.08115e-33	EpiSC-1.4	Bub3
1.26681e-37	0.321693	0.566	0.298	2.2035e-33	EpiSC-1.4	Ezh2
1.27596e-37	0.272004	0.991	0.959	2.21941e-33	EpiSC-1.4	Ube2n
1.8751e-37	0.305403	0.555	0.28	3.26154e-33	EpiSC-1.4	Chchd4
1.931e-37	0.285914	0.983	0.953	3.35879e-33	EpiSC-1.4	Snrpb
3.21131e-37	0.33115	0.854	0.655	5.58576e-33	EpiSC-1.4	Mrpl15
4.64178e-37	0.268015	0.559	0.279	8.07392e-33	EpiSC-1.4	Mars
5.54803e-37	0.310296	0.987	0.95	9.65025e-33	EpiSC-1.4	Tpm3
5.72155e-37	0.318393	0.918	0.785	9.95206e-33	EpiSC-1.4	Nudcd2
6.77592e-37	0.35498	0.772	0.546	1.1786e-32	EpiSC-1.4	Rfc2
7.4488e-37	0.32661	0.77	0.521	1.29564e-32	EpiSC-1.4	Aimp2
1.31936e-36	0.425991	0.589	0.309	2.29489e-32	EpiSC-1.4	Anxa8
1.78227e-36	0.276819	0.518	0.246	3.10008e-32	EpiSC-1.4	Dnmt1
1.96831e-36	0.318831	0.978	0.913	3.42367e-32	EpiSC-1.4	Arhgdia
2.1479e-36	0.288585	0.639	0.367	3.73606e-32	EpiSC-1.4	Prpf31
3.14482e-36	0.312475	0.759	0.502	5.47011e-32	EpiSC-1.4	Hpf1
4.02598e-36	0.331853	0.813	0.577	7.0028e-32	EpiSC-1.4	Wdr18
4.9004e-36	0.261574	1	0.969	8.52376e-32	EpiSC-1.4	Eloc
5.35609e-36	0.359846	0.686	0.452	9.31639e-32	EpiSC-1.4	Ruvbl2
1.1069e-35	0.374281	0.523	0.264	1.92534e-31	EpiSC-1.4	Hmgn5
1.57486e-35	0.308825	0.647	0.379	2.73932e-31	EpiSC-1.4	Pno1
1.70285e-35	0.319872	0.83	0.575	2.96194e-31	EpiSC-1.4	Gltp
2.53653e-35	0.347311	0.865	0.627	4.41204e-31	EpiSC-1.4	F11r
2.95915e-35	0.333821	0.931	0.844	5.14714e-31	EpiSC-1.4	Vdac1
3.07284e-35	0.300796	0.908	0.715	5.34489e-31	EpiSC-1.4	Nsmce1
3.15424e-35	0.324692	0.759	0.504	5.48648e-31	EpiSC-1.4	Aig1
6.42903e-35	0.353503	0.735	0.493	1.11827e-30	EpiSC-1.4	Ccdc34
6.45982e-35	0.28934	0.624	0.345	1.12362e-30	EpiSC-1.4	Mak16
8.37935e-35	0.296837	0.714	0.456	1.4575e-30	EpiSC-1.4	Nubp1
1.4165e-34	0.305279	0.712	0.446	2.46385e-30	EpiSC-1.4	Cdk2ap1
1.87322e-34	0.266652	0.606	0.333	3.25829e-30	EpiSC-1.4	Trmt6
2.56043e-34	0.33765	0.841	0.662	4.45362e-30	EpiSC-1.4	Ssrp1
4.37141e-34	0.33897	0.923	0.807	7.60364e-30	EpiSC-1.4	Stmn1
5.05404e-34	0.265144	0.996	0.978	8.791e-30	EpiSC-1.4	Rpl36al
6.618e-34	0.379149	0.759	0.507	1.15113e-29	EpiSC-1.4	Tmem108
6.87658e-34	0.292961	0.809	0.597	1.19611e-29	EpiSC-1.4	Uba2
7.11455e-34	0.261174	0.708	0.419	1.23751e-29	EpiSC-1.4	Jpt2
1.38225e-33	0.315202	0.71	0.459	2.40429e-29	EpiSC-1.4	Ak6
1.38283e-33	0.267806	0.346	0.128	2.40529e-29	EpiSC-1.4	Kif23
1.68283e-33	0.308607	0.847	0.602	2.92711e-29	EpiSC-1.4	Cd44
1.94793e-33	0.332869	0.77	0.55	3.38822e-29	EpiSC-1.4	Hnrnpd
2.29346e-33	0.28726	0.613	0.352	3.98925e-29	EpiSC-1.4	Ftsj3
2.75687e-33	0.376743	0.682	0.419	4.7953e-29	EpiSC-1.4	Rdh10
2.95618e-33	0.323485	0.363	0.15	5.14198e-29	EpiSC-1.4	Ung
3.98348e-33	0.267709	0.49	0.241	6.92886e-29	EpiSC-1.4	Mis18a
5.23985e-33	0.302617	0.613	0.357	9.11419e-29	EpiSC-1.4	Umps
5.24412e-33	0.266957	0.985	0.903	9.12163e-29	EpiSC-1.4	Psmb5
5.28207e-33	0.395661	0.884	0.746	9.18763e-29	EpiSC-1.4	Tmem33
5.48048e-33	0.298046	0.624	0.358	9.53274e-29	EpiSC-1.4	Syce2
9.58791e-33	0.274546	0.974	0.909	1.66772e-28	EpiSC-1.4	Psma1
1.06718e-32	0.272347	0.927	0.829	1.85626e-28	EpiSC-1.4	Ap1s1
1.11038e-32	0.30296	0.938	0.837	1.9314e-28	EpiSC-1.4	Eif3g
1.17184e-32	0.288461	0.884	0.707	2.03829e-28	EpiSC-1.4	Adrm1
1.6378e-32	0.415136	0.654	0.4	2.84879e-28	EpiSC-1.4	Tspan13
1.76124e-32	0.284564	0.994	0.979	3.06349e-28	EpiSC-1.4	Eef1d
1.82893e-32	0.259641	0.535	0.273	3.18124e-28	EpiSC-1.4	Aen
1.95953e-32	0.306134	0.942	0.799	3.40841e-28	EpiSC-1.4	Rala
2.18756e-32	0.288096	0.83	0.612	3.80504e-28	EpiSC-1.4	Emc6
2.69205e-32	0.296279	0.708	0.457	4.68256e-28	EpiSC-1.4	Pycr2
4.11845e-32	0.282656	1	1	7.16362e-28	EpiSC-1.4	Crip1
5.1962e-32	0.278365	0.639	0.371	9.03826e-28	EpiSC-1.4	Sh3bp5
5.4209e-32	0.279267	0.652	0.387	9.42911e-28	EpiSC-1.4	Hras
5.98714e-32	0.264231	0.572	0.316	1.0414e-27	EpiSC-1.4	Nup62
7.62071e-32	0.250282	0.525	0.27	1.32555e-27	EpiSC-1.4	Bop1
8.29986e-32	0.276636	0.559	0.289	1.44368e-27	EpiSC-1.4	Tes
8.63746e-32	0.267106	0.963	0.876	1.5024e-27	EpiSC-1.4	Psmc5
1.67168e-31	0.265282	0.598	0.345	2.90772e-27	EpiSC-1.4	Abcf2
2.18442e-31	0.325518	0.837	0.955	3.79958e-27	EpiSC-1.4	Gsn
2.39621e-31	0.299064	0.723	0.483	4.16796e-27	EpiSC-1.4	Idh3a
2.76262e-31	0.259775	0.634	0.373	4.8053e-27	EpiSC-1.4	Nxt1
2.93083e-31	0.274583	0.944	0.805	5.09788e-27	EpiSC-1.4	Timm17a
4.64342e-31	0.279327	0.905	0.717	8.07677e-27	EpiSC-1.4	Dpy30
5.67005e-31	0.267915	0.471	0.235	9.86248e-27	EpiSC-1.4	Rrp9
6.64825e-31	0.298377	0.673	0.415	1.1564e-26	EpiSC-1.4	Rrs1
6.99111e-31	0.292135	0.935	0.823	1.21603e-26	EpiSC-1.4	Tomm22
8.19714e-31	0.257381	0.452	0.218	1.42581e-26	EpiSC-1.4	Rrp1b
9.78327e-31	0.322687	0.849	0.677	1.7017e-26	EpiSC-1.4	Fam136a
1.17595e-30	0.311082	0.815	0.594	2.04544e-26	EpiSC-1.4	Ptges3
1.4221e-30	0.285974	0.832	0.611	2.47361e-26	EpiSC-1.4	Pbdc1
2.00869e-30	0.303877	0.968	0.906	3.49391e-26	EpiSC-1.4	Hdgf
2.02889e-30	0.250374	0.974	0.926	3.52905e-26	EpiSC-1.4	Rbm8a
2.13524e-30	0.328901	0.809	0.636	3.71404e-26	EpiSC-1.4	Naa50
2.14966e-30	0.310154	0.598	0.356	3.73911e-26	EpiSC-1.4	Pold2
2.62542e-30	0.337378	0.914	0.728	4.56665e-26	EpiSC-1.4	Cav1
3.00307e-30	0.350327	0.591	0.344	5.22354e-26	EpiSC-1.4	Hs3st1
3.07179e-30	0.267658	0.753	0.504	5.34307e-26	EpiSC-1.4	Rps19bp1
4.08996e-30	0.280152	0.527	0.284	7.11408e-26	EpiSC-1.4	Ddx21
4.53734e-30	0.321113	0.959	0.891	7.89225e-26	EpiSC-1.4	Fkbp3
7.02268e-30	0.293226	0.811	0.6	1.22153e-25	EpiSC-1.4	Snx7
8.08937e-30	0.262729	0.624	0.377	1.40707e-25	EpiSC-1.4	Got2
8.8453e-30	0.303764	0.852	0.692	1.53855e-25	EpiSC-1.4	Eif4h
9.45465e-30	0.307243	0.933	0.805	1.64454e-25	EpiSC-1.4	Ppp1r14b
1.03369e-29	0.274063	0.686	0.442	1.798e-25	EpiSC-1.4	Exosc1
1.08611e-29	0.265781	0.654	0.41	1.88917e-25	EpiSC-1.4	Rpp30
1.54234e-29	0.265641	0.923	0.817	2.68274e-25	EpiSC-1.4	Sdhd
2.34552e-29	0.292515	0.74	0.513	4.07979e-25	EpiSC-1.4	Tfdp1
2.47283e-29	0.284571	0.68	0.446	4.30125e-25	EpiSC-1.4	Mrps18b
2.93373e-29	0.263809	0.714	0.474	5.10294e-25	EpiSC-1.4	Jagn1
3.33618e-29	0.359457	0.822	0.665	5.80295e-25	EpiSC-1.4	Slbp
3.52503e-29	0.26569	0.996	0.985	6.13144e-25	EpiSC-1.4	Ptgis
3.78237e-29	0.296821	0.714	0.466	6.57905e-25	EpiSC-1.4	Tmem97
4.82528e-29	0.27179	0.781	0.57	8.39309e-25	EpiSC-1.4	Mrps26
9.32379e-29	0.840533	0.387	0.181	1.62178e-24	EpiSC-1.4	Rarres1
9.41977e-29	0.280566	0.94	0.766	1.63847e-24	EpiSC-1.4	Syngr2
1.22983e-28	0.483646	0.776	0.585	2.13917e-24	EpiSC-1.4	Serpinb6b
1.3255e-28	0.270995	0.533	0.3	2.30558e-24	EpiSC-1.4	Vars
1.33754e-28	0.280065	0.662	0.419	2.32651e-24	EpiSC-1.4	Tmem109
1.34684e-28	0.274532	0.572	0.339	2.34269e-24	EpiSC-1.4	Nup37
1.56962e-28	0.261077	0.688	0.448	2.7302e-24	EpiSC-1.4	Actl6a
1.76922e-28	0.265122	0.497	0.271	3.07737e-24	EpiSC-1.4	Nup85
2.12285e-28	0.254729	0.576	0.335	3.69249e-24	EpiSC-1.4	Mrpl49
2.451e-28	0.310586	0.77	0.57	4.26328e-24	EpiSC-1.4	Gnl3
2.47871e-28	0.30539	0.6	0.366	4.31147e-24	EpiSC-1.4	Mtap
2.59475e-28	0.270413	0.63	0.387	4.5133e-24	EpiSC-1.4	Naa10
3.06704e-28	0.706868	0.31	0.122	5.33482e-24	EpiSC-1.4	Ankrd1
3.77997e-28	0.26772	0.535	0.295	6.57488e-24	EpiSC-1.4	Ccdc86
3.80353e-28	0.634738	0.634	0.425	6.61586e-24	EpiSC-1.4	Aqp1
3.84538e-28	0.259268	0.97	0.875	6.68865e-24	EpiSC-1.4	Txnl1
4.30452e-28	0.268549	0.69	0.462	7.48728e-24	EpiSC-1.4	Myg1
4.71786e-28	0.25393	0.854	0.669	8.20625e-24	EpiSC-1.4	Pfdn6
6.93013e-28	0.286432	0.611	0.38	1.20543e-23	EpiSC-1.4	Ctps
7.42296e-28	0.253281	0.912	0.791	1.29115e-23	EpiSC-1.4	Tmem14c
1.23102e-27	0.257076	0.503	0.277	2.14124e-23	EpiSC-1.4	Rfc3
1.25665e-27	0.280882	0.832	0.661	2.18582e-23	EpiSC-1.4	Strap
1.4646e-27	0.269893	0.626	0.402	2.54752e-23	EpiSC-1.4	Hspa14
1.76005e-27	0.266674	0.712	0.487	3.06144e-23	EpiSC-1.4	Ola1
2.43886e-27	0.261304	0.69	0.464	4.24215e-23	EpiSC-1.4	Fam49b
2.73642e-27	0.266942	0.746	0.523	4.75973e-23	EpiSC-1.4	Slc35b1
3.37668e-27	0.252847	0.933	0.829	5.8734e-23	EpiSC-1.4	Glrx5
4.68971e-27	0.273056	0.854	0.595	8.15728e-23	EpiSC-1.4	Aplp1
5.16635e-27	0.253018	0.632	0.392	8.98635e-23	EpiSC-1.4	Itpa
6.6796e-27	0.252026	0.688	0.462	1.16185e-22	EpiSC-1.4	Pop5
9.51417e-27	0.279171	0.714	0.519	1.6549e-22	EpiSC-1.4	Nudt5
1.03449e-26	0.251297	0.918	0.784	1.7994e-22	EpiSC-1.4	Psmd12
1.10236e-26	0.289339	0.727	0.521	1.91744e-22	EpiSC-1.4	Ppid
1.13492e-26	0.280784	0.695	0.471	1.97407e-22	EpiSC-1.4	Cmc2
1.2705e-26	0.282728	0.725	0.517	2.20991e-22	EpiSC-1.4	Nsmce4a
1.44133e-26	0.275203	0.699	0.483	2.50706e-22	EpiSC-1.4	Timm50
2.00875e-26	0.250918	0.783	0.568	3.49403e-22	EpiSC-1.4	Hsd17b12
2.18887e-26	0.274749	0.563	0.333	3.80733e-22	EpiSC-1.4	Myef2
2.34975e-26	0.276109	0.845	0.65	4.08716e-22	EpiSC-1.4	Ube2m
2.6301e-26	0.252363	0.908	0.742	4.5748e-22	EpiSC-1.4	Banf1
2.84384e-26	0.253795	0.665	0.433	4.94658e-22	EpiSC-1.4	Psme3
2.87696e-26	0.285838	0.856	0.663	5.00419e-22	EpiSC-1.4	Eif3d
2.95171e-26	0.288593	0.819	0.636	5.13421e-22	EpiSC-1.4	Eif3b
3.07732e-26	0.300462	0.669	0.444	5.35269e-22	EpiSC-1.4	2010111I01Rik
3.08764e-26	0.253756	0.976	0.921	5.37065e-22	EpiSC-1.4	Cct4
5.67276e-26	0.283057	0.852	0.688	9.86719e-22	EpiSC-1.4	Trp53
7.92238e-26	0.266866	0.63	0.396	1.37802e-21	EpiSC-1.4	Gtpbp4
8.16817e-26	0.256382	0.587	0.346	1.42077e-21	EpiSC-1.4	Dusp6
8.52704e-26	0.265234	0.703	0.501	1.48319e-21	EpiSC-1.4	Nsun2
8.8111e-26	0.269409	0.778	0.58	1.5326e-21	EpiSC-1.4	Sssca1
9.52914e-26	0.278852	0.77	0.558	1.6575e-21	EpiSC-1.4	Hspa4
9.77439e-26	0.273225	0.757	0.517	1.70016e-21	EpiSC-1.4	Dynlt1f
9.98626e-26	0.27817	0.901	0.755	1.73701e-21	EpiSC-1.4	Arf6
1.01684e-25	0.260232	0.781	0.527	1.76869e-21	EpiSC-1.4	Frmd4b
1.11291e-25	0.264917	0.942	0.856	1.93579e-21	EpiSC-1.4	Eif3a
1.19222e-25	0.264503	0.54	0.317	2.07375e-21	EpiSC-1.4	Ndufaf4
1.28845e-25	0.255919	0.978	0.967	2.24113e-21	EpiSC-1.4	Cdk4
1.70223e-25	0.307976	0.912	0.814	2.96085e-21	EpiSC-1.4	Zyx
2.14695e-25	0.260432	0.908	0.76	3.7344e-21	EpiSC-1.4	Psip1
3.17694e-25	0.260579	0.832	0.627	5.52596e-21	EpiSC-1.4	Mrps7
5.14486e-25	0.355269	0.475	0.279	8.94896e-21	EpiSC-1.4	Cdkn2d
1.22649e-24	0.256583	0.768	0.553	2.13336e-20	EpiSC-1.4	Kras
1.67362e-24	0.254206	0.705	0.488	2.9111e-20	EpiSC-1.4	Srpk1
2.16292e-24	0.282292	0.845	0.683	3.76218e-20	EpiSC-1.4	Fbl
2.3845e-24	0.290168	0.905	0.729	4.1476e-20	EpiSC-1.4	Wnt4
2.50398e-24	0.290463	0.869	0.723	4.35543e-20	EpiSC-1.4	Hspa9
3.4887e-24	0.260842	0.671	0.457	6.06825e-20	EpiSC-1.4	Nop16
3.68094e-24	0.254011	0.766	0.575	6.40262e-20	EpiSC-1.4	Eif4a3
3.73751e-24	0.259412	0.632	0.411	6.50103e-20	EpiSC-1.4	Yrdc
8.29735e-24	0.254076	0.591	0.378	1.44324e-19	EpiSC-1.4	Rrp15
1.65471e-23	0.310247	0.871	0.67	2.87819e-19	EpiSC-1.4	Cxadr
1.81457e-23	0.278133	0.538	0.326	3.15627e-19	EpiSC-1.4	Shisa4
2.83811e-23	0.519994	0.602	0.413	4.93661e-19	EpiSC-1.4	Tppp3
5.68684e-23	0.259049	0.791	0.603	9.89169e-19	EpiSC-1.4	Taf10
6.11126e-23	0.275289	0.959	0.901	1.06299e-18	EpiSC-1.4	Fscn1
6.92431e-23	0.265335	0.628	0.415	1.20441e-18	EpiSC-1.4	Rrp7a
1.92067e-22	0.252777	0.669	0.48	3.34081e-18	EpiSC-1.4	Bzw2
2.26821e-22	0.308938	0.886	0.778	3.94533e-18	EpiSC-1.4	Impdh2
2.65932e-22	0.270475	0.748	0.542	4.62562e-18	EpiSC-1.4	Trim47
1.3293e-21	0.286187	0.609	0.411	2.31219e-17	EpiSC-1.4	Naaa
2.89667e-21	0.289007	0.723	0.573	5.03846e-17	EpiSC-1.4	Creld2
4.45936e-21	0.276226	0.826	0.634	7.75661e-17	EpiSC-1.4	Gjb5
1.25386e-19	0.29921	0.568	0.372	2.18096e-15	EpiSC-1.4	Nxnl2
2.69008e-19	0.307282	0.815	0.659	4.67913e-15	EpiSC-1.4	Gfpt2
9.84864e-19	0.281009	0.955	0.876	1.71307e-14	EpiSC-1.4	Timp3
4.20667e-18	0.280766	0.748	0.597	7.31708e-14	EpiSC-1.4	Cdv3
9.43985e-18	0.400474	0.675	0.518	1.64197e-13	EpiSC-1.4	Krt8
1.18225e-17	0.284697	0.626	0.476	2.0564e-13	EpiSC-1.4	Supt16
5.40741e-16	0.254628	0.51	0.338	9.40565e-12	EpiSC-1.4	Serpinb9
2.88606e-15	0.529011	0.561	0.4	5.02002e-11	EpiSC-1.4	Serpinb2
4.0417e-15	0.287396	0.92	0.82	7.03013e-11	EpiSC-1.4	Pdpn
5.66113e-15	0.362103	0.497	0.34	9.84697e-11	EpiSC-1.4	Tubb3
8.48549e-15	0.402798	0.761	0.645	1.47597e-10	EpiSC-1.4	Ccl2
1.06651e-14	0.489006	0.327	0.184	1.85509e-10	EpiSC-1.4	Tnfrsf11b
3.12569e-14	0.250544	0.815	0.716	5.43683e-10	EpiSC-1.4	Fxyd5
1.63902e-13	0.266803	0.546	0.386	2.85091e-09	EpiSC-1.4	Lpl
1.9327e-13	0.267968	0.888	0.803	3.36173e-09	EpiSC-1.4	Prdx6
4.61444e-13	0.307683	0.572	0.425	8.02635e-09	EpiSC-1.4	Des
1.48137e-10	0.294156	0.718	0.57	2.5767e-06	EpiSC-1.4	Cd55
3.47806e-10	0.331581	0.523	0.387	6.04973e-06	EpiSC-1.4	Has1
1.79882e-08	0.262509	0.789	0.688	0.000312886	EpiSC-1.4	Lxn
2.639e-08	0.314614	0.439	0.326	0.000459028	EpiSC-1.4	Crabp2
1.19363e-06	0.278237	0.88	0.898	0.020762	EpiSC-1.4	Spon2
2.24591e-06	0.444513	0.563	0.497	0.0390654	EpiSC-1.4	Tnfaip6
6.20848e-06	0.310513	0.804	0.799	0.10799	EpiSC-1.4	Arl6ip1
2.07219e-135	0.662441	1	1	3.60438e-131	EpiSC-1.5	Tpt1
2.48016e-135	0.512159	1	1	4.31399e-131	EpiSC-1.5	Rpl41
2.25814e-123	0.58838	1	1	3.92781e-119	EpiSC-1.5	Rpl37a
7.68897e-110	0.548423	1	1	1.33742e-105	EpiSC-1.5	Rpl38
1.04107e-106	0.492695	1	1	1.81084e-102	EpiSC-1.5	Rps29
1.86533e-106	0.652349	1	0.999	3.24456e-102	EpiSC-1.5	Rps21
3.39613e-105	0.519594	1	1	5.90722e-101	EpiSC-1.5	Rps28
8.418e-103	0.503893	1	1	1.46423e-98	EpiSC-1.5	Rplp2
1.81153e-97	0.611093	1	0.998	3.15098e-93	EpiSC-1.5	Usmg5
7.68603e-97	0.619117	1	1	1.33691e-92	EpiSC-1.5	mt-Co1
1.68208e-96	0.482467	1	1	2.92581e-92	EpiSC-1.5	Atp5l
3.86928e-94	0.465499	1	1	6.73022e-90	EpiSC-1.5	Rps27a
9.31652e-94	0.458953	1	1	1.62052e-89	EpiSC-1.5	Rplp1
1.71596e-92	0.461641	1	1	2.98473e-88	EpiSC-1.5	Rpl35a
4.27481e-88	0.431221	1	1	7.4356e-84	EpiSC-1.5	mt-Co2
2.05633e-86	0.582726	1	0.996	3.57679e-82	EpiSC-1.5	Rps12
6.16424e-86	0.502492	1	0.999	1.07221e-81	EpiSC-1.5	Sem1
1.2884e-71	0.570465	0.99	0.969	2.24104e-67	EpiSC-1.5	mt-Nd2
2.30353e-70	0.938104	0.908	0.608	4.00676e-66	EpiSC-1.5	Cd44
3.54226e-69	0.419151	1	1	6.1614e-65	EpiSC-1.5	Rps26
1.88235e-68	0.480348	0.997	0.991	3.27416e-64	EpiSC-1.5	2010107E04Rik
1.45233e-67	0.340851	1	1	2.52618e-63	EpiSC-1.5	Rpl37
2.30928e-67	0.389226	1	1	4.01676e-63	EpiSC-1.5	Cox7c
2.76629e-65	0.393096	1	0.999	4.81168e-61	EpiSC-1.5	Uqcr11
2.78514e-64	0.427887	1	1	4.84447e-60	EpiSC-1.5	Rps27l
5.25807e-64	0.333296	1	1	9.14589e-60	EpiSC-1.5	Rpl39
6.59041e-64	0.368546	1	1	1.14634e-59	EpiSC-1.5	Rps20
1.23621e-62	0.491896	0.997	0.975	2.15026e-58	EpiSC-1.5	Romo1
6.20732e-62	0.465655	1	0.991	1.0797e-57	EpiSC-1.5	Ndufc1
4.24387e-60	0.426783	1	0.997	7.38179e-56	EpiSC-1.5	Minos1
3.10222e-59	0.483831	0.997	0.975	5.396e-55	EpiSC-1.5	Atp5k
1.99475e-58	0.433187	1	0.974	3.46967e-54	EpiSC-1.5	Gm10076
3.37605e-58	0.400103	1	0.999	5.8723e-54	EpiSC-1.5	Rpl22
5.3882e-58	0.399408	1	0.998	9.37223e-54	EpiSC-1.5	Sec61b
5.89303e-58	0.485272	0.993	0.963	1.02503e-53	EpiSC-1.5	Cops9
2.20292e-57	0.493675	1	0.977	3.83176e-53	EpiSC-1.5	Snrpe
2.67916e-57	0.616685	0.922	0.727	4.66013e-53	EpiSC-1.5	Cavin1
2.04892e-56	0.312769	1	1	3.5639e-52	EpiSC-1.5	Rpl23
7.23387e-56	0.350125	1	1	1.25826e-51	EpiSC-1.5	Sec61g
1.04123e-54	0.393784	1	0.999	1.81112e-50	EpiSC-1.5	mt-Nd4
1.50504e-54	0.472738	0.993	0.983	2.61786e-50	EpiSC-1.5	1810037I17Rik
2.09281e-54	0.4053	1	0.996	3.64024e-50	EpiSC-1.5	Uqcrh
2.587e-54	0.379185	1	0.998	4.49982e-50	EpiSC-1.5	Rpl30
3.29047e-54	0.3298	1	0.999	5.72344e-50	EpiSC-1.5	mt-Nd1
1.63687e-53	0.387162	1	0.995	2.84716e-49	EpiSC-1.5	Ndufa2
3.92571e-52	0.566028	0.951	0.796	6.82838e-48	EpiSC-1.5	Fus
2.13622e-49	0.267393	1	1	3.71574e-45	EpiSC-1.5	Rps3a1
8.18231e-49	0.542456	0.954	0.811	1.42323e-44	EpiSC-1.5	Lsm6
1.03129e-48	0.581727	0.899	0.758	1.79382e-44	EpiSC-1.5	Polr2l
5.35307e-48	0.559235	0.961	0.782	9.31113e-44	EpiSC-1.5	Cox17
1.01912e-47	0.54933	1	0.999	1.77265e-43	EpiSC-1.5	S100a6
2.49492e-47	0.597331	0.761	0.52	4.33966e-43	EpiSC-1.5	Hnrnpa0
3.28275e-47	0.262826	1	1	5.71001e-43	EpiSC-1.5	Rps9
7.08443e-47	0.364149	1	0.996	1.23226e-42	EpiSC-1.5	Cox7a2
1.38257e-46	0.588215	0.886	0.689	2.40485e-42	EpiSC-1.5	Hspg2
1.70899e-46	0.454874	1	0.999	2.97262e-42	EpiSC-1.5	Hsp90b1
2.13159e-46	0.260045	1	1	3.70769e-42	EpiSC-1.5	Rpl23a
1.12759e-45	0.31635	1	1	1.96133e-41	EpiSC-1.5	Cox6c
7.68239e-45	0.431984	0.997	0.972	1.33627e-40	EpiSC-1.5	Eif2s2
1.44342e-44	0.505386	0.889	0.706	2.51068e-40	EpiSC-1.5	mt-Nd3
1.56354e-43	0.470338	1	0.993	2.71962e-39	EpiSC-1.5	Fn1
1.81394e-42	0.349399	1	0.998	3.15517e-38	EpiSC-1.5	Txn1
2.15763e-42	0.498809	0.918	0.784	3.75297e-38	EpiSC-1.5	Ywhaz
4.29434e-42	0.298962	1	0.999	7.46957e-38	EpiSC-1.5	Rpl36a
2.2533e-40	0.276028	1	1	3.91939e-36	EpiSC-1.5	Ndufa4
4.46161e-40	0.305008	1	1	7.76053e-36	EpiSC-1.5	Cox6a1
6.07435e-40	0.30736	1	0.999	1.05657e-35	EpiSC-1.5	Tma7
1.32586e-39	0.406442	0.98	0.914	2.30619e-35	EpiSC-1.5	Atp5g3
1.78192e-39	0.252518	1	1	3.09947e-35	EpiSC-1.5	Eef1a1
2.12178e-38	0.382895	0.997	0.971	3.69062e-34	EpiSC-1.5	Srp9
2.96717e-38	0.454529	0.941	0.789	5.16109e-34	EpiSC-1.5	Ctnnb1
3.6078e-38	0.533497	0.83	0.682	6.2754e-34	EpiSC-1.5	Usp50
4.951e-38	0.311263	1	0.997	8.61178e-34	EpiSC-1.5	Rpl22l1
5.93993e-38	0.27533	1	1	1.03319e-33	EpiSC-1.5	Rps25
2.00198e-37	0.327882	1	0.985	3.48224e-33	EpiSC-1.5	Ndufc2
6.21769e-37	0.55129	0.987	0.885	1.0815e-32	EpiSC-1.5	Fam162a
8.61135e-37	0.434022	0.951	0.836	1.49786e-32	EpiSC-1.5	Bola2
1.91434e-36	0.359287	1	0.985	3.32981e-32	EpiSC-1.5	Eef1b2
3.63207e-35	0.348333	1	0.976	6.31762e-31	EpiSC-1.5	Eny2
6.73278e-35	0.353512	0.997	0.951	1.1711e-30	EpiSC-1.5	Ndufs6
9.37654e-35	0.366611	1	0.989	1.63096e-30	EpiSC-1.5	Nme1
1.53582e-34	0.363998	1	0.991	2.6714e-30	EpiSC-1.5	Snrpg
1.08446e-33	0.508571	0.984	0.891	1.88631e-29	EpiSC-1.5	Higd1a
2.1392e-33	0.4025	0.98	0.89	3.72092e-29	EpiSC-1.5	Nap1l1
1.14814e-32	0.322314	0.987	0.969	1.99707e-28	EpiSC-1.5	Tbca
1.31576e-32	0.356445	1	0.977	2.28863e-28	EpiSC-1.5	Hnrnpa2b1
2.72929e-32	0.270648	1	0.999	4.74732e-28	EpiSC-1.5	Atp5e
5.4004e-32	0.386685	0.987	0.942	9.39346e-28	EpiSC-1.5	Snrpf
2.87643e-31	0.273094	1	0.997	5.00326e-27	EpiSC-1.5	Rack1
8.36635e-31	0.26562	1	0.999	1.45524e-26	EpiSC-1.5	Uqcrb
1.01395e-30	0.528786	0.827	0.652	1.76367e-26	EpiSC-1.5	Hif1a
6.67787e-30	0.306531	0.997	0.99	1.16155e-25	EpiSC-1.5	Uqcrq
1.26428e-29	0.428625	0.837	0.695	2.19909e-25	EpiSC-1.5	Sfpq
4.83178e-29	0.390292	0.997	0.98	8.4044e-25	EpiSC-1.5	Hspe1
6.72421e-29	0.396416	0.948	0.76	1.16961e-24	EpiSC-1.5	Marcks
7.94417e-29	0.358501	0.971	0.897	1.38181e-24	EpiSC-1.5	Polr2k
1.01907e-28	0.454432	0.716	0.521	1.77257e-24	EpiSC-1.5	BC005537
1.74765e-28	0.328058	0.993	0.971	3.03986e-24	EpiSC-1.5	Eloc
2.00196e-28	0.268712	1	0.994	3.48221e-24	EpiSC-1.5	Sub1
2.67088e-28	0.429217	0.699	0.482	4.64573e-24	EpiSC-1.5	Fosl2
3.90507e-28	0.34485	0.98	0.938	6.79248e-24	EpiSC-1.5	Ier3ip1
6.6744e-28	0.57348	0.958	0.875	1.16095e-23	EpiSC-1.5	Igfbp4
1.41316e-27	0.554413	0.895	0.679	2.45806e-23	EpiSC-1.5	Hmgb2
2.71891e-27	0.469884	0.549	0.319	4.72928e-23	EpiSC-1.5	Irf2bp2
7.79359e-27	0.379632	0.948	0.875	1.35562e-22	EpiSC-1.5	Canx
9.08418e-27	0.348292	0.967	0.859	1.5801e-22	EpiSC-1.5	Srsf3
2.06424e-26	0.318072	0.987	0.938	3.59054e-22	EpiSC-1.5	Tomm7
2.34552e-26	0.41583	0.618	0.383	4.0798e-22	EpiSC-1.5	Lasp1
4.75255e-26	0.363729	0.951	0.729	8.26658e-22	EpiSC-1.5	Col5a1
5.02408e-26	0.462674	0.732	0.517	8.73888e-22	EpiSC-1.5	Acsl4
5.0283e-26	0.325633	0.967	0.918	8.74622e-22	EpiSC-1.5	Ssr3
6.31079e-26	0.437537	0.735	0.538	1.0977e-21	EpiSC-1.5	Vcan
5.60243e-25	0.267789	0.997	0.974	9.74486e-21	EpiSC-1.5	Mrps21
6.04733e-25	0.296495	0.99	0.963	1.05187e-20	EpiSC-1.5	Eif4g2
7.71587e-25	0.325879	1	0.987	1.3421e-20	EpiSC-1.5	Mif
3.17588e-24	0.359529	0.977	0.905	5.52412e-20	EpiSC-1.5	Ckap4
1.42681e-23	0.50814	0.752	0.528	2.48179e-19	EpiSC-1.5	Thbs1
5.28708e-23	0.374604	0.794	0.608	9.19634e-19	EpiSC-1.5	Nucks1
7.07609e-23	0.280801	0.997	0.979	1.23082e-18	EpiSC-1.5	Arpp19
7.34178e-23	0.488874	0.618	0.399	1.27703e-18	EpiSC-1.5	Hk2
7.51809e-23	0.256788	0.997	0.991	1.3077e-18	EpiSC-1.5	Tmem258
1.14403e-22	0.332805	0.961	0.856	1.98993e-18	EpiSC-1.5	Snrpd1
2.28866e-22	0.391603	0.667	0.49	3.98089e-18	EpiSC-1.5	Map4k4
3.21503e-22	0.75245	0.631	0.452	5.59222e-18	EpiSC-1.5	AC160336.1
5.30638e-22	0.417275	0.627	0.436	9.22992e-18	EpiSC-1.5	Scd2
1.28581e-21	0.365923	0.824	0.706	2.23653e-17	EpiSC-1.5	Snrnp70
1.87412e-21	0.285165	0.971	0.929	3.25984e-17	EpiSC-1.5	Rbm8a
2.1418e-21	0.410841	0.725	0.485	3.72545e-17	EpiSC-1.5	Tnfaip6
5.45658e-21	0.291958	0.938	0.827	9.49117e-17	EpiSC-1.5	Ufm1
1.18865e-20	0.367637	0.993	0.889	2.06755e-16	EpiSC-1.5	Cycs
1.37323e-20	0.336007	0.928	0.798	2.38859e-16	EpiSC-1.5	Dtymk
1.90523e-20	0.27977	0.974	0.926	3.31397e-16	EpiSC-1.5	Snrpd3
2.41721e-20	0.268811	0.984	0.941	4.2045e-16	EpiSC-1.5	Gtf2h5
2.71785e-20	0.276087	0.974	0.915	4.72743e-16	EpiSC-1.5	Hypk
3.4861e-20	0.309956	0.935	0.861	6.06371e-16	EpiSC-1.5	Eif3a
7.96599e-20	0.324981	0.611	0.435	1.3856e-15	EpiSC-1.5	Purb
1.87832e-19	0.275923	0.977	0.937	3.26715e-15	EpiSC-1.5	Slirp
5.3636e-19	0.404152	0.634	0.466	9.32944e-15	EpiSC-1.5	B4galt5
6.42468e-19	0.301434	0.941	0.865	1.11751e-14	EpiSC-1.5	Hnrnpab
7.14177e-19	0.460095	0.693	0.512	1.24224e-14	EpiSC-1.5	Adamts5
1.21729e-18	0.276436	0.971	0.91	2.11736e-14	EpiSC-1.5	Pdcd5
1.80687e-18	0.352637	0.693	0.587	3.14288e-14	EpiSC-1.5	Hnrnph1
2.08398e-18	0.402518	0.974	0.878	3.62487e-14	EpiSC-1.5	Timp3
2.48518e-18	0.316817	0.922	0.807	4.32273e-14	EpiSC-1.5	Bicc1
3.00603e-18	0.298376	0.925	0.8	5.22869e-14	EpiSC-1.5	Heg1
8.92359e-18	0.286482	0.928	0.826	1.55217e-13	EpiSC-1.5	Lsm5
9.08005e-18	0.35031	0.667	0.522	1.57938e-13	EpiSC-1.5	Cnot6
1.10384e-17	0.299913	0.98	0.886	1.92002e-13	EpiSC-1.5	Pgk1
1.87431e-17	0.275412	0.827	0.698	3.26018e-13	EpiSC-1.5	Csde1
2.03113e-17	0.258071	0.984	0.951	3.53296e-13	EpiSC-1.5	Mrpl52
2.3564e-17	0.31645	0.827	0.591	4.09873e-13	EpiSC-1.5	Cxcl5
1.08869e-16	0.334993	0.575	0.404	1.89367e-12	EpiSC-1.5	Ddx17
1.78094e-16	0.267113	0.83	0.712	3.09776e-12	EpiSC-1.5	Clic4
1.96418e-16	0.29828	0.967	0.889	3.41649e-12	EpiSC-1.5	Cbx3
8.94635e-16	0.35663	0.562	0.42	1.55613e-11	EpiSC-1.5	Gfpt1
1.22473e-15	0.311437	0.958	0.868	2.13029e-11	EpiSC-1.5	Calu
1.76785e-15	0.262467	1	1	3.07499e-11	EpiSC-1.5	Crip1
2.10949e-15	0.325429	0.65	0.512	3.66924e-11	EpiSC-1.5	Ryk
4.96632e-15	0.285118	0.951	0.868	8.63841e-11	EpiSC-1.5	Rpn1
6.64474e-15	0.298232	0.859	0.709	1.15579e-10	EpiSC-1.5	Ahnak
6.71175e-15	0.250201	0.948	0.864	1.16744e-10	EpiSC-1.5	Eif5b
9.62905e-15	0.391125	0.693	0.548	1.67488e-10	EpiSC-1.5	Adgrd1
1.96617e-14	0.327615	0.601	0.466	3.41996e-10	EpiSC-1.5	Ptprs
4.03838e-14	0.296109	0.729	0.63	7.02436e-10	EpiSC-1.5	Wnk1
4.15631e-14	0.256533	0.807	0.69	7.22948e-10	EpiSC-1.5	Pfdn4
5.16196e-14	0.303322	0.353	0.196	8.97872e-10	EpiSC-1.5	Vegfa
5.93109e-14	0.414878	0.435	0.259	1.03165e-09	EpiSC-1.5	Top2a
6.02928e-14	0.288598	0.82	0.695	1.04873e-09	EpiSC-1.5	Loxl2
6.54506e-14	0.287615	0.605	0.39	1.13845e-09	EpiSC-1.5	Pclaf
6.97896e-14	0.294694	0.52	0.367	1.21392e-09	EpiSC-1.5	Tead1
1.17316e-13	0.311526	0.598	0.47	2.0406e-09	EpiSC-1.5	Sod1
1.56917e-13	0.323219	0.569	0.394	2.72941e-09	EpiSC-1.5	Adamts1
1.86603e-13	0.426044	0.464	0.302	3.24578e-09	EpiSC-1.5	Lgi2
1.94892e-13	0.311172	0.611	0.495	3.38996e-09	EpiSC-1.5	Pabpc4
4.11767e-13	0.266011	0.539	0.389	7.16228e-09	EpiSC-1.5	Mapk1ip1l
8.09398e-13	0.272135	0.755	0.685	1.40787e-08	EpiSC-1.5	Pbx1
1.63403e-12	0.306112	0.637	0.531	2.84223e-08	EpiSC-1.5	Alyref
3.13745e-12	0.302049	0.621	0.507	5.45727e-08	EpiSC-1.5	Ywhag
4.074e-12	0.288011	0.683	0.602	7.08632e-08	EpiSC-1.5	Lsm8
5.63744e-12	0.305943	0.641	0.513	9.80577e-08	EpiSC-1.5	Ccdc34
6.22e-12	0.271445	0.523	0.389	1.08191e-07	EpiSC-1.5	Cand1
1.14035e-11	0.288368	0.569	0.443	1.98352e-07	EpiSC-1.5	Fndc3b
1.85397e-11	0.342409	0.297	0.152	3.22479e-07	EpiSC-1.5	Hist1h2ap
2.54579e-11	0.29185	0.588	0.46	4.42815e-07	EpiSC-1.5	Cdh2
3.70776e-11	0.270503	0.654	0.55	6.44929e-07	EpiSC-1.5	Tnrc6a
3.74562e-11	0.261795	0.559	0.377	6.51514e-07	EpiSC-1.5	Tnc
5.62414e-11	0.265631	0.559	0.416	9.78262e-07	EpiSC-1.5	Osmr
8.42971e-11	0.250519	0.526	0.39	1.46626e-06	EpiSC-1.5	Igf2r
1.74213e-10	0.276388	0.912	0.765	3.03026e-06	EpiSC-1.5	Egr1
1.94997e-10	0.293913	0.634	0.56	3.39177e-06	EpiSC-1.5	Snhg6
2.71232e-10	0.251847	0.467	0.329	4.71781e-06	EpiSC-1.5	Ptgfrn
3.00578e-10	0.422203	0.471	0.323	5.22826e-06	EpiSC-1.5	Gm42418
4.67473e-10	0.31147	0.585	0.479	8.13123e-06	EpiSC-1.5	Zmiz1
4.8853e-10	0.26681	0.575	0.477	8.49748e-06	EpiSC-1.5	Trip12
5.28024e-10	0.25347	0.575	0.455	9.18444e-06	EpiSC-1.5	Myh9
5.49054e-10	0.277507	0.556	0.451	9.55025e-06	EpiSC-1.5	Mcl1
7.61382e-10	0.260328	0.83	0.744	1.32435e-05	EpiSC-1.5	Wnt4
8.28412e-10	0.261635	0.611	0.524	1.44094e-05	EpiSC-1.5	Tardbp
2.063e-09	0.311338	0.644	0.545	3.58838e-05	EpiSC-1.5	S100a4
7.74422e-09	0.273687	0.676	0.628	0.000134703	EpiSC-1.5	Cltc
1.57158e-08	0.327169	0.533	0.416	0.00027336	EpiSC-1.5	Tgfbi
1.03561e-07	0.256065	0.618	0.535	0.00180134	EpiSC-1.5	Il1r1
3.00787e-07	0.281126	0.513	0.397	0.00523189	EpiSC-1.5	Lpl
4.9057e-06	0.260279	0.497	0.409	0.0853298	EpiSC-1.5	Tnfaip2
1.17908e-05	0.286655	0.317	0.221	0.20509	EpiSC-1.5	Il6
0	2.29829	0.953	0.152	0	EpiSC-7	Krt7
0	2.24603	0.982	0.243	0	EpiSC-7	Krt18
0	1.28736	0.741	0.066	0	EpiSC-7	Tm4sf5
0	0.822074	0.529	0.016	0	EpiSC-7	Chst4
2.48865e-306	0.700592	0.514	0.015	4.32876e-302	EpiSC-7	Unc45b
3.57731e-272	1.89639	0.786	0.126	6.22238e-268	EpiSC-7	Myl7
5.05561e-269	2.39467	1	0.43	8.79372e-265	EpiSC-7	Msln
1.67938e-265	0.790411	0.586	0.044	2.92111e-261	EpiSC-7	Myo5b
3.17632e-265	1.68594	0.946	0.247	5.52488e-261	EpiSC-7	Cystm1
1.46368e-262	0.707886	0.57	0.04	2.54593e-258	EpiSC-7	Muc16
1.49822e-257	1.23357	0.829	0.16	2.60601e-253	EpiSC-7	Slc39a8
8.09349e-255	0.965876	0.791	0.124	1.40778e-250	EpiSC-7	Tspan8
1.45175e-254	0.578315	0.541	0.036	2.52518e-250	EpiSC-7	Lmo7
1.56236e-249	1.85023	0.784	0.134	2.71757e-245	EpiSC-7	Krt14
1.96044e-246	0.846286	0.662	0.079	3.40999e-242	EpiSC-7	Prr15l
1.65299e-201	0.52023	0.354	0.012	2.87521e-197	EpiSC-7	Bst1
3.93365e-201	1.14979	0.775	0.188	6.84219e-197	EpiSC-7	Bcam
1.99033e-198	0.736856	0.712	0.135	3.46198e-194	EpiSC-7	Dpp4
7.11516e-197	0.666673	0.547	0.062	1.23761e-192	EpiSC-7	Perp
8.06426e-195	1.33815	0.863	0.245	1.4027e-190	EpiSC-7	Hpgd
1.0791e-194	1.01968	0.946	0.368	1.87698e-190	EpiSC-7	Spint2
1.91368e-194	1.01623	0.874	0.255	3.32866e-190	EpiSC-7	Cd200
1.22705e-193	1.65006	0.977	0.477	2.13433e-189	EpiSC-7	Krt8
2.51292e-193	0.368491	0.295	0.004	4.37098e-189	EpiSC-7	Smim22
8.14746e-193	1.60191	0.986	0.622	1.41717e-188	EpiSC-7	Cpe
2.63212e-192	0.377135	0.304	0.006	4.57831e-188	EpiSC-7	Slc23a3
1.30133e-191	1.45423	0.993	0.502	2.26353e-187	EpiSC-7	Upk1b
2.22355e-188	1.34235	0.937	0.383	3.86765e-184	EpiSC-7	Efemp1
2.85877e-188	1.48321	0.984	0.498	4.97254e-184	EpiSC-7	Upk3b
4.05585e-186	1.1855	0.991	0.567	7.05475e-182	EpiSC-7	Gpm6a
8.68391e-183	0.836024	0.755	0.169	1.51048e-178	EpiSC-7	Il18r1
3.78126e-182	1.23348	0.991	0.686	6.57713e-178	EpiSC-7	Ezr
1.06482e-180	1.04631	0.905	0.367	1.85214e-176	EpiSC-7	Alad
6.28623e-174	0.722132	0.556	0.082	1.09343e-169	EpiSC-7	Tspan15
7.47373e-173	1.58809	0.982	0.544	1.29998e-168	EpiSC-7	Krt19
9.25142e-173	1.26721	0.968	0.564	1.60919e-168	EpiSC-7	Laptm4b
4.77823e-167	0.904636	0.892	0.337	8.31126e-163	EpiSC-7	Lsr
2.38724e-166	0.845231	0.671	0.149	4.15237e-162	EpiSC-7	Bace2
6.68325e-164	0.772034	0.396	0.033	1.16248e-159	EpiSC-7	Clic3
3.97463e-162	1.04843	0.876	0.289	6.91347e-158	EpiSC-7	Cldn15
3.47943e-154	1.12732	0.626	0.132	6.05211e-150	EpiSC-7	Chil1
1.01219e-152	0.622194	0.514	0.076	1.76061e-148	EpiSC-7	Lgals2
9.10441e-151	0.512847	0.259	0.007	1.58362e-146	EpiSC-7	AU021092
6.36794e-149	0.957073	0.732	0.196	1.10764e-144	EpiSC-7	Prr15
9.48404e-147	0.806285	0.376	0.034	1.64965e-142	EpiSC-7	Ckmt1
5.38616e-146	1.23078	0.995	0.845	9.36868e-142	EpiSC-7	H2-K1
1.93353e-145	1.05665	1	1	3.36318e-141	EpiSC-7	Crip1
2.2182e-144	0.970784	0.286	0.014	3.85833e-140	EpiSC-7	Cst9
3.51249e-143	0.749929	0.671	0.164	6.10963e-139	EpiSC-7	Gsta4
4.0174e-143	0.798009	0.874	0.341	6.98787e-139	EpiSC-7	Pkhd1l1
4.46931e-143	0.968681	0.932	0.427	7.77392e-139	EpiSC-7	Smpd3
1.50199e-141	0.458719	0.423	0.051	2.61256e-137	EpiSC-7	Crym
2.55192e-140	0.55528	0.354	0.031	4.43882e-136	EpiSC-7	Plet1
2.56258e-140	1.031	0.993	0.914	4.45735e-136	EpiSC-7	Ly6e
4.68775e-137	0.622346	0.381	0.041	8.15387e-133	EpiSC-7	Cpn1
7.39822e-137	0.592215	0.543	0.102	1.28685e-132	EpiSC-7	Prss12
1.7995e-136	1.00474	0.998	0.711	3.13005e-132	EpiSC-7	Nkain4
1.91713e-135	0.480242	0.383	0.042	3.33466e-131	EpiSC-7	Ppfibp2
7.04913e-135	0.931742	0.995	0.837	1.22613e-130	EpiSC-7	Slc9a3r1
1.65277e-134	0.826212	0.89	0.415	2.87483e-130	EpiSC-7	Esam
5.36588e-134	1.11419	0.995	0.928	9.33341e-130	EpiSC-7	H2-D1
5.70264e-130	0.863628	0.971	0.735	9.91918e-126	EpiSC-7	Aplp2
4.91606e-127	1.3985	0.986	0.772	8.55099e-123	EpiSC-7	Lgals7
5.32449e-127	1.106	0.993	0.856	9.26142e-123	EpiSC-7	Ifi27l2a
3.86165e-124	0.913752	0.827	0.335	6.71696e-120	EpiSC-7	Rspo1
3.49877e-122	0.751679	0.982	0.747	6.08576e-118	EpiSC-7	Tapbp
6.64794e-122	0.594172	0.653	0.173	1.15634e-117	EpiSC-7	6820408C15Rik
4.34357e-119	0.766445	0.941	0.596	7.55521e-115	EpiSC-7	Cd2ap
8.87268e-119	0.534371	0.543	0.119	1.54331e-114	EpiSC-7	Chchd10
1.04748e-117	0.899358	0.998	0.945	1.82198e-113	EpiSC-7	Mgst1
1.05521e-117	0.708847	0.982	0.818	1.83544e-113	EpiSC-7	Iscu
1.57224e-117	0.698072	0.736	0.249	2.73476e-113	EpiSC-7	Sema3c
1.87904e-117	0.563493	0.631	0.176	3.2684e-113	EpiSC-7	Arhgap18
5.55687e-116	0.606035	0.676	0.215	9.66562e-112	EpiSC-7	Golm1
1.68968e-115	0.280144	0.266	0.019	2.93903e-111	EpiSC-7	Krtcap3
3.65291e-115	0.955619	0.306	0.03	6.35387e-111	EpiSC-7	Slurp1
8.97772e-113	0.826092	0.766	0.287	1.56158e-108	EpiSC-7	Anxa8
6.41451e-112	0.556831	0.572	0.145	1.11574e-107	EpiSC-7	Espn
1.22312e-111	0.362049	0.3	0.029	2.1275e-107	EpiSC-7	Itga7
1.81056e-110	0.959684	1	0.936	3.14929e-106	EpiSC-7	Igfbp6
7.36293e-110	0.736002	0.885	0.497	1.28071e-105	EpiSC-7	Tmem98
1.43969e-109	0.567082	0.554	0.14	2.50419e-105	EpiSC-7	Slc16a1
1.7169e-109	1.01427	0.984	0.83	2.98638e-105	EpiSC-7	Tm4sf1
3.19866e-108	0.444838	0.493	0.104	5.56375e-104	EpiSC-7	Il17re
9.5048e-108	0.918149	0.946	0.713	1.65327e-103	EpiSC-7	Acaa2
1.15567e-107	0.309704	0.347	0.045	2.01017e-103	EpiSC-7	Lama5
9.38886e-107	0.433355	0.428	0.076	1.6331e-102	EpiSC-7	Limch1
1.4447e-106	0.76198	0.838	0.372	2.51291e-102	EpiSC-7	Col4a1
4.7865e-106	0.503585	0.597	0.162	8.32564e-102	EpiSC-7	Smtnl2
1.2945e-105	0.34896	0.367	0.053	2.25166e-101	EpiSC-7	Ppm1n
1.9618e-105	0.551422	1	0.991	3.41236e-101	EpiSC-7	Cyb5a
4.78578e-105	0.325771	0.288	0.029	8.32439e-101	EpiSC-7	Agmat
2.31095e-103	1.18353	0.755	0.345	4.01967e-99	EpiSC-7	C1qtnf12
2.80507e-103	0.729363	0.896	0.455	4.87914e-99	EpiSC-7	Lrrn4
1.97314e-102	0.362234	0.385	0.062	3.43208e-98	EpiSC-7	Bicdl1
1.52521e-101	0.764926	0.975	0.746	2.65294e-97	EpiSC-7	Anxa3
2.21661e-101	0.731974	0.986	0.857	3.85557e-97	EpiSC-7	Creg1
3.1092e-100	0.71434	0.989	0.827	5.40814e-96	EpiSC-7	Smim1
5.30405e-100	0.946452	0.964	0.764	9.22587e-96	EpiSC-7	Crip2
8.10033e-100	0.73813	0.811	0.404	1.40897e-95	EpiSC-7	Ucp2
3.90144e-98	0.39749	0.43	0.085	6.78617e-94	EpiSC-7	Mpzl2
7.64814e-98	0.475854	0.538	0.141	1.33032e-93	EpiSC-7	Rab6b
1.36986e-96	0.628786	0.865	0.456	2.38273e-92	EpiSC-7	Cd82
2.89607e-96	0.35152	0.291	0.034	5.03743e-92	EpiSC-7	Nkx2-9
4.73914e-94	0.625037	0.811	0.365	8.24326e-90	EpiSC-7	Tmem151a
7.22438e-94	0.822838	0.806	0.425	1.25661e-89	EpiSC-7	Arhgef12
5.37238e-93	0.63835	0.982	0.817	9.34472e-89	EpiSC-7	Cd151
2.04634e-92	0.867937	0.858	0.545	3.5594e-88	EpiSC-7	Gm20186
7.17331e-92	0.506532	0.586	0.185	1.24773e-87	EpiSC-7	Slc31a2
3.01406e-91	0.612223	0.791	0.387	5.24265e-87	EpiSC-7	Gabarapl1
3.43788e-90	0.286229	0.295	0.038	5.97984e-86	EpiSC-7	Ccdc92
1.31551e-88	0.50712	0.993	0.937	2.28821e-84	EpiSC-7	Vamp8
6.90707e-88	0.731197	0.75	0.312	1.20142e-83	EpiSC-7	Cldn3
7.52575e-88	0.557569	0.73	0.299	1.30903e-83	EpiSC-7	Il18
1.22572e-87	0.611903	0.964	0.788	2.13201e-83	EpiSC-7	Dync1i2
1.97157e-87	0.742643	1	0.993	3.42936e-83	EpiSC-7	B2m
4.45431e-87	0.56905	0.986	0.941	7.74782e-83	EpiSC-7	Cyb5r3
4.76868e-87	0.569854	0.748	0.33	8.29465e-83	EpiSC-7	Daglb
6.52451e-87	1.12242	0.637	0.248	1.13487e-82	EpiSC-7	1500015O10Rik
6.51186e-86	0.724918	0.876	0.571	1.13267e-81	EpiSC-7	Lmo4
8.74808e-86	0.524989	0.764	0.346	1.52164e-81	EpiSC-7	Tpd52
9.15292e-86	0.554259	0.516	0.148	1.59206e-81	EpiSC-7	Shisa8
1.01041e-85	0.499049	0.502	0.136	1.7575e-81	EpiSC-7	Slco2a1
5.75901e-85	0.473005	0.59	0.192	1.00172e-80	EpiSC-7	Palmd
8.11384e-85	0.763872	0.793	0.395	1.41132e-80	EpiSC-7	C2
1.36861e-84	0.284722	0.309	0.046	2.38056e-80	EpiSC-7	Vtcn1
1.432e-84	0.70559	0.741	0.34	2.49082e-80	EpiSC-7	Sulf1
1.14207e-83	0.347603	0.432	0.099	1.98652e-79	EpiSC-7	Spata13
4.53131e-83	0.253326	0.275	0.036	7.88176e-79	EpiSC-7	Megf6
4.27038e-82	0.337822	0.441	0.105	7.42791e-78	EpiSC-7	Shtn1
3.00108e-81	0.558367	0.761	0.361	5.22007e-77	EpiSC-7	Man1a
1.50524e-80	0.477495	0.541	0.168	2.61822e-76	EpiSC-7	Ppl
3.0233e-80	0.475421	0.998	0.996	5.25873e-76	EpiSC-7	Tspo
3.22112e-80	1.00327	0.795	0.442	5.60282e-76	EpiSC-7	Itm2a
4.01248e-79	0.593431	0.696	0.293	6.97931e-75	EpiSC-7	Rnf128
6.8382e-79	0.677345	0.905	0.626	1.18944e-74	EpiSC-7	Card19
8.76639e-79	0.491241	0.475	0.134	1.52483e-74	EpiSC-7	Mapk13
1.88482e-78	0.483932	1	0.994	3.27845e-74	EpiSC-7	Capns1
2.07577e-78	1.03593	0.991	0.859	3.6106e-74	EpiSC-7	Dmkn
2.38591e-78	1.17878	0.962	0.782	4.15006e-74	EpiSC-7	C3
7.57574e-77	0.368378	0.417	0.102	1.31772e-72	EpiSC-7	Lrrc1
2.13303e-76	0.379948	0.473	0.131	3.71019e-72	EpiSC-7	Cers4
3.98053e-76	1.14943	0.529	0.168	6.92373e-72	EpiSC-7	Igfbp5
4.93044e-76	0.439044	0.66	0.26	8.576e-72	EpiSC-7	Zfp579
6.83736e-75	0.941331	0.536	0.185	1.18929e-70	EpiSC-7	Sfn
6.90771e-75	0.492352	0.556	0.189	1.20153e-70	EpiSC-7	Sema3d
1.94887e-74	0.322737	0.345	0.069	3.38987e-70	EpiSC-7	Stom
5.38745e-74	0.521779	1	0.997	9.37093e-70	EpiSC-7	Cst3
1.44359e-73	0.60007	0.811	0.457	2.51098e-69	EpiSC-7	Folr1
2.27634e-73	0.388809	0.405	0.099	3.95946e-69	EpiSC-7	Ano1
2.98961e-73	0.347372	0.282	0.045	5.20012e-69	EpiSC-7	Gipc2
1.01935e-72	0.546208	0.775	0.43	1.77306e-68	EpiSC-7	Slc48a1
8.35747e-72	0.442272	0.568	0.21	1.4537e-67	EpiSC-7	Eml2
1.41499e-71	0.280474	0.36	0.078	2.46123e-67	EpiSC-7	Sox6
1.88726e-70	0.412536	0.577	0.211	3.2827e-66	EpiSC-7	Bnc1
6.86e-70	0.519691	0.953	0.79	1.19323e-65	EpiSC-7	Zfand6
8.98684e-70	0.573001	0.691	0.328	1.56317e-65	EpiSC-7	Rbm28
3.61463e-69	0.792265	0.809	0.49	6.28729e-65	EpiSC-7	Gstm1
2.00199e-68	0.356383	0.459	0.135	3.48226e-64	EpiSC-7	Rab27b
2.87228e-68	0.444553	0.561	0.2	4.99604e-64	EpiSC-7	Cyp2s1
7.3949e-68	0.333991	0.396	0.1	1.28627e-63	EpiSC-7	Rhpn2
1.19765e-67	0.28105	0.264	0.042	2.08318e-63	EpiSC-7	Ifi27l2b
1.83765e-67	0.596193	0.896	0.624	3.1964e-63	EpiSC-7	F11r
1.06593e-66	0.644459	0.829	0.487	1.85409e-62	EpiSC-7	Gbp2
1.47711e-66	0.584155	0.779	0.439	2.56929e-62	EpiSC-7	Gja1
3.55715e-66	0.582003	0.995	0.977	6.18731e-62	EpiSC-7	Prr13
5.62825e-66	0.329417	0.399	0.104	9.78977e-62	EpiSC-7	Nrp2
7.38262e-66	0.428815	0.635	0.263	1.28413e-61	EpiSC-7	Col4a2
1.09283e-65	0.396899	0.518	0.177	1.90086e-61	EpiSC-7	Crim1
1.84795e-65	0.386965	0.405	0.109	3.21433e-61	EpiSC-7	Pkp3
8.84473e-65	0.354413	0.43	0.123	1.53845e-60	EpiSC-7	Adam33
2.71806e-64	0.801218	0.529	0.19	4.72779e-60	EpiSC-7	Prg4
3.32394e-64	0.287377	0.363	0.088	5.78166e-60	EpiSC-7	Myo18a
3.00069e-63	0.354582	0.484	0.158	5.21941e-59	EpiSC-7	Gnai1
3.31229e-63	0.570175	0.579	0.237	5.7614e-59	EpiSC-7	H2-Q7
6.62127e-63	0.479661	0.615	0.258	1.1517e-58	EpiSC-7	Mgll
2.23734e-62	0.55949	0.626	0.283	3.89164e-58	EpiSC-7	Pltp
2.32361e-62	0.351623	0.351	0.085	4.04168e-58	EpiSC-7	H2-Q6
1.37136e-61	0.427174	1	0.999	2.38535e-57	EpiSC-7	Itm2b
1.53737e-61	0.428257	0.592	0.243	2.67411e-57	EpiSC-7	Rtn1
1.58264e-61	0.480038	1	0.985	2.75285e-57	EpiSC-7	Ptgis
3.32729e-61	0.438509	0.696	0.341	5.78748e-57	EpiSC-7	Hacd4
6.04545e-61	0.477664	0.77	0.448	1.05155e-56	EpiSC-7	Slc38a1
1.75668e-60	0.409759	0.599	0.248	3.05557e-56	EpiSC-7	Jup
2.44771e-60	0.807296	0.869	0.574	4.25754e-56	EpiSC-7	Lgals3
3.27048e-60	0.484012	0.901	0.693	5.68868e-56	EpiSC-7	Ctnna1
3.80656e-60	0.311962	0.293	0.06	6.62113e-56	EpiSC-7	Podn
3.93106e-60	0.476104	0.705	0.357	6.83768e-56	EpiSC-7	Usp53
4.65757e-60	0.268123	0.309	0.068	8.10137e-56	EpiSC-7	Lrba
5.76562e-60	0.368284	0.565	0.224	1.00287e-55	EpiSC-7	Afdn
4.67829e-59	0.445127	0.556	0.221	8.13742e-55	EpiSC-7	Egln3
1.16914e-58	0.440129	0.98	0.853	2.03361e-54	EpiSC-7	Psme1
1.23782e-58	1.10239	0.847	0.639	2.15306e-54	EpiSC-7	Uap1
1.62805e-58	0.259831	0.306	0.068	2.83184e-54	EpiSC-7	Epb41l4a
2.52859e-58	0.519911	0.991	0.957	4.39824e-54	EpiSC-7	Gm12840
3.98013e-58	0.580891	0.833	0.553	6.92305e-54	EpiSC-7	Cxcl16
1.31868e-57	0.345441	0.45	0.149	2.29371e-53	EpiSC-7	Sytl1
1.51679e-57	0.347614	0.518	0.188	2.6383e-53	EpiSC-7	Cracr2b
1.92201e-57	0.586256	0.743	0.424	3.34315e-53	EpiSC-7	2200002D01Rik
2.35936e-57	0.440539	0.691	0.348	4.10387e-53	EpiSC-7	Tmem238
3.1025e-57	0.528187	0.845	0.553	5.3965e-53	EpiSC-7	Aldh1a2
3.30791e-57	0.380446	1	0.999	5.75378e-53	EpiSC-7	Cd81
2.01051e-56	0.430038	0.554	0.229	3.49708e-52	EpiSC-7	Cryl1
8.97947e-56	0.410774	0.998	0.995	1.56189e-51	EpiSC-7	Dbi
3.39763e-55	0.429944	0.682	0.354	5.90984e-51	EpiSC-7	Ifngr2
3.65264e-55	0.561979	0.903	0.697	6.35339e-51	EpiSC-7	Clic4
9.79152e-55	0.263674	0.34	0.089	1.70314e-50	EpiSC-7	Pard6b
1.28001e-54	0.433675	0.453	0.159	2.22645e-50	EpiSC-7	Itga6
1.45141e-54	0.3905	0.583	0.251	2.52458e-50	EpiSC-7	Plxna4
2.19709e-54	0.525099	0.948	0.719	3.82161e-50	EpiSC-7	Atp1b1
2.64187e-54	0.454239	1	0.977	4.59527e-50	EpiSC-7	Tmem176b
7.42021e-54	0.445205	0.784	0.48	1.29067e-49	EpiSC-7	Osbpl9
7.87332e-54	0.381314	0.637	0.3	1.36949e-49	EpiSC-7	Tns3
1.64579e-53	0.482851	0.653	0.345	2.8627e-49	EpiSC-7	Sil1
1.79488e-53	0.360812	0.532	0.214	3.12202e-49	EpiSC-7	Cyb561
5.46146e-53	0.428315	0.962	0.841	9.49966e-49	EpiSC-7	Aes
7.92803e-53	0.581979	0.784	0.477	1.379e-48	EpiSC-7	Tgm2
1.02213e-52	0.328389	0.367	0.108	1.77789e-48	EpiSC-7	Bcar3
1.66744e-52	0.427974	0.667	0.34	2.90034e-48	EpiSC-7	Cdh3
7.70165e-52	0.452849	0.671	0.348	1.33962e-47	EpiSC-7	Bicd1
9.38456e-52	0.368054	1	0.982	1.63235e-47	EpiSC-7	1810037I17Rik
1.2804e-51	0.262663	0.381	0.115	2.22713e-47	EpiSC-7	Plekhg5
1.48317e-51	0.543595	0.998	0.954	2.57982e-47	EpiSC-7	Timp2
2.41659e-51	0.506588	0.894	0.688	4.20341e-47	EpiSC-7	Oasl2
5.00284e-51	0.474271	0.858	0.575	8.70193e-47	EpiSC-7	Aldh1a1
5.7898e-51	0.277284	0.349	0.099	1.00708e-46	EpiSC-7	Cgnl1
1.34095e-50	0.591835	0.84	0.599	2.33244e-46	EpiSC-7	Aplp1
3.11757e-50	0.466213	0.863	0.551	5.4227e-46	EpiSC-7	Cd55
4.7785e-50	0.337206	0.414	0.142	8.31173e-46	EpiSC-7	St3gal6
7.07399e-50	0.26155	0.358	0.106	1.23045e-45	EpiSC-7	Chrd
1.51279e-49	0.607746	0.779	0.505	2.63135e-45	EpiSC-7	Prnp
2.09027e-49	0.410863	0.561	0.26	3.63582e-45	EpiSC-7	Mmd
5.66029e-49	0.42172	0.662	0.335	9.8455e-45	EpiSC-7	Hs3st1
7.55279e-49	0.653137	0.718	0.396	1.31373e-44	EpiSC-7	Cfb
8.92827e-49	0.421075	0.606	0.29	1.55298e-44	EpiSC-7	Csf1
1.32724e-48	0.401031	0.84	0.577	2.3086e-44	EpiSC-7	Stx7
2.98192e-48	0.287877	0.306	0.081	5.18675e-44	EpiSC-7	Fam84a
3.31883e-48	0.317124	0.468	0.181	5.77277e-44	EpiSC-7	Cobll1
1.75143e-47	0.625276	0.453	0.172	3.04643e-43	EpiSC-7	Gjb4
2.82558e-47	0.35606	0.995	0.97	4.91482e-43	EpiSC-7	Psme2
3.29184e-47	0.390615	0.703	0.403	5.72583e-43	EpiSC-7	Stk26
3.32423e-47	0.453329	0.824	0.542	5.78217e-43	EpiSC-7	Slc43a3
4.49823e-47	0.478174	0.795	0.505	7.82423e-43	EpiSC-7	H2-T23
5.9703e-47	0.425215	0.55	0.254	1.03847e-42	EpiSC-7	1190002N15Rik
6.44192e-47	0.433739	0.847	0.57	1.12051e-42	EpiSC-7	Syne2
7.95e-47	0.415421	0.82	0.528	1.38282e-42	EpiSC-7	Efna5
8.75628e-47	0.425218	0.946	0.766	1.52307e-42	EpiSC-7	Rbpms
2.43364e-46	0.355319	0.606	0.294	4.23308e-42	EpiSC-7	Pacsin2
4.64464e-46	0.357737	1	1	8.07888e-42	EpiSC-7	Bsg
6.11421e-46	0.44038	0.815	0.571	1.06351e-41	EpiSC-7	Ifnar2
1.58199e-45	0.353655	0.491	0.203	2.75172e-41	EpiSC-7	Slc4a4
2.87e-45	0.490687	0.946	0.817	4.99208e-41	EpiSC-7	Pdpn
1.28823e-44	0.415939	0.732	0.436	2.24075e-40	EpiSC-7	2010111I01Rik
2.80473e-44	0.457233	0.851	0.646	4.87854e-40	EpiSC-7	Plpp1
6.25535e-44	0.44664	0.959	0.856	1.08805e-39	EpiSC-7	Taldo1
6.95398e-44	0.545886	0.579	0.283	1.20958e-39	EpiSC-7	Ccnd1
8.84394e-44	0.456255	0.941	0.775	1.53831e-39	EpiSC-7	Ptgs1
8.89537e-44	0.637801	0.874	0.665	1.54726e-39	EpiSC-7	Cfh
2.20772e-43	0.375782	0.637	0.349	3.84011e-39	EpiSC-7	Wwc2
2.43023e-43	0.456786	0.903	0.74	4.22714e-39	EpiSC-7	Rpp25
4.50534e-43	0.565895	0.926	0.805	7.83659e-39	EpiSC-7	Hist1h2bc
5.31468e-43	0.521125	0.468	0.191	9.24435e-39	EpiSC-7	Wfdc1
6.62117e-43	0.421481	0.712	0.434	1.15169e-38	EpiSC-7	Acadm
7.36262e-43	0.276802	0.45	0.175	1.28065e-38	EpiSC-7	Gata4
1.72716e-42	0.41067	0.986	0.92	3.00422e-38	EpiSC-7	Cd9
2.11457e-42	0.471085	0.937	0.752	3.67808e-38	EpiSC-7	Irf7
7.47636e-42	0.414715	0.8	0.558	1.30044e-37	EpiSC-7	Tprgl
1.0782e-41	0.50171	0.917	0.762	1.87542e-37	EpiSC-7	Rnase4
1.42542e-41	0.304333	0.473	0.199	2.47937e-37	EpiSC-7	Dtx2
2.60253e-41	0.421411	0.714	0.429	4.52684e-37	EpiSC-7	Kiz
2.64205e-41	0.337157	0.293	0.085	4.59558e-37	EpiSC-7	Fam180a
2.77871e-41	0.381993	0.707	0.436	4.83329e-37	EpiSC-7	Ddr1
1.92177e-40	0.333753	0.973	0.928	3.34272e-36	EpiSC-7	Ndufa1
3.84887e-40	0.393053	0.64	0.347	6.69472e-36	EpiSC-7	Tbx18
4.76079e-40	0.41457	0.881	0.649	8.28092e-36	EpiSC-7	Dab2
7.21003e-40	0.264663	0.419	0.16	1.25411e-35	EpiSC-7	Gcnt2
7.31513e-40	0.40525	0.885	0.704	1.27239e-35	EpiSC-7	Gsr
8.57108e-40	0.9724	0.971	0.891	1.49085e-35	EpiSC-7	Mt1
1.06878e-39	0.283242	0.491	0.213	1.85904e-35	EpiSC-7	Mbp
1.49101e-39	0.31259	1	0.999	2.59347e-35	EpiSC-7	Atpif1
5.13564e-39	0.272866	0.381	0.142	8.93293e-35	EpiSC-7	Pawr
8.09492e-39	0.416758	0.75	0.504	1.40803e-34	EpiSC-7	Sh3glb2
9.62704e-39	0.329038	0.286	0.084	1.67453e-34	EpiSC-7	Serpinb5
1.85117e-38	0.318633	0.432	0.18	3.21993e-34	EpiSC-7	Zfp385a
2.18708e-38	0.253061	0.345	0.119	3.80421e-34	EpiSC-7	AI661453
3.04218e-38	0.25715	0.403	0.155	5.29157e-34	EpiSC-7	Stap2
1.20971e-37	0.360801	0.779	0.537	2.10416e-33	EpiSC-7	Ninj1
1.27032e-37	0.259768	0.444	0.185	2.20959e-33	EpiSC-7	Prkcz
1.29966e-37	0.381869	0.831	0.626	2.26064e-33	EpiSC-7	Dctn6
2.7142e-37	0.356991	0.887	0.729	4.72108e-33	EpiSC-7	Cdk2ap2
4.3688e-37	0.374928	0.714	0.476	7.59909e-33	EpiSC-7	Rnf11
6.29826e-37	0.324534	0.57	0.29	1.09552e-32	EpiSC-7	Psmb9
7.3377e-37	0.58574	0.691	0.43	1.27632e-32	EpiSC-7	Gpc3
7.46715e-37	0.346866	0.315	0.105	1.29884e-32	EpiSC-7	Nnat
7.74595e-37	0.37722	0.822	0.633	1.34733e-32	EpiSC-7	Adk
2.53137e-36	0.302663	0.534	0.264	4.40306e-32	EpiSC-7	Zcchc3
3.13069e-36	0.256198	0.459	0.192	5.44552e-32	EpiSC-7	Thbd
3.8835e-36	0.385526	0.815	0.613	6.75496e-32	EpiSC-7	Dhrs4
5.0952e-36	1.32971	0.795	0.696	8.8626e-32	EpiSC-7	Rarres2
9.92968e-36	0.350309	0.989	0.946	1.72717e-31	EpiSC-7	Tmem176a
1.27313e-35	0.989644	0.849	0.708	2.21448e-31	EpiSC-7	Mt2
2.09989e-35	0.306949	0.439	0.197	3.65254e-31	EpiSC-7	Arhgef5
3.62712e-35	0.27321	0.36	0.138	6.30901e-31	EpiSC-7	Map3k6
8.13384e-35	0.303511	0.516	0.258	1.4148e-30	EpiSC-7	Arsb
8.59437e-35	0.665018	0.631	0.373	1.4949e-30	EpiSC-7	Has1
1.49497e-34	0.304762	0.541	0.278	2.60036e-30	EpiSC-7	Plekhb2
1.60137e-34	0.319097	0.955	0.883	2.78542e-30	EpiSC-7	Ptp4a2
3.12605e-34	0.332045	0.914	0.763	5.43745e-30	EpiSC-7	Sdf4
3.55387e-34	0.256213	0.327	0.117	6.18159e-30	EpiSC-7	Gch1
4.60824e-34	0.397178	0.759	0.495	8.01558e-30	EpiSC-7	Basp1
5.50965e-34	0.400942	0.833	0.635	9.58348e-30	EpiSC-7	Ube2l6
7.34834e-34	0.272697	0.291	0.097	1.27817e-29	EpiSC-7	Klhdc8a
1.23737e-33	0.383247	0.89	0.774	2.15228e-29	EpiSC-7	Syngr2
1.33091e-33	0.420566	0.757	0.515	2.31499e-29	EpiSC-7	Ahnak2
1.40803e-33	0.321741	0.635	0.373	2.44913e-29	EpiSC-7	Gpsm3
1.56163e-33	0.325893	0.755	0.523	2.7163e-29	EpiSC-7	March2
2.18429e-33	0.335445	0.977	0.944	3.79936e-29	EpiSC-7	Sh3glb1
3.86873e-33	0.323343	0.856	0.627	6.72927e-29	EpiSC-7	Mat2b
5.16866e-33	0.309752	0.716	0.474	8.99036e-29	EpiSC-7	Lrp10
6.03845e-33	0.390989	0.554	0.292	1.05033e-28	EpiSC-7	Ackr3
6.49498e-33	0.55801	0.635	0.404	1.12974e-28	EpiSC-7	Tinagl1
7.09797e-33	0.268845	0.989	0.978	1.23462e-28	EpiSC-7	Smdt1
9.89891e-33	0.333368	0.977	0.955	1.72182e-28	EpiSC-7	Jpt1
9.93206e-33	0.4889	0.878	0.762	1.72758e-28	EpiSC-7	Elovl1
1.03229e-32	0.324623	0.971	0.875	1.79556e-28	EpiSC-7	Myl12b
1.94453e-32	0.386378	0.806	0.598	3.38232e-28	EpiSC-7	H2-T22
2.72817e-32	0.328547	0.748	0.513	4.74538e-28	EpiSC-7	Ptprf
2.75412e-32	0.250206	0.435	0.194	4.79051e-28	EpiSC-7	Kank1
2.81299e-32	0.448282	0.595	0.35	4.89291e-28	EpiSC-7	Abcb1b
2.9447e-32	0.357876	0.833	0.609	5.12201e-28	EpiSC-7	Ncoa4
4.73787e-32	0.289609	0.561	0.299	8.24105e-28	EpiSC-7	Mindy2
4.94598e-32	0.286484	0.423	0.19	8.60304e-28	EpiSC-7	Parvb
5.3829e-32	0.450013	0.358	0.145	9.36301e-28	EpiSC-7	Trem2
6.29124e-32	0.331882	0.883	0.758	1.0943e-27	EpiSC-7	Tax1bp1
6.39462e-32	0.334862	0.689	0.446	1.11228e-27	EpiSC-7	Twsg1
2.57145e-31	0.390426	0.788	0.585	4.47279e-27	EpiSC-7	Serpinb6b
2.8664e-31	0.313433	0.428	0.199	4.98582e-27	EpiSC-7	Rabgap1l
3.62887e-31	0.292677	1	0.991	6.31205e-27	EpiSC-7	Cavin3
8.53998e-31	0.340262	0.586	0.34	1.48544e-26	EpiSC-7	Mgst3
1.26995e-30	0.419713	0.946	0.817	2.20895e-26	EpiSC-7	Sdc4
2.16724e-30	0.327128	1	0.999	3.7697e-26	EpiSC-7	S100a6
2.24677e-30	0.413254	0.311	0.115	3.90804e-26	EpiSC-7	Gng13
2.51223e-30	0.313704	0.703	0.478	4.36977e-26	EpiSC-7	Arhgap5
3.43781e-30	0.269603	0.579	0.321	5.97972e-26	EpiSC-7	Fah
3.46666e-30	0.384171	0.914	0.827	6.02991e-26	EpiSC-7	Cmtm7
3.73348e-30	0.276324	0.441	0.211	6.49402e-26	EpiSC-7	Fam110a
4.83025e-30	0.285619	0.768	0.533	8.40174e-26	EpiSC-7	Ilvbl
4.99905e-30	0.291077	1	0.994	8.69535e-26	EpiSC-7	Emp3
8.63519e-30	0.287645	0.998	0.992	1.50201e-25	EpiSC-7	H3f3a
1.02595e-29	0.263876	0.43	0.202	1.78454e-25	EpiSC-7	Rbm47
1.3677e-29	0.273119	0.428	0.199	2.37898e-25	EpiSC-7	Tpbgl
2.36458e-29	0.335205	0.793	0.574	4.11294e-25	EpiSC-7	Arhgap29
2.63182e-29	0.311824	0.525	0.279	4.57778e-25	EpiSC-7	Il18bp
2.69532e-29	0.285938	0.671	0.425	4.68824e-25	EpiSC-7	Cpne3
3.45806e-29	0.264638	0.396	0.181	6.01496e-25	EpiSC-7	Hip1
5.4956e-29	0.349733	0.718	0.489	9.55905e-25	EpiSC-7	Rbbp8
1.17178e-28	0.252774	0.441	0.215	2.03819e-24	EpiSC-7	Ctf1
1.18918e-28	0.414632	0.755	0.553	2.06845e-24	EpiSC-7	Avpi1
1.20042e-28	0.394673	0.896	0.779	2.08802e-24	EpiSC-7	Lgals3bp
4.51683e-28	0.354812	0.989	0.978	7.85657e-24	EpiSC-7	Pcolce
5.33515e-28	0.332263	0.775	0.584	9.27997e-24	EpiSC-7	Gltp
7.26899e-28	0.579227	0.561	0.306	1.26437e-23	EpiSC-7	Angptl7
9.35271e-28	0.298384	0.66	0.434	1.62681e-23	EpiSC-7	Chmp6
1.63966e-27	0.331729	0.795	0.612	2.85203e-23	EpiSC-7	Lgals9
1.76889e-27	0.450605	0.865	0.683	3.07681e-23	EpiSC-7	Sbsn
3.13822e-27	0.292346	0.471	0.246	5.45862e-23	EpiSC-7	Net1
4.0707e-27	0.334232	0.432	0.215	7.08058e-23	EpiSC-7	Txnip
5.47932e-27	0.283311	0.599	0.37	9.53073e-23	EpiSC-7	Nbeal1
7.36753e-27	0.262741	0.439	0.214	1.28151e-22	EpiSC-7	H2-Q4
8.32684e-27	0.328821	0.881	0.724	1.44837e-22	EpiSC-7	Cavin1
9.16267e-27	0.269976	0.475	0.257	1.59375e-22	EpiSC-7	Mindy3
2.36722e-26	0.361519	0.565	0.321	4.11755e-22	EpiSC-7	Rasl11a
6.82404e-26	0.276298	0.583	0.364	1.18697e-21	EpiSC-7	1600012H06Rik
6.84774e-26	0.28375	0.948	0.796	1.1911e-21	EpiSC-7	Serpinb1a
6.94652e-26	0.293332	0.995	0.972	1.20828e-21	EpiSC-7	Cryab
7.58154e-26	0.384788	0.878	0.689	1.31873e-21	EpiSC-7	Tubb4b
9.74788e-26	0.302161	0.887	0.727	1.69555e-21	EpiSC-7	Cd34
1.00083e-25	0.2893	0.705	0.479	1.74084e-21	EpiSC-7	Adam10
1.14456e-25	0.364176	0.836	0.691	1.99084e-21	EpiSC-7	Cltb
1.22948e-25	0.288174	0.986	0.983	2.13857e-21	EpiSC-7	Rhoa
1.26983e-25	0.344025	0.486	0.262	2.20874e-21	EpiSC-7	Ddit4l
2.38037e-25	0.254229	1	0.998	4.14041e-21	EpiSC-7	Laptm4a
2.62376e-25	0.318591	0.441	0.23	4.56376e-21	EpiSC-7	Gstt1
3.73754e-25	0.254974	0.676	0.433	6.50108e-21	EpiSC-7	Mif4gd
5.0944e-25	0.317161	0.975	0.874	8.86121e-21	EpiSC-7	Timp3
7.13907e-25	0.265953	0.563	0.332	1.24177e-20	EpiSC-7	Dusp3
7.588e-25	0.496316	0.795	0.64	1.31986e-20	EpiSC-7	Vcam1
1.10063e-24	0.263644	0.649	0.422	1.91443e-20	EpiSC-7	2510002D24Rik
1.40005e-24	0.263627	0.66	0.442	2.43525e-20	EpiSC-7	Isca2
1.41576e-24	0.301382	0.883	0.765	2.46258e-20	EpiSC-7	Nfe2l2
1.62214e-24	0.250249	0.984	0.94	2.82156e-20	EpiSC-7	Fis1
1.91526e-24	0.251893	0.396	0.197	3.33141e-20	EpiSC-7	Gpcpd1
4.21791e-24	0.289596	0.917	0.849	7.33663e-20	EpiSC-7	Atp1a1
5.10239e-24	0.268712	1	0.999	8.8751e-20	EpiSC-7	S100a10
5.44296e-24	0.38911	0.883	0.735	9.46748e-20	EpiSC-7	C1s1
6.19213e-24	0.265986	0.912	0.81	1.07706e-19	EpiSC-7	Gabarapl2
1.85405e-23	0.293438	0.847	0.692	3.22493e-19	EpiSC-7	Anxa7
1.97084e-23	0.292474	0.982	0.944	3.42807e-19	EpiSC-7	App
2.8354e-23	0.27665	0.617	0.404	4.93189e-19	EpiSC-7	Kmt5a
3.14816e-23	0.266853	0.968	0.97	5.4759e-19	EpiSC-7	Ndufa6
3.50447e-23	0.268725	0.59	0.375	6.09567e-19	EpiSC-7	Plce1
4.75911e-23	0.293273	0.664	0.464	8.278e-19	EpiSC-7	Plec
7.08848e-23	0.28724	0.694	0.498	1.23297e-18	EpiSC-7	St3gal1
1.44792e-22	0.262596	0.937	0.884	2.51851e-18	EpiSC-7	Scp2
2.08864e-22	0.281767	0.705	0.512	3.63298e-18	EpiSC-7	Insig2
2.62226e-22	0.316845	0.829	0.691	4.56115e-18	EpiSC-7	Cdh11
4.08008e-22	0.294955	0.964	0.933	7.09689e-18	EpiSC-7	Rnh1
4.91963e-22	0.313269	0.845	0.705	8.55721e-18	EpiSC-7	Ahnak
5.15561e-22	0.350104	0.707	0.515	8.96767e-18	EpiSC-7	Tmem108
5.70073e-22	0.279887	0.489	0.29	9.91584e-18	EpiSC-7	Tmbim1
9.50606e-22	0.292611	0.727	0.528	1.65348e-17	EpiSC-7	Cpq
1.10511e-21	0.291284	0.905	0.754	1.92223e-17	EpiSC-7	Sod2
1.14162e-21	0.304942	0.883	0.775	1.98574e-17	EpiSC-7	Hexa
2.38204e-21	0.423779	0.703	0.534	4.14332e-17	EpiSC-7	Prss23
2.73334e-21	0.338257	0.378	0.196	4.75437e-17	EpiSC-7	Fxyd6
2.78231e-21	0.271125	0.586	0.383	4.83956e-17	EpiSC-7	Ggct
2.92766e-21	0.259936	0.957	0.914	5.09237e-17	EpiSC-7	Ergic3
6.66201e-21	0.269047	0.813	0.618	1.15879e-16	EpiSC-7	Xaf1
9.87877e-21	0.346236	0.52	0.32	1.71831e-16	EpiSC-7	Hist1h1c
9.91084e-21	0.288359	0.583	0.389	1.72389e-16	EpiSC-7	Fas
1.28632e-20	0.286756	0.617	0.405	2.23742e-16	EpiSC-7	Wnt5a
1.59428e-20	0.287655	0.493	0.287	2.77309e-16	EpiSC-7	Fhl1
2.41098e-20	0.311434	0.736	0.498	4.19366e-16	EpiSC-7	Tesc
3.60597e-20	0.2578	0.957	0.871	6.27223e-16	EpiSC-7	Kif5b
4.34506e-20	0.259404	0.739	0.534	7.55779e-16	EpiSC-7	Frmd4b
6.22765e-20	0.25361	0.595	0.396	1.08324e-15	EpiSC-7	Man2b1
1.16032e-19	0.250484	0.653	0.467	2.01826e-15	EpiSC-7	Anxa11
1.16608e-19	0.307251	0.854	0.748	2.02827e-15	EpiSC-7	Ctsd
1.20126e-19	0.252889	0.592	0.395	2.08948e-15	EpiSC-7	Mid1ip1
1.30609e-19	0.252158	0.883	0.781	2.27182e-15	EpiSC-7	Tmem160
1.35014e-19	0.277173	0.867	0.73	2.34843e-15	EpiSC-7	Rtp4
1.54979e-19	0.261721	0.761	0.578	2.6957e-15	EpiSC-7	Rgs10
1.6896e-19	0.37392	0.712	0.577	2.93888e-15	EpiSC-7	Nbl1
3.12969e-19	0.266794	0.995	0.992	5.44378e-15	EpiSC-7	Mdh2
3.87382e-19	0.262119	0.901	0.801	6.73812e-15	EpiSC-7	Saraf
5.24344e-19	0.266675	0.995	0.977	9.12045e-15	EpiSC-7	Bag1
7.72722e-19	0.279959	0.662	0.481	1.34407e-14	EpiSC-7	Apol9a
1.53328e-18	0.25837	0.723	0.556	2.66699e-14	EpiSC-7	Gstm2
1.93875e-18	0.266519	0.851	0.73	3.37226e-14	EpiSC-7	Sptbn1
2.22816e-18	0.279527	0.788	0.601	3.87566e-14	EpiSC-7	Il33
2.54879e-18	0.250493	0.653	0.465	4.43336e-14	EpiSC-7	Ei24
3.13826e-18	0.421287	0.932	0.858	5.4587e-14	EpiSC-7	Serping1
4.39027e-18	0.465392	0.926	0.858	7.63643e-14	EpiSC-7	Gpx3
4.97958e-18	0.316219	0.959	0.912	8.66148e-14	EpiSC-7	Col6a1
5.72823e-18	0.272252	0.743	0.594	9.96369e-14	EpiSC-7	Ifi35
5.81582e-18	0.407394	0.741	0.575	1.0116e-13	EpiSC-7	Klf4
8.54142e-18	0.29551	0.484	0.283	1.48569e-13	EpiSC-7	Msmo1
1.01638e-17	0.251565	0.716	0.522	1.76789e-13	EpiSC-7	Grina
2.18312e-17	1.11863	0.802	0.684	3.79732e-13	EpiSC-7	Slpi
2.68533e-17	0.39682	0.766	0.604	4.67086e-13	EpiSC-7	C1ra
6.49575e-17	0.2574	0.27	0.128	1.12987e-12	EpiSC-7	Fgl2
6.53731e-17	0.274229	0.732	0.572	1.1371e-12	EpiSC-7	Rpap3
6.85893e-17	0.261337	0.887	0.774	1.19304e-12	EpiSC-7	Eif4a2
7.31288e-17	0.26042	0.998	0.995	1.272e-12	EpiSC-7	Prdx5
1.89018e-16	0.280867	0.914	0.886	3.28777e-12	EpiSC-7	Col6a2
2.26119e-16	0.290687	0.953	0.933	3.93311e-12	EpiSC-7	Dstn
2.43569e-16	0.284182	0.372	0.199	4.23663e-12	EpiSC-7	Lcn2
2.5014e-16	0.309903	0.712	0.586	4.35094e-12	EpiSC-7	Pmp22
3.42041e-16	0.27042	0.631	0.479	5.94945e-12	EpiSC-7	Dnajb9
5.1476e-16	0.26221	0.277	0.137	8.95374e-12	EpiSC-7	Smoc2
6.00554e-16	0.250492	0.336	0.178	1.0446e-11	EpiSC-7	AW112010
2.37952e-15	0.250092	0.516	0.348	4.13893e-11	EpiSC-7	Arf2
4.86698e-15	0.258404	0.507	0.341	8.46562e-11	EpiSC-7	Ndrg2
7.46331e-15	0.259794	0.885	0.733	1.29817e-10	EpiSC-7	Cav1
1.13385e-14	0.290326	0.563	0.403	1.97222e-10	EpiSC-7	Glul
1.27013e-14	0.251202	0.782	0.676	2.20927e-10	EpiSC-7	Sox4
1.82031e-14	0.278335	0.847	0.754	3.16624e-10	EpiSC-7	Pdlim1
2.77275e-14	0.285229	0.606	0.43	4.82292e-10	EpiSC-7	Aqp1
3.81158e-14	0.265972	0.854	0.761	6.62986e-10	EpiSC-7	Lrpap1
7.8309e-14	0.612879	0.883	0.861	1.36211e-09	EpiSC-7	Nupr1
1.26988e-10	0.250806	0.977	0.956	2.20882e-06	EpiSC-7	Hspb1
4.02849e-10	0.32131	0.646	0.519	7.00715e-06	EpiSC-7	Ifit1
1.2839e-09	0.414867	0.482	0.347	2.23322e-05	EpiSC-7	Gas6
2.02708e-09	0.256844	0.761	0.667	3.52591e-05	EpiSC-7	Gfpt2
2.52203e-09	0.259701	0.777	0.682	4.38682e-05	EpiSC-7	Tnfrsf12a
5.49294e-09	0.258911	0.439	0.321	9.55442e-05	EpiSC-7	Gm42418
4.34335e-07	0.251723	0.313	0.216	0.00755482	EpiSC-7	Id1
3.2854e-05	0.604178	0.464	0.395	0.571463	EpiSC-7	Cdkn1a
0.00028833	0.28987	0.7	0.649	1	EpiSC-7	Ly6a
5.44142e-265	0.452026	0.414	0.007	9.46481e-261	EpiSC-8	Gsc
1.16397e-236	1.14892	0.881	0.181	2.0246e-232	EpiSC-8	Lrrc17
2.10728e-212	1.49665	0.983	0.439	3.6654e-208	EpiSC-8	Ctsh
8.04303e-210	1.26592	0.847	0.186	1.39901e-205	EpiSC-8	Ebf1
1.22262e-198	1.94485	0.967	0.437	2.12662e-194	EpiSC-8	Dpt
7.16409e-189	0.877095	0.6	0.076	1.24612e-184	EpiSC-8	Pla1a
1.47799e-170	1.5966	0.997	0.852	2.57082e-166	EpiSC-8	Gpx3
8.09124e-166	0.495992	0.444	0.039	1.40739e-161	EpiSC-8	Ebf2
5.17427e-165	1.49937	0.975	0.577	9.00013e-161	EpiSC-8	Postn
1.8316e-164	1.15634	1	1	3.18588e-160	EpiSC-8	Col1a1
1.35394e-161	0.967949	1	1	2.35505e-157	EpiSC-8	Col1a2
5.52288e-161	0.501467	0.425	0.036	9.6065e-157	EpiSC-8	Lrrc15
7.55363e-161	1.13529	0.794	0.211	1.31388e-156	EpiSC-8	Col15a1
1.94303e-151	1.39377	0.997	0.825	3.37971e-147	EpiSC-8	Cthrc1
9.43828e-149	1.50677	0.992	0.821	1.64169e-144	EpiSC-8	Mfap5
8.79961e-146	1.07069	1	0.838	1.5306e-141	EpiSC-8	Serpinf1
4.5698e-144	1.72219	0.878	0.34	7.94871e-140	EpiSC-8	Tnc
3.27205e-143	1.52468	0.994	0.717	5.69141e-139	EpiSC-8	Lum
1.66767e-142	1.05583	0.989	0.721	2.90075e-138	EpiSC-8	Col5a1
2.93481e-140	0.286681	0.261	0.009	5.10482e-136	EpiSC-8	Hoxb5
4.9764e-137	0.841417	1	0.98	8.65595e-133	EpiSC-8	Fstl1
2.55524e-136	1.14752	0.925	0.437	4.44458e-132	EpiSC-8	Col6a3
4.73601e-128	0.932441	1	1	8.23781e-124	EpiSC-8	Tmsb4x
6.21367e-128	0.365005	0.378	0.038	1.08081e-123	EpiSC-8	Tspan18
2.83862e-127	0.609273	0.389	0.042	4.9375e-123	EpiSC-8	Sfrp4
6.65695e-127	0.550569	0.592	0.118	1.15791e-122	EpiSC-8	Adam19
2.50073e-126	0.892467	0.556	0.106	4.34976e-122	EpiSC-8	F3
6.75594e-125	0.520696	0.492	0.077	1.17513e-120	EpiSC-8	Steap3
2.20958e-124	0.737297	0.539	0.099	3.84334e-120	EpiSC-8	Tmem100
3.23458e-123	0.828934	0.997	0.892	5.62623e-119	EpiSC-8	Col5a2
7.88022e-123	0.537344	0.564	0.109	1.37068e-118	EpiSC-8	Fbn2
2.67667e-122	1.00098	0.825	0.325	4.6558e-118	EpiSC-8	Tgfb2
4.02111e-121	0.290708	0.267	0.015	6.99431e-117	EpiSC-8	Pitx2
5.91815e-120	0.782279	0.808	0.288	1.0294e-115	EpiSC-8	Ctsk
2.17349e-119	0.494529	1	1	3.78057e-115	EpiSC-8	Serf2
5.38415e-115	0.725909	0.997	0.99	9.3652e-111	EpiSC-8	Sh3bgrl3
2.63376e-112	0.477384	1	1	4.58117e-108	EpiSC-8	Myl6
1.98461e-111	0.953655	0.989	0.937	3.45203e-107	EpiSC-8	Tpm2
2.1654e-111	0.722133	0.878	0.366	3.76649e-107	EpiSC-8	Tshz2
4.82026e-109	0.812725	0.878	0.434	8.38435e-105	EpiSC-8	Glipr2
1.66645e-104	0.73881	0.692	0.216	2.89862e-100	EpiSC-8	Thbs2
2.33332e-101	0.90905	0.789	0.337	4.05857e-97	EpiSC-8	Col14a1
2.55524e-99	0.760355	1	1	4.44459e-95	EpiSC-8	Col3a1
1.50365e-98	0.357764	0.403	0.062	2.61546e-94	EpiSC-8	Hoxc4
2.33507e-98	0.750888	0.931	0.561	4.06161e-94	EpiSC-8	Adamts2
6.55814e-96	0.670762	0.794	0.308	1.14072e-91	EpiSC-8	Fhl2
2.06646e-95	0.657316	0.831	0.401	3.5944e-91	EpiSC-8	Acly
3.23788e-94	0.530496	0.597	0.165	5.63197e-90	EpiSC-8	S1pr3
3.30936e-94	1.30175	0.806	0.394	5.75629e-90	EpiSC-8	Myl9
8.24294e-94	0.734178	0.781	0.329	1.43378e-89	EpiSC-8	Dhrs3
1.01478e-91	0.835078	0.944	0.627	1.76511e-87	EpiSC-8	Oaf
6.96394e-90	1.23793	0.878	0.486	1.21131e-85	EpiSC-8	Tagln
1.71152e-89	0.846137	0.931	0.681	2.97702e-85	EpiSC-8	Loxl2
1.20345e-88	1.32246	0.717	0.299	2.09329e-84	EpiSC-8	Aspn
5.23448e-88	0.638918	0.464	0.101	9.10486e-84	EpiSC-8	Stmn4
1.07861e-87	0.977007	0.794	0.415	1.87613e-83	EpiSC-8	Col5a3
1.79452e-87	0.732692	0.878	0.48	3.12138e-83	EpiSC-8	Nid1
2.56784e-87	0.547743	1	1	4.4665e-83	EpiSC-8	Sparc
2.05694e-86	0.277453	0.253	0.024	3.57784e-82	EpiSC-8	Mafb
2.98455e-86	0.647187	0.756	0.313	5.19133e-82	EpiSC-8	Scara3
2.01256e-82	0.638267	0.997	0.977	3.50065e-78	EpiSC-8	Pcolce
1.40428e-81	0.725908	0.983	0.866	2.44261e-77	EpiSC-8	Maged2
1.73533e-81	1.8473	0.825	0.488	3.01844e-77	EpiSC-8	Ptn
4.57563e-81	0.727534	0.889	0.506	7.95885e-77	EpiSC-8	P4ha2
9.53531e-75	0.599004	1	0.985	1.65857e-70	EpiSC-8	Rcn3
1.68896e-74	0.569467	0.989	0.901	2.93777e-70	EpiSC-8	Prdx4
2.19001e-74	0.39154	1	1	3.80931e-70	EpiSC-8	Cd63
8.61623e-74	0.395155	0.422	0.095	1.49871e-69	EpiSC-8	Ank2
2.5136e-73	0.406016	1	1	4.37216e-69	EpiSC-8	Anxa5
4.76086e-73	0.601463	0.886	0.555	8.28103e-69	EpiSC-8	C1qtnf6
1.83414e-72	0.285911	0.314	0.051	3.19031e-68	EpiSC-8	Aoc3
4.56846e-72	0.493088	1	0.968	7.94638e-68	EpiSC-8	Selenom
9.83696e-71	0.642424	0.703	0.292	1.71104e-66	EpiSC-8	Glipr1
1.17809e-70	0.58828	0.978	0.815	2.04917e-66	EpiSC-8	Bmp1
2.30181e-70	0.531976	0.647	0.247	4.00377e-66	EpiSC-8	Loxl3
5.82721e-70	0.568109	0.85	0.504	1.01359e-65	EpiSC-8	Adprh
8.37585e-70	0.631582	0.906	0.569	1.4569e-65	EpiSC-8	Lsp1
3.83193e-69	0.90047	0.706	0.333	6.66526e-65	EpiSC-8	Ogn
4.01288e-69	1.04446	0.469	0.133	6.98e-65	EpiSC-8	Calcb
5.38729e-69	1.09577	0.9	0.629	9.37065e-65	EpiSC-8	Ly6a
1.78222e-68	0.358064	0.436	0.108	3.09999e-64	EpiSC-8	Fam171b
2.20315e-68	0.399879	0.467	0.126	3.83216e-64	EpiSC-8	Pcdh19
3.30057e-68	0.470884	0.642	0.24	5.74102e-64	EpiSC-8	Antxr1
3.1491e-67	1.32895	0.6	0.246	5.47755e-63	EpiSC-8	Ccl9
4.43113e-67	0.658425	0.994	0.894	7.7075e-63	EpiSC-8	Meg3
8.2257e-67	0.669644	0.939	0.751	1.43078e-62	EpiSC-8	Fbn1
1.60841e-66	0.80173	0.744	0.355	2.79766e-62	EpiSC-8	Akap12
1.6456e-66	0.805717	0.5	0.156	2.86235e-62	EpiSC-8	Ly6c1
9.02022e-66	0.461823	0.992	0.939	1.56898e-61	EpiSC-8	Copz2
1.9114e-64	0.886974	0.419	0.111	3.3247e-60	EpiSC-8	Actg2
2.97387e-64	0.542288	0.572	0.196	5.17275e-60	EpiSC-8	Cygb
4.47686e-64	0.459154	0.708	0.28	7.78705e-60	EpiSC-8	Hoxa5
1.37056e-63	0.659416	0.997	0.979	2.38395e-59	EpiSC-8	Tuba1a
1.68932e-63	0.508148	0.483	0.143	2.9384e-59	EpiSC-8	Islr
5.72553e-63	0.464139	0.694	0.297	9.95898e-59	EpiSC-8	Dkk3
1.08646e-62	0.411227	1	0.998	1.88979e-58	EpiSC-8	Sec61b
1.25182e-62	0.575083	0.772	0.36	2.17742e-58	EpiSC-8	Enpp3
3.49427e-62	0.623076	0.889	0.527	6.07794e-58	EpiSC-8	Mmp2
3.6208e-62	0.401912	1	1	6.29802e-58	EpiSC-8	Serpinh1
8.3207e-62	0.60487	0.714	0.354	1.4473e-57	EpiSC-8	Tspan6
8.46983e-62	0.299475	0.386	0.091	1.47324e-57	EpiSC-8	Twist2
3.83857e-61	0.506754	0.964	0.847	6.67682e-57	EpiSC-8	Vmp1
3.1833e-60	0.455885	0.575	0.211	5.53704e-56	EpiSC-8	Enah
6.95208e-60	0.477551	0.961	0.86	1.20925e-55	EpiSC-8	Dap
3.00943e-58	0.46583	0.983	0.922	5.2346e-54	EpiSC-8	Rcn1
8.22145e-58	0.5128	0.436	0.127	1.43004e-53	EpiSC-8	Fst
4.89128e-57	0.512104	0.986	0.857	8.50789e-53	EpiSC-8	Fkbp7
2.28976e-56	0.306155	0.375	0.093	3.9828e-52	EpiSC-8	Anpep
4.3419e-56	0.385583	0.494	0.166	7.55231e-52	EpiSC-8	Arhgap31
2.36311e-55	0.525027	0.808	0.444	4.1104e-51	EpiSC-8	Wisp1
2.46245e-55	0.477691	0.603	0.244	4.28318e-51	EpiSC-8	Col12a1
3.74741e-54	0.396233	0.997	0.971	6.51825e-50	EpiSC-8	Rhoc
7.03406e-54	0.326137	0.45	0.136	1.2235e-49	EpiSC-8	Lrrc32
1.30428e-52	0.565873	0.878	0.597	2.26866e-48	EpiSC-8	Lbh
3.36377e-52	0.721272	0.636	0.311	5.85095e-48	EpiSC-8	Cdc42ep3
1.95924e-51	0.338661	1	0.991	3.4079e-47	EpiSC-8	Tmem258
3.11709e-51	0.356204	0.356	0.093	5.42186e-47	EpiSC-8	Srpx2
7.97773e-51	0.454721	0.969	0.811	1.38765e-46	EpiSC-8	Kdelr3
1.50286e-50	0.388003	0.489	0.168	2.61408e-46	EpiSC-8	Fam198b
7.78814e-50	0.495535	0.953	0.757	1.35467e-45	EpiSC-8	Marcks
8.80266e-50	0.455782	0.925	0.75	1.53113e-45	EpiSC-8	Anxa6
6.1728e-49	0.47392	0.747	0.38	1.0737e-44	EpiSC-8	Tnfaip2
6.5602e-49	0.414077	0.628	0.29	1.14108e-44	EpiSC-8	P3h3
1.80224e-48	0.434506	0.986	0.922	3.13482e-44	EpiSC-8	Loxl1
8.34619e-48	0.417434	0.639	0.296	1.45174e-43	EpiSC-8	Tcf4
1.05796e-47	0.469349	0.792	0.489	1.84022e-43	EpiSC-8	Foxp1
1.24489e-47	0.425739	0.731	0.397	2.16537e-43	EpiSC-8	Adam12
2.08597e-47	0.410115	0.539	0.221	3.62834e-43	EpiSC-8	Prrx2
2.58321e-47	0.328125	0.464	0.161	4.49323e-43	EpiSC-8	BC028528
3.35835e-47	0.461048	0.492	0.183	5.84152e-43	EpiSC-8	Pdgfrl
6.19772e-47	0.281744	0.317	0.08	1.07803e-42	EpiSC-8	Snai2
3.53139e-46	0.417739	0.992	0.993	6.14249e-42	EpiSC-8	Tpm4
3.58388e-46	0.473745	0.833	0.583	6.2338e-42	EpiSC-8	Dbn1
2.98538e-45	1.00677	0.964	0.919	5.19277e-41	EpiSC-8	Acta2
2.99337e-45	0.396579	0.994	0.947	5.20666e-41	EpiSC-8	Cnn3
3.22828e-45	0.364227	0.508	0.199	5.61527e-41	EpiSC-8	Tln2
5.61081e-45	0.46216	0.972	0.872	9.75944e-41	EpiSC-8	Plod2
1.06691e-44	0.426786	0.731	0.414	1.85578e-40	EpiSC-8	Pdia5
1.77877e-43	0.483498	0.822	0.531	3.09399e-39	EpiSC-8	Tgfb1i1
2.45157e-43	0.374811	0.586	0.259	4.26425e-39	EpiSC-8	Fgfr1
8.81824e-43	0.306009	0.428	0.15	1.53385e-38	EpiSC-8	Il1rl2
9.12111e-43	0.361406	0.997	0.98	1.58653e-38	EpiSC-8	Rrbp1
1.10255e-42	0.388485	0.639	0.315	1.91777e-38	EpiSC-8	Nav1
1.65293e-42	0.362984	0.994	0.962	2.8751e-38	EpiSC-8	Reep5
3.32065e-42	0.352777	1	0.989	5.77594e-38	EpiSC-8	Bgn
6.58498e-42	0.287558	0.397	0.13	1.14539e-37	EpiSC-8	Qpct
8.02286e-42	0.452423	0.906	0.743	1.3955e-37	EpiSC-8	Flna
8.5272e-42	0.563256	0.908	0.737	1.48322e-37	EpiSC-8	Csrp1
1.05848e-41	0.375187	0.597	0.283	1.84112e-37	EpiSC-8	Ddr2
3.02515e-41	0.346479	0.625	0.296	5.26195e-37	EpiSC-8	Sh3kbp1
5.87882e-41	0.343118	0.997	0.955	1.02256e-36	EpiSC-8	Ppic
2.03935e-40	0.427405	0.939	0.787	3.54724e-36	EpiSC-8	Ilk
6.25334e-40	0.292316	1	1	1.08771e-35	EpiSC-8	Cfl1
7.13686e-40	0.304103	1	1	1.24139e-35	EpiSC-8	Gnas
8.51116e-40	0.480073	0.828	0.57	1.48043e-35	EpiSC-8	Pls3
1.69455e-39	0.456886	0.864	0.538	2.9475e-35	EpiSC-8	Plac8
1.91501e-39	0.379767	0.844	0.575	3.33097e-35	EpiSC-8	Ikbip
3.32636e-39	0.30227	0.425	0.153	5.78587e-35	EpiSC-8	Enpep
3.79099e-39	0.468416	1	0.984	6.59404e-35	EpiSC-8	Rbp1
8.54199e-39	0.755879	0.408	0.15	1.48579e-34	EpiSC-8	H19
8.83225e-39	0.447843	0.614	0.302	1.53628e-34	EpiSC-8	Id2
1.01635e-38	0.299175	1	0.983	1.76785e-34	EpiSC-8	Tmem167
1.02994e-38	0.524942	0.369	0.127	1.79148e-34	EpiSC-8	Mylk
1.06719e-38	0.382445	0.681	0.369	1.85627e-34	EpiSC-8	Man2a1
1.24918e-38	0.447669	0.517	0.233	2.17283e-34	EpiSC-8	Enpp1
1.5436e-38	0.613578	0.569	0.282	2.68493e-34	EpiSC-8	Gap43
4.40933e-38	0.291254	0.322	0.096	7.66959e-34	EpiSC-8	Pamr1
4.89461e-38	0.351775	0.561	0.255	8.51369e-34	EpiSC-8	Bcat1
5.67027e-38	0.323311	0.453	0.178	9.86286e-34	EpiSC-8	Adamts4
5.84051e-38	0.305907	0.328	0.1	1.0159e-33	EpiSC-8	Ms4a4d
8.35225e-38	0.554951	0.844	0.631	1.45279e-33	EpiSC-8	Cnn2
8.68857e-38	0.337493	0.992	0.936	1.51129e-33	EpiSC-8	Ier3ip1
1.33468e-37	0.423826	0.828	0.572	2.32154e-33	EpiSC-8	Tmem45a
3.57831e-37	0.384941	0.958	0.867	6.22412e-33	EpiSC-8	Efemp2
5.70141e-37	0.252013	1	1	9.91703e-33	EpiSC-8	Ppib
9.69723e-37	0.278307	0.333	0.105	1.68674e-32	EpiSC-8	Uchl1
2.25258e-36	0.433	0.714	0.436	3.91813e-32	EpiSC-8	Mxra7
2.52613e-36	0.370429	0.781	0.501	4.39395e-32	EpiSC-8	2011-09-01
3.84824e-36	0.457658	0.933	0.77	6.69363e-32	EpiSC-8	Palld
1.77395e-35	0.39367	0.842	0.612	3.0856e-31	EpiSC-8	Colgalt1
1.86414e-35	0.625318	0.706	0.415	3.24248e-31	EpiSC-8	Des
1.93521e-35	0.274412	0.997	0.998	3.36611e-31	EpiSC-8	Ost4
2.11992e-35	0.544184	0.65	0.355	3.68739e-31	EpiSC-8	Gadd45g
3.35345e-35	0.414079	0.781	0.499	5.83299e-31	EpiSC-8	Basp1
1.28543e-34	0.307901	0.55	0.259	2.23587e-30	EpiSC-8	Smad1
1.34004e-34	0.30832	0.6	0.297	2.33086e-30	EpiSC-8	Sh3pxd2b
2.46663e-34	0.631843	0.447	0.193	4.29046e-30	EpiSC-8	Cnn1
3.55195e-34	0.401474	0.683	0.406	6.17827e-30	EpiSC-8	Tgfbr2
4.31762e-34	0.539865	0.775	0.559	7.51007e-30	EpiSC-8	Cd248
4.50068e-34	0.301612	0.522	0.238	7.82849e-30	EpiSC-8	Mrc2
5.29988e-34	0.510567	0.897	0.635	9.21861e-30	EpiSC-8	Mfap2
3.08817e-33	0.528566	0.847	0.66	5.37156e-29	EpiSC-8	Mfap4
5.57877e-33	0.429868	0.597	0.322	9.70371e-29	EpiSC-8	Runx1
5.70047e-33	0.32742	1	0.972	9.9154e-29	EpiSC-8	Igfbp7
7.21389e-33	0.381146	0.847	0.676	1.25478e-28	EpiSC-8	Axl
7.77777e-33	0.263207	0.464	0.197	1.35287e-28	EpiSC-8	Apbb2
1.00443e-32	0.341419	0.339	0.118	1.74711e-28	EpiSC-8	Ddah1
1.86124e-32	0.536803	0.758	0.495	3.23743e-28	EpiSC-8	Nt5dc2
1.89197e-32	0.354627	0.7	0.434	3.29089e-28	EpiSC-8	Smco4
2.08451e-32	0.40666	0.761	0.485	3.6258e-28	EpiSC-8	Map1b
5.36413e-32	0.35711	0.892	0.723	9.33036e-28	EpiSC-8	Serf1
5.72344e-32	0.414881	0.636	0.362	9.95534e-28	EpiSC-8	Itga5
2.11899e-31	0.311055	0.981	0.93	3.68577e-27	EpiSC-8	Arl1
2.37524e-31	0.371163	0.589	0.333	4.1315e-27	EpiSC-8	Hoxb2
2.54011e-31	0.363976	0.714	0.447	4.41827e-27	EpiSC-8	Myadm
3.05727e-31	0.340498	0.917	0.778	5.31782e-27	EpiSC-8	Msn
3.81154e-31	0.339081	0.825	0.61	6.6298e-27	EpiSC-8	Fam114a1
5.35774e-31	0.429044	0.953	0.901	9.31926e-27	EpiSC-8	S100a16
2.65689e-30	0.442849	0.986	0.932	4.6214e-26	EpiSC-8	Kdelr2
3.84602e-30	0.377035	0.844	0.603	6.68977e-26	EpiSC-8	Prrx1
4.13156e-30	0.373059	0.969	0.904	7.18643e-26	EpiSC-8	Ckap4
5.90051e-30	0.350157	0.903	0.793	1.02633e-25	EpiSC-8	Pdlim7
1.15234e-29	0.32624	0.669	0.394	2.00437e-25	EpiSC-8	Ext1
1.59969e-29	0.288747	0.508	0.25	2.78251e-25	EpiSC-8	Stk38
1.59742e-28	0.309674	0.711	0.451	2.77855e-24	EpiSC-8	Scpep1
1.91279e-28	0.30138	0.508	0.248	3.3271e-24	EpiSC-8	Col27a1
3.58863e-28	0.371823	0.753	0.525	6.24207e-24	EpiSC-8	Nfix
3.76617e-28	0.278023	0.294	0.1	6.55087e-24	EpiSC-8	Gem
5.31404e-28	0.291517	0.958	0.867	9.24324e-24	EpiSC-8	Calu
9.26738e-28	0.408946	0.936	0.876	1.61197e-23	EpiSC-8	Serpinb6a
1.06864e-27	0.322413	0.614	0.336	1.8588e-23	EpiSC-8	Slc38a4
1.58098e-27	0.388924	0.819	0.625	2.74996e-23	EpiSC-8	Lpp
1.61221e-27	0.321236	0.856	0.618	2.80429e-23	EpiSC-8	Mfge8
2.84726e-27	0.3473	0.772	0.53	4.95253e-23	EpiSC-8	Emilin1
3.69331e-27	0.324566	0.528	0.284	6.42414e-23	EpiSC-8	Thbs3
4.44471e-27	0.361256	0.789	0.595	7.73112e-23	EpiSC-8	Golga7
6.29251e-27	0.346438	0.419	0.195	1.09452e-22	EpiSC-8	Rrad
1.18321e-26	0.302238	0.989	0.944	2.05807e-22	EpiSC-8	Lman1
1.25367e-26	0.319355	0.914	0.754	2.18064e-22	EpiSC-8	Yipf5
1.30309e-26	0.292364	1	0.97	2.2666e-22	EpiSC-8	Tmed3
1.69711e-26	0.323968	0.528	0.289	2.95194e-22	EpiSC-8	Tpbg
2.99909e-26	0.328164	0.969	0.861	5.21662e-22	EpiSC-8	Fkbp11
4.44823e-26	0.285715	0.467	0.233	7.73725e-22	EpiSC-8	Sh3pxd2a
3.3623e-25	0.282185	1	1	5.84838e-21	EpiSC-8	Vim
4.77739e-25	0.281618	0.381	0.169	8.3098e-21	EpiSC-8	Raet1d
1.27762e-24	0.334325	0.442	0.225	2.2223e-20	EpiSC-8	Smg6
1.34837e-24	0.332011	0.9	0.73	2.34535e-20	EpiSC-8	Dpysl3
2.02845e-24	0.261221	0.672	0.398	3.52829e-20	EpiSC-8	Clmp
3.02902e-24	0.275528	0.561	0.319	5.26868e-20	EpiSC-8	Epb41l2
3.70375e-24	0.327907	0.775	0.618	6.4423e-20	EpiSC-8	Pofut2
7.1694e-24	0.294321	0.936	0.836	1.24705e-19	EpiSC-8	Svbp
7.55023e-24	0.262119	0.525	0.276	1.31329e-19	EpiSC-8	Pycr1
1.67977e-23	0.384392	0.808	0.58	2.92179e-19	EpiSC-8	Fcgrt
2.44398e-23	0.326644	0.831	0.624	4.25106e-19	EpiSC-8	Pdlim4
2.87927e-22	0.326401	0.883	0.767	5.0082e-18	EpiSC-8	Htra1
4.07566e-22	0.290215	0.967	0.809	7.0892e-18	EpiSC-8	Csrp2
1.03054e-21	0.281803	0.397	0.191	1.79253e-17	EpiSC-8	Creb5
1.23798e-21	0.284386	0.697	0.494	2.15335e-17	EpiSC-8	Cd164
1.24877e-21	0.281118	0.939	0.845	2.1721e-17	EpiSC-8	Ift20
1.41509e-21	0.29142	0.519	0.307	2.46141e-17	EpiSC-8	Reep3
2.5581e-21	0.406762	0.433	0.225	4.44956e-17	EpiSC-8	Col8a1
4.76978e-21	0.251332	0.986	0.982	8.29655e-17	EpiSC-8	Tceal8
5.47981e-21	0.333522	0.636	0.432	9.53158e-17	EpiSC-8	Ckb
5.51734e-21	0.265843	0.956	0.886	9.59686e-17	EpiSC-8	Itgb1
6.26878e-21	0.278773	0.914	0.843	1.09039e-16	EpiSC-8	Rsu1
6.83043e-21	0.312112	0.558	0.336	1.18809e-16	EpiSC-8	Pdlim2
1.27982e-20	0.287898	0.811	0.631	2.22611e-16	EpiSC-8	Ddah2
1.37558e-20	0.332972	0.903	0.754	2.39268e-16	EpiSC-8	Lox
3.06998e-20	0.27187	0.867	0.733	5.33993e-16	EpiSC-8	Sec31a
5.42466e-20	0.264041	0.75	0.519	9.43565e-16	EpiSC-8	Il1r1
5.8155e-20	0.262625	0.578	0.361	1.01155e-15	EpiSC-8	Vasn
1.79368e-19	0.281779	0.594	0.381	3.11992e-15	EpiSC-8	Lasp1
1.99357e-19	0.300052	0.767	0.587	3.46761e-15	EpiSC-8	Lrp1
2.02278e-19	0.283799	0.594	0.394	3.51842e-15	EpiSC-8	Plod3
2.16208e-19	0.299176	0.756	0.581	3.76071e-15	EpiSC-8	P3h1
2.25451e-19	0.26585	0.65	0.431	3.92149e-15	EpiSC-8	Wipi1
3.37887e-19	0.300856	0.319	0.145	5.87721e-15	EpiSC-8	Egr2
5.49676e-19	0.28966	0.797	0.611	9.56106e-15	EpiSC-8	Cmtm3
6.54768e-19	0.269671	0.95	0.861	1.1389e-14	EpiSC-8	Erp29
9.50608e-19	0.260612	0.986	0.928	1.65349e-14	EpiSC-8	Fbln2
1.01563e-18	0.386533	0.481	0.269	1.76659e-14	EpiSC-8	Sfrp1
1.12536e-18	0.279229	0.858	0.719	1.95746e-14	EpiSC-8	Fkbp9
1.47625e-18	0.282541	0.508	0.303	2.56779e-14	EpiSC-8	Tes
1.60749e-18	0.322789	0.842	0.739	2.79607e-14	EpiSC-8	Capg
2.4784e-18	0.266207	0.853	0.66	4.31092e-14	EpiSC-8	Srpx
3.29958e-18	0.270591	0.547	0.343	5.73929e-14	EpiSC-8	Exoc3l4
7.87733e-18	0.272871	0.628	0.435	1.37018e-13	EpiSC-8	Fndc3b
8.87546e-18	0.417188	0.703	0.514	1.5438e-13	EpiSC-8	Htra3
3.62911e-17	0.278761	0.375	0.192	6.31247e-13	EpiSC-8	Aldh1a3
4.82802e-17	0.253301	0.872	0.756	8.39786e-13	EpiSC-8	Praf2
4.82991e-17	0.275592	0.881	0.794	8.40114e-13	EpiSC-8	Plat
7.9952e-17	0.253308	0.783	0.611	1.39069e-12	EpiSC-8	Sh3bgrl
9.62214e-17	0.254729	0.775	0.583	1.67367e-12	EpiSC-8	Vat1
1.47146e-16	0.284488	0.883	0.758	2.55947e-12	EpiSC-8	Fkbp10
1.80255e-16	0.279115	0.311	0.147	3.13536e-12	EpiSC-8	Calca
2.12925e-16	0.272278	0.725	0.561	3.70362e-12	EpiSC-8	Lima1
4.38923e-16	0.252546	0.878	0.788	7.63462e-12	EpiSC-8	Cox17
7.70407e-16	0.335429	0.556	0.361	1.34005e-11	EpiSC-8	Fam46a
1.02202e-15	0.26759	0.475	0.288	1.77769e-11	EpiSC-8	Gadd45b
1.28841e-15	0.307044	0.556	0.389	2.24106e-11	EpiSC-8	Medag
1.68318e-15	0.323243	1	1	2.92773e-11	EpiSC-8	Actb
1.94953e-15	0.334176	0.606	0.419	3.391e-11	EpiSC-8	Tppp3
4.53741e-15	0.260306	0.95	0.838	7.89236e-11	EpiSC-8	Id3
9.22941e-15	0.259164	0.95	0.892	1.60536e-10	EpiSC-8	Mmp23
9.82011e-15	0.364556	0.589	0.415	1.70811e-10	EpiSC-8	Tspan13
3.17836e-14	0.295767	1	1	5.52845e-10	EpiSC-8	Dcn
1.05967e-13	0.255001	0.528	0.341	1.84319e-09	EpiSC-8	Tubb3
3.47573e-13	0.30114	0.622	0.469	6.04568e-09	EpiSC-8	Fmr1
5.69911e-13	0.26237	0.839	0.777	9.91304e-09	EpiSC-8	Sdc2
5.79082e-13	0.2726	0.656	0.488	1.00726e-08	EpiSC-8	Emp1
7.25704e-13	0.264419	0.825	0.71	1.26229e-08	EpiSC-8	Ahnak
7.37939e-13	0.256823	0.836	0.718	1.28357e-08	EpiSC-8	Fermt2
7.04743e-12	0.305106	0.339	0.196	1.22583e-07	EpiSC-8	Serpine2
1.74491e-11	0.251544	0.586	0.437	3.03509e-07	EpiSC-8	Scd2
2.02457e-11	0.27361	0.417	0.27	3.52153e-07	EpiSC-8	Rcan1
6.36944e-11	0.283999	0.55	0.39	1.1079e-06	EpiSC-8	Serpine1
1.7632e-10	0.258991	0.497	0.344	3.06692e-06	EpiSC-8	Plxdc2
4.46771e-09	0.297304	0.961	0.976	7.77114e-05	EpiSC-8	Cryab
2.40993e-07	0.317728	0.597	0.485	0.00419182	EpiSC-8	Fdps
5.72929e-07	0.250115	0.936	0.913	0.00996552	EpiSC-8	Ugdh
1.38219e-06	0.276766	0.697	0.626	0.0240419	EpiSC-8	Igf1
