# Supplementary material for: Single-cell transcriptomics defines heterogeneity of epicardial cells and fibroblasts within the infarcted murine heart
Source: eLife. 2021 Jun 21;10:e65921. doi: 10.7554/eLife.65921 (PMC8216715; doi:10.7554/eLife.65921)
Supplement: Supplementary file 6. [file elife-65921-supp6.xlsx]

## Sheet: Tabelle1
gene	p_val	avg_log2FC	pct.1	pct.2	p_val_adj
Timp1	0	1.74304	0.997	0.983	0
Acta2	0	1.72629	0.959	0.924	0
Isg15	0	1.37313	0.783	0.704	0
Slc9a3r1	0	1.34711	0.525	0.174	0
Serpinb1a	0	1.33273	0.773	0.588	0
Eno1	0	1.29021	0.992	0.966	0
Tpm2	0	1.24556	0.971	0.893	0
Wt1	0	1.20034	0.466	0.06	0
Aqp1	0	1.172	0.495	0.11	0
Mif	0	1.16156	0.993	0.974	0
Fn1	0	1.15108	0.995	0.973	0
Lgals3	0	1.12826	0.528	0.156	0
Glipr1	0	1.12753	0.587	0.208	0
Fkbp11	0	1.11952	0.924	0.835	0
Des	0	1.07775	0.454	0.112	0
Ptgs1	0	1.03249	0.437	0.079	0
Slc16a3	0	1.01373	0.692	0.398	0
Wnt4	0	1.00962	0.383	0.036	0
Steap1	0	0.992078	0.638	0.144	0
Serpinb6b	0	0.990399	0.487	0.069	0
Fscn1	0	0.970267	0.927	0.845	0
Lgals1	0	0.923024	1	1	0
Lrrc59	0	0.920765	0.884	0.81	0
Pkm	0	0.911361	0.998	0.993	0
Cav1	0	0.90945	0.655	0.316	0
Wisp1	0	0.905867	0.585	0.154	0
Nme1	0	0.903096	0.991	0.974	0
Cxadr	0	0.897289	0.339	0.029	0
Pgk1	0	0.886834	0.938	0.92	0
Tpi1	0	0.879481	0.956	0.9	0
Nectin2	0	0.87325	0.531	0.117	0
Rpp25	0	0.866884	0.504	0.13	0
Gjb5	0	0.854293	0.489	0.077	0
Creb3l1	0	0.848961	0.86	0.677	0
Sbsn	0	0.840438	0.476	0.133	0
Ldha	0	0.839989	0.998	0.991	0
Plod2	0	0.837522	0.885	0.795	0
Gapdh	0	0.831826	0.999	0.996	0
Rpl41	0	0.831361	1	1	0
Tmem176b	0	0.822477	0.916	0.874	0
Isyna1	0	0.821447	0.484	0.112	0
Tpm1	0	0.820748	0.989	0.958	0
Tmem176a	0	0.820493	0.875	0.784	0
Pdlim4	0	0.810897	0.552	0.121	0
Zbp1	0	0.8019	0.506	0.102	0
Aplp1	0	0.795452	0.344	0.044	0
Marcksl1	0	0.783645	0.851	0.715	0
Gja1	0	0.775151	0.532	0.153	0
Nt5dc2	0	0.774092	0.622	0.283	0
Actn1	0	0.764686	0.916	0.827	0
Gm12840	0	0.761745	0.879	0.741	0
Sec61b	0	0.756728	0.999	0.996	0
Tmsb4x	0	0.750247	1	1	0
F11r	0	0.745764	0.328	0.029	0
Npm1	0	0.740167	0.998	0.997	0
Oasl2	0	0.733587	0.582	0.217	0
Col1a1	0	0.732807	1	1	0
Plaur	0	0.719844	0.539	0.147	0
Ckap4	0	0.713068	0.951	0.938	0
Plscr1	0	0.707345	0.55	0.18	0
Col1a2	0	0.702526	1	1	0
Sdc1	0	0.701371	0.601	0.185	0
Aprt	0	0.701195	0.925	0.81	0
Nxn	0	0.700693	0.575	0.153	0
Pfkl	0	0.696871	0.631	0.24	0
Slc25a5	0	0.69312	0.994	0.985	0
Soat1	0	0.677851	0.567	0.204	0
Hspe1	0	0.675423	0.988	0.972	0
Cald1	0	0.670143	0.996	0.985	0
Eif5a	0	0.666241	0.999	0.997	0
Pafah1b3	0	0.663072	0.58	0.145	0
Tuba1c	0	0.66126	0.562	0.175	0
Cstb	0	0.654205	0.993	0.984	0
Hsp90aa1	0	0.642822	0.988	0.979	0
Rpl38	0	0.635841	1	1	0
Ssr2	0	0.631407	0.995	0.985	0
Actg1	0	0.630768	1	1	0
Sec61g	0	0.617308	1	1	0
Fam136a	0	0.609463	0.598	0.216	0
Cdh2	0	0.604209	0.519	0.151	0
Rps27l	0	0.597577	1	0.999	0
Ttc9	0	0.597044	0.356	0.043	0
Apol9a	0	0.595861	0.397	0.055	0
Ripk3	0	0.595846	0.488	0.093	0
Anxa2	0	0.594887	1	1	0
Serp1	0	0.592699	0.966	0.948	0
Efnb1	0	0.589295	0.486	0.127	0
Rrbp1	0	0.585562	0.99	0.991	0
Acp5	0	0.581144	0.485	0.131	0
Rps2	0	0.580295	1	1	0
Prelid1	0	0.577721	0.949	0.908	0
Slc38a4	0	0.571908	0.43	0.101	0
Abracl	0	0.56567	0.966	0.917	0
P4hb	0	0.557323	0.972	0.95	0
Pfn1	0	0.557013	1	1	0
Oas1a	0	0.536696	0.345	0.032	0
Eny2	0	0.521173	0.98	0.95	0
Cox5a	0	0.520449	0.994	0.974	0
Rpsa	0	0.512917	1	1	0
Jpt2	0	0.508107	0.483	0.128	0
Rpl36al	0	0.507566	0.985	0.973	0
Atpif1	0	0.503322	0.996	0.985	0
Rbm3	0	0.503194	0.992	0.986	0
Tes	0	0.500989	0.31	0.016	0
Rack1	0	0.498576	0.998	0.996	0
Psma7	0	0.498405	0.999	0.993	0
Cfl1	0	0.482296	1	0.999	0
Rps26	0	0.470802	1	1	0
Rps27a	0	0.462489	1	1	0
Tma7	0	0.430471	0.998	0.99	0
Rps18	0	0.422688	1	1	0
Rplp2	0	0.405554	1	1	0
Rpl27a	0	0.388302	1	1	0
Ppa1	2.93845e-307	0.738864	0.871	0.802	5.11113e-303
Pgam1	4.67653e-307	0.635143	0.96	0.943	8.13435e-303
Gsr	5.50829e-307	0.683862	0.69	0.376	9.58112e-303
Bcat1	2.16819e-306	0.665555	0.516	0.175	3.77135e-302
Ifitm3	2.23491e-304	0.456849	1	1	3.88741e-300
Cd82	5.44835e-304	0.538359	0.387	0.072	9.47686e-300
Gatm	3.89736e-302	1.01866	0.325	0.037	6.77907e-298
Slc38a1	3.9837e-302	0.478946	0.314	0.028	6.92925e-298
Bzw2	7.46446e-302	0.515699	0.539	0.182	1.29837e-297
Ppia	8.15335e-302	0.370328	1	1	1.41819e-297
B4galt5	5.25583e-301	0.555902	0.46	0.125	9.14198e-297
Atp5g2	9.71285e-300	0.461884	0.99	0.981	1.68945e-295
Serpinh1	1.35536e-297	0.531674	1	1	2.35752e-293
Rps10	3.33814e-297	0.456026	1	0.999	5.80636e-293
Tmem258	5.62953e-297	0.469385	0.995	0.993	9.79201e-293
Surf4	5.83e-295	0.532019	0.949	0.907	1.01407e-290
Gpm6a	7.52165e-295	0.993091	0.306	0.029	1.30832e-290
Cd44	9.60315e-295	1.328	0.613	0.337	1.67037e-290
Palld	2.94236e-294	0.820561	0.798	0.646	5.11794e-290
Asns	5.26635e-294	0.564866	0.413	0.093	9.16029e-290
Ptma	3.57747e-293	0.468746	1	1	6.22266e-289
Cdk4	1.14206e-292	0.537128	0.964	0.939	1.98649e-288
Prdx1	1.17962e-292	0.35052	1	1	2.05183e-288
Rpl12	3.67866e-292	0.452375	0.999	0.997	6.39865e-288
Rai14	3.80661e-292	0.543223	0.404	0.092	6.62122e-288
Ncam1	1.72966e-290	0.801547	0.53	0.196	3.00858e-286
Skap2	4.85077e-290	0.532846	0.463	0.132	8.43743e-286
Ociad2	7.16078e-289	0.527751	0.378	0.073	1.24555e-284
Sub1	2.58629e-287	0.455072	0.995	0.986	4.4986e-283
Crabp2	1.79821e-286	1.12616	0.4	0.096	3.12781e-282
Zdhhc12	3.14168e-285	0.436819	0.357	0.061	5.46464e-281
Rras2	1.92146e-283	0.744638	0.637	0.309	3.34219e-279
Flnb	2.60442e-283	0.491364	0.41	0.097	4.53014e-279
Maged1	2.60848e-283	0.524384	0.984	0.976	4.53718e-279
Guca1a	6.70282e-283	0.504711	0.421	0.106	1.16589e-278
Cdh11	8.46956e-283	0.643502	0.446	0.129	1.47319e-278
Gsto1	3.42082e-282	0.517624	0.531	0.189	5.95018e-278
Ctxn1	4.07333e-282	0.450241	0.345	0.056	7.08516e-278
Mdh2	4.41784e-282	0.468896	0.993	0.982	7.68439e-278
Adam12	4.60852e-279	0.461226	0.417	0.105	8.01606e-275
2009-09-01	2.03461e-278	0.460362	0.457	0.132	3.539e-274
Rps3	4.91085e-278	0.335002	1	1	8.54193e-274
Eef1g	3.55596e-277	0.467501	1	0.999	6.18524e-273
Tmem108	1.31463e-276	0.614004	0.275	0.018	2.28666e-272
Rpl27	5.52351e-276	0.393786	0.999	0.999	9.6076e-272
Cox18	1.71501e-275	0.455043	0.46	0.138	2.98308e-271
Rpl5	4.84909e-274	0.432827	0.999	0.999	8.43451e-270
Ecscr	9.19104e-272	0.587091	0.464	0.144	1.59869e-267
Kdelr2	1.29109e-271	0.735762	0.967	0.958	2.24571e-267
Maf	7.74133e-271	0.595326	0.336	0.056	1.34653e-266
Tceal8	4.88542e-270	0.456677	0.985	0.976	8.49771e-266
Fam162a	6.63137e-269	0.778094	0.919	0.881	1.15346e-264
Txn1	1.16916e-268	0.467585	0.998	0.995	2.03364e-264
Lman1	1.31909e-267	0.577022	0.972	0.96	2.29443e-263
Ak2	4.20573e-266	0.593316	0.753	0.5	7.31545e-262
Tmem97	9.30475e-265	0.727928	0.639	0.347	1.61847e-260
Avpi1	4.05663e-264	0.583364	0.493	0.173	7.05611e-260
Aldoa	5.281e-263	0.493294	0.998	0.996	9.18577e-259
AC160336.1	3.41265e-262	0.969522	0.507	0.2	5.93596e-258
Gjb3	4.19927e-262	0.547051	0.276	0.023	7.30421e-258
Snrpg	9.2401e-261	0.505371	0.983	0.98	1.60722e-256
Calm1	3.35187e-260	0.374786	1	0.999	5.83024e-256
Gale	6.13095e-260	0.430572	0.328	0.055	1.06642e-255
Runx1	7.10597e-260	0.498451	0.383	0.09	1.23601e-255
Rnf213	9.47514e-260	0.483419	0.409	0.108	1.64811e-255
Acsl4	4.02639e-259	0.494832	0.391	0.098	7.0035e-255
Hmgb3	1.43857e-258	0.555902	0.477	0.158	2.50225e-254
Chchd2	4.47186e-258	0.338512	1	1	7.77835e-254
Itga5	7.26975e-258	0.668485	0.487	0.175	1.2645e-253
Slpi	8.46758e-258	1.77632	0.445	0.154	1.47285e-253
Mpp6	1.80055e-257	0.544388	0.775	0.521	3.13187e-253
Tnc	1.8045e-257	1.21605	0.566	0.297	3.13876e-253
Cyp51	4.82324e-257	0.534643	0.387	0.097	8.38954e-253
Rps19	7.71714e-257	0.277699	1	1	1.34232e-252
Il13ra1	1.31895e-256	0.449936	0.53	0.195	2.29419e-252
Tagln2	4.68008e-256	0.549876	0.997	0.995	8.14053e-252
Vcl	5.10928e-256	0.507143	0.543	0.211	8.88708e-252
Folr1	6.66865e-256	0.500189	0.283	0.031	1.15995e-251
Nkain4	3.66766e-255	1.63637	0.401	0.125	6.37954e-251
Phldb2	1.03721e-254	0.509782	0.569	0.234	1.80412e-250
Ezr	3.08055e-254	1.1399	0.425	0.14	5.3583e-250
Eif4a1	4.72293e-253	0.461833	1	1	8.21506e-249
Pappa	1.04427e-252	0.466667	0.291	0.036	1.8164e-248
Mycbp	3.29268e-251	0.426856	0.519	0.189	5.72729e-247
Rdh10	1.84009e-250	0.615053	0.4	0.111	3.20065e-246
Limd2	3.4426e-250	0.487553	0.548	0.217	5.98805e-246
Flnc	6.99372e-250	0.4343	0.41	0.112	1.21649e-245
Ran	2.44693e-249	0.624097	0.989	0.982	4.25619e-245
Ostc	5.88719e-249	0.430914	0.995	0.995	1.02402e-244
Ddit4l	1.93415e-248	0.757369	0.346	0.075	3.36426e-244
Ifi204	3.22173e-248	0.615245	0.602	0.278	5.60388e-244
Stxbp2	9.31567e-248	0.395512	0.26	0.02	1.62037e-243
Gm10076	4.65842e-247	0.44852	0.984	0.938	8.10286e-243
Fam49b	6.30383e-247	0.421776	0.456	0.148	1.09649e-242
Stat1	1.3302e-245	0.583677	0.493	0.185	2.31375e-241
Fabp5	2.53633e-245	0.910774	0.613	0.33	4.4117e-241
H2afz	5.64024e-245	0.618479	0.989	0.983	9.81063e-241
Ptprn	2.62446e-244	0.361493	0.26	0.022	4.56499e-240
Myrf	2.92734e-244	0.450758	0.269	0.027	5.09182e-240
St3gal1	3.34489e-244	0.451594	0.413	0.119	5.8181e-240
Apol9b	3.11845e-243	0.397772	0.293	0.041	5.42423e-239
Usmg5	1.01942e-242	0.429984	0.997	0.992	1.77318e-238
Atp5g1	4.30809e-241	0.368504	0.998	0.992	7.49349e-237
Rpl19	5.9976e-241	0.333173	1	1	1.04322e-236
Cdr2l	8.55806e-240	0.402015	0.414	0.122	1.48859e-235
Lrrn4	6.96067e-239	0.672195	0.241	0.015	1.21074e-234
Lmnb1	7.84471e-239	0.444163	0.449	0.142	1.36451e-234
Hnrnpa1	8.51123e-239	0.605192	0.924	0.886	1.48044e-234
Smyd2	9.58286e-239	0.420733	0.534	0.209	1.66684e-234
Il4ra	9.58814e-239	0.491911	0.38	0.102	1.66776e-234
Prmt1	6.63368e-238	0.553172	0.949	0.917	1.15386e-233
Rps17	1.15901e-237	0.352921	1	1	2.01598e-233
Cthrc1	1.83971e-236	0.967485	0.928	0.915	3.19999e-232
Ranbp1	3.8192e-236	0.532748	0.993	0.985	6.64312e-232
Tnfrsf23	7.06555e-236	0.384949	0.29	0.043	1.22898e-231
Rps21	2.06469e-235	0.422448	1	0.999	3.59132e-231
Ccl9	2.96002e-235	1.41774	0.505	0.233	5.14866e-231
Mcub	8.38664e-235	0.519519	0.709	0.422	1.45877e-230
Krt19	2.69507e-234	1.79372	0.39	0.122	4.68781e-230
Eloc	1.01675e-233	0.479371	0.98	0.971	1.76853e-229
Rbbp8	1.73556e-233	0.449724	0.384	0.105	3.01883e-229
Nek6	2.63717e-233	0.411574	0.44	0.141	4.58709e-229
Erh	3.19098e-233	0.481817	0.943	0.896	5.55039e-229
Irf7	3.66178e-233	0.904454	0.651	0.424	6.3693e-229
Set	2.68606e-232	0.542342	0.931	0.911	4.67214e-228
Eif6	2.99793e-232	0.507933	0.936	0.897	5.2146e-228
Upk3b	3.5633e-232	1.40931	0.307	0.061	6.198e-228
Sap30	8.26748e-230	0.39975	0.393	0.11	1.43805e-225
Col12a1	1.11944e-229	0.487801	0.454	0.159	1.94715e-225
Smarca4	1.16762e-229	0.398694	0.47	0.167	2.03095e-225
Adora2b	1.32346e-229	0.493779	0.359	0.092	2.30203e-225
Gpr39	2.79063e-229	0.397428	0.377	0.101	4.85402e-225
Ccdc58	1.10519e-228	0.422515	0.544	0.225	1.92237e-224
Eef1b2	1.90928e-227	0.430713	0.99	0.988	3.321e-223
Tmem173	2.21448e-227	0.373544	0.353	0.086	3.85187e-223
Gm20186	5.028e-226	0.619413	0.392	0.118	8.7457e-222
Ifi47	1.7995e-224	0.476009	0.297	0.052	3.13005e-220
Ifit1	2.53999e-224	1.11883	0.462	0.181	4.41807e-220
Rpl10a	3.75581e-224	0.345292	1	1	6.53286e-220
Capn6	1.64407e-223	0.431127	0.332	0.075	2.85969e-219
Serpinb2	1.80225e-223	1.81754	0.356	0.1	3.13483e-219
Mapkapk3	1.2158e-222	0.449646	0.339	0.081	2.11476e-218
Tspan13	1.71008e-222	0.526833	0.246	0.023	2.97451e-218
Cdh3	3.76137e-222	0.39023	0.247	0.024	6.54252e-218
Ptprf	4.33252e-222	0.43719	0.391	0.118	7.53599e-218
Pdgfa	4.84755e-222	0.423444	0.423	0.135	8.43183e-218
Ndufa4	5.65533e-222	0.34162	1	1	9.83688e-218
Krt8	7.17224e-222	1.26629	0.287	0.052	1.24754e-217
Tesc	1.57224e-221	0.748357	0.269	0.039	2.73475e-217
Syce2	2.06126e-221	0.40898	0.352	0.088	3.58536e-217
Rpl39	3.02705e-221	0.303926	1	1	5.26525e-217
Arhgap1	3.13053e-221	0.41367	0.525	0.212	5.44525e-217
Anapc15	5.13338e-221	0.389294	0.453	0.158	8.929e-217
Steap2	1.44369e-220	0.351693	0.341	0.08	2.51115e-216
Gnl3	1.56488e-220	0.524245	0.618	0.314	2.72196e-216
Rrm1	2.21734e-220	0.497573	0.551	0.239	3.85683e-216
Gap43	2.4582e-220	0.497627	0.278	0.043	4.2758e-216
Ier5	4.16011e-220	0.449339	0.541	0.225	7.23609e-216
Uck2	7.47685e-220	0.364121	0.331	0.075	1.30052e-215
Usp18	2.43047e-219	0.557199	0.398	0.122	4.22755e-215
Prdx2	4.07962e-219	0.352416	0.999	0.996	7.09609e-215
Pabpc1	1.29624e-218	0.368907	0.999	0.997	2.25467e-214
Thyn1	1.33578e-218	0.412861	0.529	0.218	2.32346e-214
Rars	2.97607e-218	0.437523	0.609	0.289	5.17658e-214
Pabpc4	4.09913e-217	0.433048	0.584	0.265	7.13003e-213
Sh3bgrl3	4.36939e-217	0.466299	0.995	0.992	7.60012e-213
Mitd1	1.44868e-216	0.420424	0.481	0.183	2.51984e-212
Dusp14	2.04007e-216	0.361203	0.308	0.063	3.5485e-212
Myh9	2.4776e-216	0.441143	0.538	0.23	4.30953e-212
Ssr3	3.14051e-215	0.445371	0.942	0.899	5.4626e-211
Upk1b	9.10784e-215	1.54794	0.316	0.077	1.58422e-210
Phf11d	1.88806e-213	0.560468	0.565	0.262	3.28409e-209
Npc2	2.21429e-213	0.447868	0.997	0.998	3.85154e-209
Manf	3.34896e-213	0.575959	0.988	0.99	5.82518e-209
Bak1	5.77623e-213	0.414126	0.545	0.236	1.00472e-208
Acot7	6.04329e-213	0.463991	0.639	0.328	1.05117e-208
Snhg6	1.75152e-212	0.470095	0.632	0.325	3.0466e-208
Abcb1b	2.96064e-212	0.432571	0.287	0.052	5.14973e-208
Hk2	6.84265e-212	0.540907	0.53	0.235	1.19021e-207
Mrps18b	1.11828e-211	0.41845	0.516	0.214	1.94514e-207
Baz1a	2.04501e-210	0.36515	0.324	0.077	3.5571e-206
Tbrg1	1.04183e-209	0.392363	0.984	0.968	1.81217e-205
Cnn1	1.26869e-209	0.631342	0.277	0.048	2.20675e-205
Dad1	2.17768e-209	0.323793	0.999	0.998	3.78786e-205
Dera	2.53582e-208	0.364801	0.451	0.163	4.4108e-204
Hs6st2	1.9101e-207	0.366315	0.298	0.061	3.32243e-203
Ero1l	1.03174e-206	0.386735	0.447	0.163	1.79461e-202
Ubfd1	3.5911e-206	0.392384	0.573	0.26	6.24637e-202
Gmnn	2.35326e-205	0.471864	0.418	0.144	4.09326e-201
Fkbp10	4.59874e-205	0.557124	0.856	0.779	7.99904e-201
Lgals7	3.57742e-204	1.88129	0.484	0.257	6.22256e-200
Rpl32	4.34928e-204	0.275039	1	1	7.56513e-200
Flrt2	5.08637e-204	0.6459	0.452	0.181	8.84722e-200
Pgm3	7.44076e-204	0.410713	0.595	0.282	1.29425e-199
Nfe2l3	9.51116e-204	0.41673	0.203	0.009	1.65437e-199
Ammecr1	1.03219e-203	0.361518	0.365	0.107	1.79538e-199
Stip1	2.03201e-203	0.466866	0.635	0.333	3.53448e-199
Tomm40	2.51475e-203	0.478793	0.615	0.317	4.37416e-199
Spc24	1.12449e-202	0.430785	0.413	0.135	1.95593e-198
Pdgfc	2.94521e-202	0.323379	0.233	0.025	5.1229e-198
Gm8186	4.99502e-202	0.406452	0.568	0.259	8.68834e-198
Csrp1	5.57443e-202	0.747113	0.835	0.765	9.69616e-198
Syngr2	1.63426e-201	0.523731	0.705	0.438	2.84264e-197
Mlec	4.33074e-201	0.466395	0.848	0.731	7.53288e-197
Mtap	5.79895e-201	0.400917	0.465	0.182	1.00867e-196
Aldh9a1	2.4237e-200	0.329655	0.333	0.085	4.21578e-196
Ost4	3.07539e-200	0.353432	0.998	0.997	5.34934e-196
Wdr18	3.09117e-200	0.42502	0.604	0.295	5.37678e-196
Spcs2	5.2932e-200	0.394926	0.992	0.99	9.207e-196
Ggct	9.13002e-200	0.372937	0.363	0.107	1.58808e-195
Lpcat3	1.62738e-199	0.393159	0.518	0.22	2.83067e-195
Snrpe	4.14141e-199	0.417181	0.978	0.969	7.20357e-195
Esam	1.23155e-198	0.47685	0.235	0.027	2.14216e-194
Ifi44	1.46521e-198	0.383127	0.231	0.026	2.54859e-194
Bst2	4.2619e-198	0.606311	0.918	0.928	7.41314e-194
Prdx5	9.5492e-198	0.365343	0.996	0.985	1.66099e-193
Rbmxl1	2.34916e-197	0.427417	0.635	0.326	4.08613e-193
2200002D01Rik	4.4686e-197	0.476847	0.304	0.072	7.77269e-193
Mak16	1.23734e-196	0.389381	0.437	0.162	2.15223e-192
Pdk3	1.70149e-196	0.356215	0.436	0.16	2.95957e-192
Nradd	6.62725e-196	0.386552	0.475	0.188	1.15274e-191
Adamtsl1	1.08558e-195	0.361274	0.312	0.073	1.88826e-191
Slfn2	1.92383e-195	0.366111	0.259	0.042	3.34632e-191
Eif2ak2	6.51334e-195	0.37988	0.41	0.144	1.13293e-190
Hoxb2	1.17855e-194	0.38685	0.321	0.082	2.04997e-190
Apex1	2.0012e-194	0.421357	0.643	0.336	3.48088e-190
Rps3a1	2.80106e-194	0.261628	1	1	4.87216e-190
Xaf1	3.63017e-193	0.466321	0.577	0.28	6.31432e-189
Il1r1	4.14124e-193	0.418334	0.482	0.196	7.20327e-189
1110008F13Rik	5.92302e-193	0.372085	0.957	0.929	1.03025e-188
Tinagl1	6.61048e-193	0.456645	0.246	0.036	1.14983e-188
Pgd	1.05112e-192	0.379296	0.496	0.206	1.82831e-188
Fosl2	1.20485e-192	0.390803	0.452	0.171	2.09571e-188
Ctps	1.22896e-192	0.410396	0.478	0.198	2.13765e-188
Ssr1	4.27179e-192	0.499266	0.897	0.862	7.43034e-188
Snd1	6.05909e-192	0.357322	0.491	0.201	1.05392e-187
Gmppb	6.62292e-192	0.441926	0.598	0.301	1.15199e-187
Ktn1	1.92851e-191	0.391044	0.594	0.285	3.35446e-187
H2afx	3.89649e-191	0.557421	0.547	0.26	6.77755e-187
Cdk1	4.66916e-191	0.516039	0.485	0.206	8.12154e-187
Rcc2	6.43196e-191	0.344796	0.347	0.102	1.11878e-186
Ctsc	6.80158e-191	0.408496	0.324	0.086	1.18307e-186
Nasp	1.82334e-190	0.43548	0.469	0.197	3.17151e-186
Col11a1	2.03263e-190	0.5283	0.289	0.066	3.53556e-186
Rps11	3.7149e-190	0.250605	1	1	6.4617e-186
Msln	4.81591e-190	1.52069	0.313	0.085	8.37679e-186
Alg8	5.15997e-190	0.365391	0.397	0.138	8.97525e-186
Ddr1	6.41575e-190	0.36491	0.338	0.096	1.11595e-185
Fdft1	1.06591e-189	0.426181	0.344	0.102	1.85405e-185
Nop58	1.23671e-189	0.492199	0.62	0.334	2.15113e-185
Cox6a1	1.48821e-189	0.310898	1	0.999	2.58859e-185
Ptk2b	2.27604e-189	0.295232	0.211	0.018	3.95895e-185
Pkhd1l1	3.02005e-189	0.44423	0.193	0.01	5.25308e-185
Fcor	3.7235e-189	0.377372	0.26	0.047	6.47666e-185
Car13	4.23369e-189	0.337065	0.341	0.098	7.36408e-185
Timm8a1	6.33227e-189	0.455138	0.525	0.243	1.10144e-184
Rgs19	6.51502e-189	0.352538	0.444	0.17	1.13322e-184
Efnb2	2.45829e-188	0.302366	0.215	0.021	4.27595e-184
Bcl3	8.00152e-188	0.332359	0.284	0.061	1.39178e-183
Srprb	6.05365e-187	0.430764	0.551	0.263	1.05297e-182
Psma4	1.0445e-185	0.349656	0.985	0.981	1.81679e-181
Ube2l3	4.25872e-185	0.365198	0.945	0.891	7.40762e-181
Ddx39	4.4941e-185	0.568948	0.696	0.484	7.81704e-181
Gins2	1.84852e-184	0.375838	0.378	0.124	3.21531e-180
Nxnl2	2.41842e-184	0.366849	0.204	0.017	4.2066e-180
Rpl23	2.88143e-184	0.266389	1	1	5.01197e-180
Hsp90ab1	3.38845e-184	0.379138	1	1	5.89388e-180
Plscr2	3.51542e-184	0.495561	0.345	0.107	6.11472e-180
Tubb3	5.9306e-184	0.653096	0.485	0.221	1.03157e-179
Nudt5	6.88081e-184	0.376646	0.595	0.291	1.19685e-179
Tmem37	2.94564e-183	0.337901	0.213	0.022	5.12365e-179
Psmb2	3.8536e-183	0.315734	0.997	0.992	6.70295e-179
Ptk7	7.17145e-183	0.326097	0.328	0.092	1.2474e-178
Cenpw	2.75641e-182	0.381995	0.395	0.135	4.79449e-178
Eno1b	7.78707e-182	0.299883	0.266	0.053	1.35448e-177
Slc31a1	8.263e-182	0.362177	0.522	0.234	1.43727e-177
Psmd10	1.34277e-181	0.368963	0.608	0.301	2.33562e-177
Stk26	2.18958e-181	0.339285	0.207	0.02	3.80856e-177
Crls1	2.42632e-181	0.351094	0.405	0.148	4.22034e-177
Tcim	2.93908e-181	0.336834	0.221	0.028	5.11223e-177
Eef1e1	3.01751e-181	0.401814	0.549	0.259	5.24866e-177
Pmvk	3.61855e-181	0.372038	0.345	0.105	6.29411e-177
Lsr	4.81201e-181	0.465908	0.195	0.014	8.37001e-177
Psmg1	5.15865e-181	0.35254	0.509	0.224	8.97295e-177
Tdg	3.89149e-180	0.336972	0.43	0.166	6.76886e-176
Tpm4	4.5943e-180	0.428103	0.996	0.994	7.99132e-176
Tcp1	4.79713e-180	0.453619	0.924	0.892	8.34412e-176
Ywhag	5.2854e-180	0.394871	0.533	0.246	9.19342e-176
Arhgdig	4.21012e-179	0.298078	0.236	0.037	7.32308e-175
Hmgn2	4.9412e-179	0.425509	0.911	0.911	8.59472e-175
Parp1	1.07544e-178	0.327916	0.348	0.108	1.87062e-174
Sdc4	1.65127e-178	0.779985	0.691	0.517	2.87222e-174
Smarcc1	2.77094e-178	0.362653	0.549	0.257	4.81977e-174
P4ha3	5.72246e-178	0.425349	0.426	0.167	9.95365e-174
Dctpp1	1.12312e-177	0.39725	0.604	0.311	1.95355e-173
Npl	1.94499e-177	0.423502	0.198	0.017	3.38311e-173
Ubxn8	2.6332e-177	0.314556	0.378	0.129	4.58019e-173
Pno1	7.5403e-177	0.361912	0.471	0.198	1.31156e-172
Cdkn2b	9.50915e-177	0.352143	0.28	0.065	1.65402e-172
Dctd	1.2538e-176	0.284326	0.235	0.038	2.18086e-172
Cd2ap	1.83981e-176	0.486584	0.446	0.189	3.20016e-172
Lsm12	4.31098e-176	0.371552	0.562	0.275	7.49851e-172
Rasl11a	5.02562e-176	0.56695	0.334	0.102	8.74156e-172
Hif1a	8.11256e-176	0.525042	0.732	0.531	1.4111e-171
Ppil1	1.64504e-175	0.33562	0.452	0.183	2.86138e-171
Uqcrq	1.82683e-175	0.327352	0.995	0.988	3.17759e-171
Mcm6	4.34225e-175	0.425511	0.493	0.217	7.55291e-171
Frrs1	5.76187e-175	0.300139	0.3	0.078	1.00222e-170
Prrc1	6.66899e-175	0.400649	0.641	0.353	1.16e-170
Knop1	1.18068e-174	0.363131	0.542	0.255	2.05367e-170
Chst11	1.32947e-174	0.287458	0.256	0.051	2.31248e-170
Rpl22	1.5489e-174	0.33394	0.999	0.999	2.69416e-170
Srm	1.90528e-174	0.671387	0.851	0.836	3.31405e-170
Frmd4b	3.342e-174	0.505552	0.264	0.06	5.81307e-170
Tpd52	1.19975e-173	0.349522	0.348	0.112	2.08685e-169
Spint2	2.67815e-173	0.484922	0.225	0.035	4.65837e-169
Eef1akmt4	3.04273e-173	0.323562	0.394	0.143	5.29253e-169
Gm8773	6.99046e-173	0.266067	0.204	0.022	1.21592e-168
Fdps	9.24142e-173	0.854025	0.556	0.311	1.60745e-168
Ccnb2	1.02914e-172	0.451582	0.387	0.134	1.79008e-168
Ogfr	1.43005e-172	0.350728	0.489	0.214	2.48743e-168
Irgm1	7.63988e-172	0.444244	0.427	0.171	1.32888e-167
Kctd5	1.01324e-171	0.317412	0.419	0.161	1.76243e-167
Nop16	3.70818e-171	0.358069	0.484	0.213	6.45001e-167
Casp8	4.79402e-171	0.332083	0.469	0.202	8.33872e-167
Cdk7	1.05955e-170	0.313592	0.44	0.175	1.84299e-166
Selenoi	2.28713e-170	0.310842	0.292	0.075	3.97824e-166
Ap1s1	2.46234e-170	0.393183	0.865	0.765	4.28299e-166
Casp6	2.9535e-170	0.360607	0.537	0.253	5.13731e-166
Rps28	3.23229e-170	0.28008	1	1	5.62224e-166
Cdkn2a	3.36577e-170	0.316649	0.229	0.037	5.85442e-166
Tmtc4	4.1867e-170	0.308454	0.288	0.073	7.28235e-166
Dpp3	5.43465e-170	0.336545	0.517	0.234	9.45304e-166
Agpat5	1.62842e-169	0.329379	0.398	0.148	2.83247e-165
Yrdc	2.50122e-169	0.380085	0.493	0.225	4.35062e-165
Nudcd2	3.11498e-169	0.417681	0.857	0.776	5.4182e-165
Hells	5.14011e-169	0.379508	0.258	0.054	8.9407e-165
Tomm20	5.29941e-169	0.418625	0.944	0.93	9.2178e-165
Tuba4a	6.3829e-169	0.328399	0.232	0.04	1.11024e-164
Noc2l	1.01131e-168	0.322818	0.347	0.115	1.75907e-164
Slc39a14	1.08149e-168	0.360865	0.338	0.108	1.88115e-164
Nolc1	1.10801e-168	0.416731	0.486	0.221	1.92727e-164
Rnf128	2.74187e-168	0.352068	0.17	0.006	4.76921e-164
Prelid2	2.97141e-168	0.300111	0.25	0.051	5.16847e-164
Tnfaip8	1.37852e-167	0.332618	0.365	0.127	2.39779e-163
Rtp4	1.46944e-167	0.625885	0.666	0.471	2.55594e-163
Gfer	1.64904e-167	0.327286	0.453	0.19	2.86835e-163
Uso1	4.34184e-167	0.358905	0.552	0.266	7.5522e-163
Smpd3	6.00193e-167	0.646005	0.229	0.041	1.04398e-162
Inppl1	9.92904e-167	0.275332	0.274	0.065	1.72706e-162
Bzw1	1.11012e-166	0.372249	0.939	0.899	1.93094e-162
Adgrg2	4.01021e-166	0.391386	0.304	0.087	6.97536e-162
Enah	4.11014e-166	0.376272	0.406	0.16	7.14918e-162
Taf1d	5.20415e-166	0.364497	0.52	0.247	9.0521e-162
Nubp1	5.46181e-166	0.350179	0.536	0.257	9.50027e-162
Plekho1	1.10692e-165	0.268957	0.223	0.036	1.92537e-161
Atp1b1	1.56588e-165	0.705133	0.43	0.192	2.72369e-161
Aimp2	2.40367e-165	0.381363	0.59	0.305	4.18094e-161
2310030G06Rik	1.47041e-164	0.267878	0.189	0.017	2.55763e-160
Zfp593	1.72295e-164	0.300515	0.355	0.12	2.9969e-160
Clu	2.21353e-164	1.94904	0.86	0.876	3.85021e-160
Cycs	3.03674e-164	0.571929	0.936	0.941	5.2821e-160
Alyref	1.58052e-163	0.418535	0.605	0.328	2.74915e-159
Ydjc	1.92354e-163	0.264674	0.211	0.03	3.34581e-159
Txnrd1	2.29934e-163	0.324892	0.446	0.188	3.99947e-159
Mrto4	2.82476e-163	0.383469	0.503	0.235	4.91338e-159
Csf1r	3.15208e-163	0.315661	0.19	0.019	5.48273e-159
Nhp2	9.38473e-163	0.535484	0.845	0.764	1.63238e-158
Ndufa12	1.02574e-162	0.339748	0.981	0.956	1.78417e-158
Oasl1	3.15773e-161	0.313477	0.181	0.015	5.49256e-157
Nop56	4.19468e-161	0.483635	0.582	0.316	7.29623e-157
Tmem151a	6.43773e-161	0.400268	0.209	0.031	1.11978e-156
Rrp1b	7.64707e-161	0.331343	0.312	0.095	1.33013e-156
Cox5b	7.91224e-161	0.27716	0.997	0.995	1.37625e-156
Bach1	9.41627e-161	0.30965	0.326	0.103	1.63787e-156
Hnrnpd	2.66975e-160	0.394598	0.582	0.308	4.64377e-156
Mrpl54	5.00428e-160	0.344522	0.928	0.881	8.70444e-156
Kars	8.05143e-160	0.323496	0.606	0.312	1.40047e-155
S100a11	8.70266e-160	0.283457	1	1	1.51374e-155
Pelp1	1.22206e-159	0.307617	0.335	0.111	2.12565e-155
Mpo	1.29838e-159	0.274597	0.198	0.024	2.25839e-155
Cdca3	1.66439e-159	0.356267	0.359	0.123	2.89505e-155
Dnajc2	2.0611e-159	0.346587	0.479	0.22	3.58508e-155
Tmem70	3.70697e-159	0.385791	0.628	0.348	6.4479e-155
Rpap3	6.94158e-159	0.426075	0.415	0.175	1.20742e-154
Phgdh	8.91847e-159	0.463379	0.503	0.248	1.55128e-154
Sqle	1.19659e-158	0.376602	0.27	0.068	2.08136e-154
Osmr	1.30757e-158	0.330547	0.384	0.145	2.27439e-154
Ube2n	4.28414e-158	0.340872	0.968	0.952	7.45184e-154
Mrps23	2.18738e-157	0.323132	0.511	0.241	3.80473e-153
Gbp3	6.66228e-157	0.393461	0.355	0.131	1.15884e-152
Slc2a1	8.25952e-157	0.281634	0.252	0.058	1.43666e-152
Ext1	9.27251e-157	0.357758	0.531	0.261	1.61286e-152
Cyb5b	3.6257e-156	0.327288	0.577	0.29	6.30654e-152
Il6	1.08145e-155	0.455242	0.265	0.067	1.88108e-151
Gss	1.81797e-155	0.284987	0.301	0.09	3.16218e-151
Nrp2	2.44221e-155	0.265228	0.195	0.025	4.24798e-151
Cenpa	4.21256e-155	0.479673	0.417	0.176	7.32733e-151
Entpd7	4.27082e-155	0.281033	0.287	0.082	7.42866e-151
Ube2i	4.61097e-155	0.328162	0.98	0.957	8.02033e-151
Hnrnpab	4.93514e-155	0.401027	0.893	0.843	8.58419e-151
Actb	6.75063e-155	0.449081	1	1	1.1742e-150
Samhd1	1.05219e-154	0.341871	0.412	0.168	1.83018e-150
Ptbp1	1.21703e-154	0.306935	0.508	0.236	2.11691e-150
Ubap2	1.59901e-154	0.296314	0.346	0.12	2.78132e-150
Pgm2	2.36125e-154	0.328592	0.482	0.223	4.10716e-150
Sptlc2	2.65201e-154	0.32291	0.538	0.262	4.61291e-150
Adamts9	3.46856e-154	0.282837	0.187	0.022	6.03321e-150
Wdr75	5.82822e-154	0.321781	0.37	0.139	1.01376e-149
Psma6	6.19852e-154	0.369786	0.95	0.914	1.07817e-149
Ptrh2	6.88687e-154	0.316979	0.477	0.216	1.1979e-149
Bnip3	1.5093e-153	0.422538	0.49	0.235	2.62528e-149
Nab2	2.06285e-153	0.331798	0.447	0.196	3.58811e-149
S100a1	2.35656e-153	1.11776	0.793	0.832	4.09901e-149
Ftsj3	2.70372e-153	0.30854	0.368	0.137	4.70285e-149
Odc1	2.89963e-153	0.375638	0.61	0.335	5.04361e-149
Camk2g	5.64254e-153	0.291179	0.366	0.135	9.81464e-149
Acads	1.12834e-152	0.302474	0.457	0.201	1.96263e-148
2810004N23Rik	1.5792e-152	0.331813	0.537	0.266	2.74687e-148
Clic1	2.14417e-152	0.374465	0.997	0.996	3.72957e-148
Dmkn	2.98751e-152	2.0388	0.628	0.537	5.19647e-148
Igtp	3.86823e-152	0.415701	0.344	0.125	6.72839e-148
Ptger3	4.62381e-152	0.352032	0.17	0.014	8.04266e-148
Cotl1	5.29518e-152	0.521901	0.439	0.206	9.21044e-148
Ykt6	6.01541e-152	0.303244	0.48	0.22	1.04632e-147
Plek2	1.69341e-151	0.268213	0.157	0.007	2.94552e-147
Bloc1s2	2.12595e-151	0.320424	0.547	0.271	3.69788e-147
B4galt6	2.29022e-151	0.292478	0.258	0.065	3.9836e-147
Gsdme	2.60818e-151	0.327166	0.409	0.168	4.53667e-147
Galk1	3.11485e-151	0.427388	0.789	0.641	5.41797e-147
Mpdu1	6.58566e-151	0.288235	0.446	0.191	1.14551e-146
Mrpl19	9.04724e-151	0.301236	0.458	0.204	1.57368e-146
Cldn3	1.32497e-150	0.58072	0.184	0.022	2.30465e-146
Mmp19	1.36145e-150	0.355409	0.388	0.155	2.3681e-146
Spon2	1.44941e-150	0.999522	0.788	0.761	2.5211e-146
Psmb4	1.92745e-150	0.330176	0.959	0.928	3.35261e-146
Arfgap1	2.59175e-150	0.316042	0.519	0.25	4.50808e-146
Has1	3.14896e-150	0.661657	0.276	0.079	5.47731e-146
Gmps	3.44067e-150	0.342457	0.54	0.274	5.9847e-146
Spats2	4.18718e-150	0.288546	0.339	0.119	7.28318e-146
Rnf19b	4.62329e-150	0.273827	0.243	0.056	8.04175e-146
Rpl3	5.7895e-150	0.265962	1	1	1.00702e-145
Psat1	9.05594e-150	0.313603	0.353	0.129	1.57519e-145
Rnd1	9.80545e-150	0.303601	0.184	0.022	1.70556e-145
Nfil3	1.12684e-149	0.307207	0.351	0.126	1.96002e-145
Ciapin1	1.40468e-149	0.312921	0.465	0.211	2.44329e-145
Srrt	1.53063e-149	0.301448	0.423	0.177	2.66238e-145
Rfc5	1.72964e-149	0.328107	0.359	0.134	3.00854e-145
Ruvbl2	1.97575e-149	0.34369	0.51	0.249	3.43662e-145
Rnf149	2.85607e-149	0.303895	0.452	0.199	4.96785e-145
Actg2	3.53183e-149	0.657713	0.217	0.041	6.14327e-145
Ssbp3	4.00685e-149	0.312123	0.407	0.168	6.96951e-145
Magohb	4.50321e-149	0.327784	0.533	0.266	7.83288e-145
Csnk1d	5.34893e-149	0.310496	0.552	0.277	9.30394e-145
Snta1	1.03884e-148	0.298165	0.325	0.111	1.80695e-144
Ryk	1.11382e-148	0.347849	0.603	0.326	1.93737e-144
Nus1	1.18557e-148	0.301038	0.461	0.207	2.06218e-144
Ppih	2.25163e-148	0.351049	0.458	0.214	3.91649e-144
Cks1b	2.99359e-148	0.613418	0.852	0.823	5.20704e-144
Rnaseh2a	5.69431e-148	0.303479	0.406	0.169	9.90469e-144
Tk1	6.24448e-148	0.389988	0.33	0.112	1.08617e-143
Arxes2	8.18208e-148	0.258604	0.235	0.051	1.42319e-143
Ttyh2	1.09392e-147	0.335158	0.271	0.076	1.90277e-143
Atp5a1	1.47937e-147	0.310273	0.989	0.98	2.57322e-143
Ano6	1.98113e-147	0.322305	0.401	0.167	3.44598e-143
Fabp4	4.76377e-147	0.395152	0.299	0.095	8.28611e-143
Gfpt1	5.0683e-147	0.311214	0.472	0.215	8.81581e-143
Lrrc15	5.291e-147	0.277744	0.165	0.013	9.20316e-143
Ube2f	9.21923e-147	0.315293	0.545	0.277	1.60359e-142
Orc6	1.9306e-146	0.350554	0.489	0.238	3.35809e-142
Plpp2	1.95842e-146	0.250619	0.226	0.047	3.40648e-142
Smim3	2.60327e-146	0.312162	0.476	0.214	4.52813e-142
Usp50	2.79407e-146	0.407258	0.689	0.456	4.86001e-142
Rplp1	2.91566e-146	0.276557	1	1	5.07151e-142
Noct	3.00228e-146	0.252586	0.191	0.027	5.22217e-142
Mthfd2	3.05324e-146	0.39082	0.427	0.189	5.3108e-142
Shmt2	3.20747e-146	0.33464	0.416	0.177	5.57907e-142
Ube2s	4.02791e-146	0.502633	0.952	0.951	7.00615e-142
Usp47	4.27502e-146	0.29389	0.455	0.205	7.43596e-142
Cyp7b1	6.09877e-146	0.291542	0.253	0.065	1.06082e-141
Ucp2	7.24077e-146	0.399287	0.246	0.062	1.25946e-141
Sox4	8.89307e-146	0.496437	0.657	0.425	1.54686e-141
Cs	1.45841e-145	0.31603	0.562	0.289	2.53675e-141
Ctnnbip1	1.48171e-145	0.327588	0.598	0.322	2.57729e-141
Lrrc42	2.80484e-145	0.288367	0.401	0.167	4.87874e-141
Hnrnpa0	4.6553e-145	0.359839	0.556	0.287	8.09743e-141
Sltm	7.32896e-145	0.308891	0.524	0.258	1.2748e-140
Tacc3	1.50122e-144	0.370574	0.336	0.119	2.61122e-140
Zfp469	3.45791e-144	0.258126	0.226	0.048	6.01469e-140
Srp9	4.03503e-144	0.323847	0.985	0.978	7.01853e-140
Polr3k	4.11086e-144	0.33944	0.666	0.395	7.15043e-140
Hspd1	4.53738e-144	0.608228	0.9	0.903	7.89231e-140
Eif4e2	6.93236e-144	0.342702	0.894	0.818	1.20582e-139
Cmc2	6.96025e-144	0.329815	0.523	0.259	1.21067e-139
Rpn1	9.16398e-144	0.389384	0.926	0.914	1.59398e-139
Uhrf1bp1l	9.71998e-144	0.264345	0.296	0.092	1.69069e-139
Tcof1	1.71941e-143	0.300745	0.334	0.122	2.99074e-139
Ipo5	2.43451e-143	0.295392	0.401	0.17	4.23458e-139
Tor1aip2	2.67302e-143	0.361268	0.661	0.392	4.64946e-139
Edem1	3.42644e-143	0.331584	0.576	0.309	5.95995e-139
Mtfr1	8.04148e-143	0.254154	0.282	0.084	1.39874e-138
Ninj1	9.35311e-143	0.31185	0.489	0.233	1.62688e-138
Psme3	1.14937e-142	0.304149	0.503	0.245	1.99921e-138
Taf10	1.28038e-142	0.367716	0.67	0.412	2.2271e-138
Pclaf	1.63839e-142	0.808485	0.454	0.248	2.84982e-138
Prr7	1.69324e-142	0.271477	0.252	0.066	2.94522e-138
Hsd17b12	2.08057e-142	0.354885	0.64	0.372	3.61895e-138
Il18bp	2.36187e-142	0.280965	0.207	0.039	4.10824e-138
Uqcr11	3.73018e-142	0.2746	0.998	0.994	6.48828e-138
Hmgcs1	5.43774e-142	0.518315	0.401	0.178	9.4584e-138
Mboat7	6.79916e-142	0.277739	0.398	0.165	1.18265e-137
Nip7	7.86262e-142	0.321219	0.522	0.26	1.36762e-137
Trim28	8.5643e-142	0.357386	0.716	0.481	1.48967e-137
Ddx58	1.18271e-141	0.277568	0.325	0.114	2.05721e-137
Snrpf	1.21136e-141	0.389301	0.962	0.958	2.10704e-137
Ccnb1	1.607e-141	0.413549	0.32	0.109	2.79522e-137
Trim27	1.66419e-141	0.322815	0.566	0.301	2.89469e-137
Nmi	2.70484e-141	0.313131	0.52	0.258	4.70479e-137
Smn1	3.3038e-141	0.283922	0.445	0.2	5.74663e-137
Timm10b	4.04511e-141	0.324855	0.929	0.897	7.03607e-137
Thoc6	4.16057e-141	0.273649	0.395	0.163	7.2369e-137
Snrpd3	4.24343e-141	0.368181	0.938	0.917	7.38102e-137
Cpsf2	5.79526e-141	0.287506	0.415	0.179	1.00803e-136
Anxa8	5.91871e-141	0.439003	0.198	0.035	1.0295e-136
Cct2	7.32858e-141	0.407262	0.815	0.698	1.27473e-136
Get4	8.54037e-141	0.305568	0.6	0.322	1.48551e-136
Cks2	8.6511e-141	0.405563	0.515	0.273	1.50477e-136
Btg3	1.71114e-140	0.282958	0.409	0.173	2.97636e-136
Acbd3	3.2495e-140	0.300379	0.507	0.25	5.65218e-136
Ppan	3.85599e-140	0.301446	0.379	0.154	6.7071e-136
Pmpca	9.63453e-140	0.271695	0.432	0.191	1.67583e-135
Pdia5	9.75456e-140	0.393869	0.64	0.394	1.69671e-135
Nfkbia	1.36935e-139	0.679995	0.833	0.834	2.38185e-135
Tars	3.20719e-139	0.342843	0.567	0.307	5.57859e-135
Srp19	3.87995e-139	0.341034	0.907	0.859	6.74878e-135
Fxn	4.89136e-139	0.281008	0.393	0.165	8.50802e-135
Dbnl	7.40441e-139	0.311428	0.603	0.325	1.28792e-134
Atp1a1	1.56374e-138	0.393297	0.819	0.692	2.71996e-134
Map4k4	1.62902e-138	0.303283	0.511	0.251	2.83352e-134
Sbno2	1.75147e-138	0.250611	0.254	0.068	3.04651e-134
Nme2	2.17279e-138	0.268262	0.382	0.157	3.77936e-134
Dcp2	2.49998e-138	0.267144	0.313	0.109	4.34846e-134
Cdc20	2.56173e-138	0.389837	0.345	0.13	4.45587e-134
Mras	2.63361e-138	0.287551	0.271	0.082	4.5809e-134
Pop7	5.33746e-138	0.271821	0.463	0.212	9.28397e-134
Psme2	3.08394e-137	0.386683	0.948	0.944	5.36421e-133
Rfc2	4.30952e-137	0.318977	0.567	0.299	7.49598e-133
Parp9	5.7126e-137	0.289298	0.32	0.115	9.93649e-133
Efhd2	7.20054e-137	0.297088	0.463	0.216	1.25246e-132
Nans	1.30247e-136	0.368465	0.831	0.724	2.26551e-132
Kmt5a	1.35802e-136	0.287982	0.405	0.175	2.36215e-132
Ildr2	1.61278e-136	0.302185	0.258	0.073	2.80527e-132
Eif2b1	2.18049e-136	0.271226	0.389	0.162	3.79274e-132
Rnf126	3.35435e-136	0.300463	0.434	0.198	5.83455e-132
Got2	3.63738e-136	0.272287	0.412	0.178	6.32686e-132
Tgm2	3.9941e-136	0.398272	0.345	0.136	6.94733e-132
Ipo4	4.33049e-136	0.269337	0.393	0.165	7.53245e-132
Pdap1	7.76086e-136	0.40006	0.86	0.806	1.34992e-131
Hbegf	1.0427e-135	0.348617	0.215	0.047	1.81367e-131
Thoc3	1.63727e-135	0.281336	0.451	0.208	2.84787e-131
Lmna	1.73707e-135	0.492289	0.98	0.989	3.02147e-131
Cdk6	2.24933e-135	0.314713	0.419	0.188	3.91248e-131
Sugct	2.4208e-135	0.318482	0.214	0.046	4.21073e-131
Loxl2	2.60693e-135	0.504546	0.822	0.777	4.5345e-131
Blmh	4.8764e-135	0.327339	0.693	0.435	8.482e-131
Aifm1	5.66701e-135	0.266733	0.397	0.17	9.85719e-131
Sprr1a	5.8898e-135	0.53019	0.156	0.014	1.02447e-130
Ube2c	6.31756e-135	0.494326	0.34	0.13	1.09888e-130
Lrrfip1	7.61594e-135	0.315396	0.473	0.232	1.32472e-130
Zfp503	7.72457e-135	0.326633	0.283	0.09	1.34361e-130
Wdr77	9.3428e-135	0.300853	0.433	0.199	1.62509e-130
Sssca1	9.80958e-135	0.30842	0.58	0.31	1.70628e-130
Ccdc86	1.34994e-134	0.278792	0.315	0.112	2.34808e-130
Slit3	1.44987e-134	0.365668	0.412	0.186	2.52191e-130
Tap1	1.57389e-134	0.301859	0.301	0.104	2.73763e-130
Cdkn3	5.00974e-134	0.28869	0.322	0.112	8.71394e-130
Sf3a1	6.28258e-134	0.254459	0.339	0.127	1.09279e-129
Gpatch4	1.09133e-133	0.266455	0.297	0.1	1.89826e-129
Tsc22d1	1.60998e-133	0.744474	0.81	0.778	2.80039e-129
Nup93	1.98156e-133	0.270719	0.38	0.159	3.44673e-129
Txnl4a	2.05811e-133	0.347312	0.814	0.67	3.57987e-129
Lap3	2.39927e-133	0.316638	0.596	0.33	4.17329e-129
Smc2	3.28098e-133	0.340393	0.388	0.165	5.70694e-129
Snrnp25	3.95371e-133	0.265078	0.364	0.146	6.87708e-129
Yars	5.10839e-133	0.271415	0.363	0.147	8.88554e-129
Aqp5	6.29147e-133	0.487204	0.163	0.019	1.09434e-128
Etf1	7.94953e-133	0.341484	0.687	0.438	1.38274e-128
Col24a1	1.03964e-132	0.250964	0.183	0.029	1.80835e-128
Rps20	1.06954e-132	0.261811	1	1	1.86036e-128
Rps13	1.13241e-132	0.25372	1	1	1.96972e-128
Acat2	1.24201e-132	0.273554	0.246	0.067	2.16035e-128
Cct3	3.13027e-132	0.392528	0.874	0.822	5.44479e-128
Mcm7	3.3761e-132	0.319373	0.347	0.135	5.87239e-128
Rrp7a	4.34311e-132	0.287955	0.455	0.213	7.5544e-128
Ptges3l	5.65456e-132	0.255021	0.298	0.102	9.83554e-128
Snrpd1	5.93878e-132	0.417273	0.863	0.803	1.03299e-127
Ube2m	5.97222e-132	0.379318	0.719	0.506	1.03881e-127
Mecr	6.64897e-132	0.252087	0.322	0.118	1.15652e-127
Cdv3	7.12346e-132	0.368133	0.645	0.397	1.23906e-127
Prpf31	9.82208e-132	0.269995	0.417	0.185	1.70845e-127
Rrm2	1.18558e-131	0.440535	0.323	0.122	2.06219e-127
Myof	1.72226e-131	0.294237	0.491	0.243	2.99569e-127
Nifk	2.4525e-131	0.285651	0.447	0.21	4.26587e-127
Arid5b	2.85403e-131	0.359442	0.647	0.387	4.9643e-127
Vmp1	3.10194e-131	0.387598	0.909	0.882	5.39551e-127
Edem2	3.10932e-131	0.286408	0.473	0.231	5.40836e-127
Mcm5	8.06203e-131	0.303789	0.267	0.081	1.40231e-126
Rwdd4a	8.6308e-131	0.265481	0.368	0.151	1.50124e-126
Col27a1	9.72951e-131	0.304104	0.365	0.15	1.69235e-126
Serbp1	1.09977e-130	0.347236	0.989	0.985	1.91294e-126
Slc35a2	1.34386e-130	0.294542	0.529	0.275	2.3375e-126
Srsf7	1.75561e-130	0.455478	0.883	0.86	3.05372e-126
Krt18	1.87215e-130	0.979492	0.181	0.031	3.25642e-126
Hoxa5	1.93828e-130	0.3338	0.168	0.023	3.37144e-126
Qtrt1	2.28144e-130	0.251752	0.347	0.136	3.96834e-126
Srpk1	5.37265e-130	0.300576	0.522	0.273	9.34518e-126
Tmem248	6.20364e-130	0.290292	0.532	0.277	1.07906e-125
Umps	6.68057e-130	0.284219	0.404	0.179	1.16202e-125
H2-Q7	6.92355e-130	0.328934	0.193	0.037	1.20428e-125
Wdr1	1.08132e-129	0.393509	0.858	0.792	1.88085e-125
Eif2s1	1.17718e-129	0.387735	0.87	0.804	2.04758e-125
Tcerg1	3.30077e-129	0.266015	0.408	0.18	5.74136e-125
Spsb1	3.36919e-129	0.300332	0.308	0.113	5.86036e-125
Akr1a1	3.40379e-129	0.254455	0.998	0.995	5.92055e-125
Tmsb10	3.63605e-129	0.269776	1	1	6.32455e-125
Tkfc	3.77145e-129	0.29315	0.254	0.075	6.56006e-125
Mybbp1a	3.98559e-129	0.270773	0.361	0.149	6.93254e-125
Ddx21	4.63534e-129	0.302997	0.377	0.161	8.06272e-125
Atp5g3	6.42527e-129	0.316501	0.912	0.873	1.11761e-124
Birc5	7.26532e-129	0.658489	0.494	0.294	1.26373e-124
Tubb5	7.56854e-129	0.348644	0.994	0.997	1.31647e-124
Celf4	1.24866e-128	0.302451	0.238	0.064	2.17192e-124
Mapk1ip1l	2.17206e-128	0.268383	0.417	0.187	3.77808e-124
Col5a3	2.30034e-128	0.505022	0.499	0.27	4.00121e-124
Hspb8	2.65344e-128	0.29809	0.432	0.199	4.61539e-124
Wdr43	4.36455e-128	0.300878	0.47	0.231	7.5917e-124
Fam207a	6.08875e-128	0.256034	0.369	0.155	1.05908e-123
Preb	1.05591e-127	0.274466	0.439	0.207	1.83665e-123
Ssr4	1.56689e-127	0.275657	0.995	0.993	2.72545e-123
Impdh1	1.81708e-127	0.276502	0.347	0.139	3.16064e-123
Baiap2	2.32117e-127	0.271221	0.359	0.148	4.03743e-123
Mrpl46	3.41777e-127	0.259221	0.463	0.224	5.94487e-123
Tmem120a	6.61581e-127	0.306939	0.535	0.286	1.15075e-122
Vars	7.11628e-127	0.270759	0.349	0.141	1.23781e-122
Alad	7.98748e-127	0.348163	0.4	0.18	1.38934e-122
Zrsr2	1.04514e-126	0.271637	0.506	0.256	1.81792e-122
Mcm3	1.0654e-126	0.316166	0.31	0.114	1.85315e-122
Fam129b	1.22602e-126	0.270271	0.336	0.133	2.13253e-122
Ascc3	1.38788e-126	0.259787	0.35	0.141	2.41408e-122
Usp53	1.56519e-126	0.313881	0.233	0.064	2.7225e-122
Hmgn1	1.78556e-126	0.266887	0.999	0.997	3.1058e-122
Mcm2	1.9501e-126	0.250503	0.259	0.078	3.392e-122
Bin1	2.06795e-126	0.284447	0.509	0.259	3.597e-122
Sec61a1	2.22812e-126	0.377101	0.734	0.535	3.87559e-122
Wdr89	2.86897e-126	0.300683	0.606	0.347	4.99028e-122
P4ha2	4.40424e-126	0.618623	0.753	0.715	7.66074e-122
Ccng1	4.75553e-126	0.426194	0.57	0.328	8.27177e-122
Pmf1	6.62885e-126	0.260815	0.355	0.143	1.15302e-121
Med8	7.51811e-126	0.287922	0.622	0.357	1.3077e-121
Cct8	1.03228e-125	0.331266	0.95	0.932	1.79555e-121
Timm13	1.6221e-125	0.298888	0.973	0.96	2.82148e-121
Eef1akmt1	1.72849e-125	0.303924	0.675	0.42	3.00653e-121
Tmem238	1.94689e-125	0.278174	0.332	0.13	3.38642e-121
Rcc1	1.96965e-125	0.253638	0.231	0.063	3.426e-121
Tsta3	2.55236e-125	0.260146	0.464	0.223	4.43958e-121
Mical2	3.61847e-125	0.281043	0.444	0.212	6.29396e-121
Cmas	6.57345e-125	0.302386	0.632	0.373	1.14339e-120
Rabepk	6.91118e-125	0.251775	0.407	0.183	1.20213e-120
Riok3	7.42449e-125	0.272069	0.481	0.24	1.29142e-120
Rpf2	1.22696e-124	0.287028	0.444	0.214	2.13418e-120
Kpnb1	1.9786e-124	0.285191	0.506	0.26	3.44157e-120
Zdhhc20	2.17335e-124	0.27717	0.576	0.313	3.78032e-120
Lta4h	2.2116e-124	0.288192	0.481	0.243	3.84686e-120
Zdhhc16	3.18213e-124	0.262599	0.456	0.222	5.53499e-120
Psmd3	3.8729e-124	0.30667	0.586	0.331	6.73652e-120
Lox	5.42358e-124	0.424684	0.874	0.879	9.43377e-120
Cars	6.1503e-124	0.270132	0.383	0.169	1.06978e-119
Capzb	6.80163e-124	0.266421	0.993	0.987	1.18307e-119
Cdca8	7.58673e-124	0.338348	0.322	0.123	1.31964e-119
Vamp8	7.98975e-124	0.380809	0.909	0.879	1.38974e-119
Aldh18a1	9.8029e-124	0.281626	0.44	0.214	1.70512e-119
Usp16	1.26701e-123	0.264479	0.449	0.215	2.20384e-119
Mrpl16	1.33859e-123	0.259663	0.425	0.198	2.32835e-119
Golm1	2.70488e-123	0.25212	0.226	0.061	4.70486e-119
Eif2s2	7.20724e-123	0.330566	0.982	0.977	1.25363e-118
Plp2	8.05127e-123	0.380165	0.854	0.78	1.40044e-118
Hmbs	8.58614e-123	0.265097	0.497	0.254	1.49347e-118
Lig1	1.08304e-122	0.284117	0.305	0.112	1.88384e-118
Gpi1	1.51827e-122	0.369107	0.867	0.809	2.64089e-118
Mrpl38	1.54911e-122	0.277702	0.465	0.232	2.69452e-118
Psmg4	1.6168e-122	0.266254	0.56	0.299	2.81226e-118
Chmp4b	2.81014e-122	0.305796	0.975	0.968	4.88796e-118
Ccna2	3.43231e-122	0.308411	0.281	0.095	5.97015e-118
Zpr1	4.63781e-122	0.27888	0.47	0.234	8.067e-118
Gm17018	4.90523e-122	0.257021	0.556	0.294	8.53215e-118
Bcat2	6.80588e-122	0.252632	0.42	0.197	1.18382e-117
Psph	1.29248e-121	0.277703	0.35	0.147	2.24815e-117
Zfp395	2.3339e-121	0.260585	0.241	0.07	4.05958e-117
Abhd2	2.37062e-121	0.403839	0.377	0.17	4.12346e-117
Plac8	3.65253e-121	1.1005	0.664	0.621	6.35321e-117
Akt1s1	6.43556e-121	0.312454	0.607	0.359	1.1194e-116
Gmfb	7.85461e-121	0.274628	0.547	0.293	1.36623e-116
Ddx46	9.51314e-121	0.258195	0.401	0.183	1.65472e-116
Rnps1	1.58974e-120	0.269816	0.532	0.282	2.76519e-116
Fbl	1.8059e-120	0.359459	0.715	0.511	3.14117e-116
Gnl1	1.90299e-120	0.25635	0.487	0.245	3.31005e-116
Nfyc	3.45541e-120	0.252592	0.371	0.161	6.01033e-116
Tmem183a	4.43149e-120	0.252882	0.461	0.226	7.70814e-116
Pxylp1	7.98196e-120	0.283941	0.312	0.122	1.38838e-115
Sec23ip	8.06773e-120	0.252322	0.447	0.215	1.4033e-115
Pdzrn3	9.08645e-120	0.260567	0.359	0.152	1.5805e-115
S100a4	9.53859e-120	0.673532	0.519	0.306	1.65914e-115
Polr3d	1.43761e-119	0.256316	0.437	0.207	2.50058e-115
Rbfox2	1.851e-119	0.297037	0.608	0.349	3.21962e-115
Inhba	1.86575e-119	0.555711	0.357	0.158	3.24529e-115
Cpz	3.33931e-119	0.26095	0.382	0.165	5.80839e-115
Rlim	4.92425e-119	0.251049	0.367	0.159	8.56525e-115
Csrnp1	9.21101e-119	0.264983	0.253	0.08	1.60216e-114
Gtf2e2	9.54498e-119	0.310361	0.682	0.442	1.66025e-114
Itpa	1.4577e-118	0.258864	0.46	0.23	2.53552e-114
Hsp90b1	2.35515e-118	0.342564	0.999	1	4.09655e-114
P4ha1	2.76861e-118	0.422619	0.813	0.724	4.81572e-114
Tmbim6	3.31548e-118	0.263042	0.998	0.998	5.76695e-114
Rpl27-ps3	3.58671e-118	0.314683	0.692	0.463	6.23872e-114
Ntmt1	4.86664e-118	0.286405	0.619	0.361	8.46504e-114
Trip13	5.07661e-118	0.255004	0.234	0.068	8.83025e-114
Cxcl5	6.02333e-118	1.82022	0.617	0.516	1.0477e-113
Mydgf	6.23432e-118	0.316037	0.937	0.922	1.0844e-113
Tfg	6.29987e-118	0.321189	0.863	0.789	1.0958e-113
Dut	7.48654e-118	0.419266	0.702	0.531	1.30221e-113
Ltv1	1.14461e-117	0.253371	0.398	0.183	1.99094e-113
Dap3	1.82072e-117	0.28015	0.615	0.358	3.16696e-113
Vasp	2.76661e-117	0.335295	0.724	0.519	4.81224e-113
Gars	6.97093e-117	0.385722	0.768	0.634	1.21252e-112
Syne2	6.97534e-117	0.371964	0.397	0.192	1.21329e-112
Ldlr	8.04394e-117	0.25535	0.231	0.067	1.39916e-112
Aen	1.25843e-116	0.272606	0.394	0.182	2.18891e-112
Rpl29	1.27952e-116	0.286159	1	1	2.22559e-112
Commd9	1.41077e-116	0.263535	0.528	0.28	2.45389e-112
Rnf4	1.60019e-116	0.255687	0.487	0.251	2.78336e-112
Hint3	2.33428e-116	0.251534	0.425	0.204	4.06024e-112
Ankrd1	2.81774e-116	0.659742	0.187	0.041	4.90118e-112
Meis1	3.39791e-116	0.274901	0.343	0.145	5.91033e-112
Gga2	3.39824e-116	0.254684	0.418	0.198	5.9109e-112
Eif4ebp1	4.05882e-116	0.365068	0.935	0.917	7.05991e-112
Supt5	5.6683e-116	0.250089	0.436	0.211	9.85944e-112
Rad23b	7.14348e-116	0.321589	0.722	0.499	1.24254e-111
Gmds	7.65914e-116	0.261063	0.429	0.208	1.33223e-111
U2af2	1.10963e-115	0.264548	0.53	0.285	1.93009e-111
Gtf3c6	1.13516e-115	0.293874	0.651	0.405	1.9745e-111
Fam96a	1.22263e-115	0.312407	0.747	0.541	2.12665e-111
Smg6	1.44091e-115	0.274212	0.295	0.111	2.50632e-111
Tln2	2.32572e-115	0.268083	0.343	0.146	4.04535e-111
Nup62	3.37883e-115	0.259035	0.39	0.181	5.87714e-111
Tcea3	5.35108e-115	0.304798	0.533	0.289	9.30767e-111
Psmb6	9.40452e-115	0.259817	0.992	0.983	1.63582e-110
Slc38a10	1.21896e-114	0.287435	0.604	0.352	2.12025e-110
Exoc5	1.47263e-114	0.252571	0.457	0.23	2.56149e-110
Tbx18	1.51773e-114	0.311956	0.377	0.174	2.63994e-110
Tomm70a	1.80667e-114	0.263929	0.447	0.224	3.14252e-110
Naa15	2.14235e-114	0.257097	0.448	0.224	3.72641e-110
Rrp15	2.79042e-114	0.275934	0.454	0.229	4.85366e-110
Hdc	3.46992e-114	0.322705	0.13	0.01	6.03558e-110
Il18	3.99841e-114	0.290354	0.206	0.054	6.95483e-110
Mphosph6	5.7794e-114	0.270718	0.555	0.305	1.00527e-109
Mrps10	5.87556e-114	0.279482	0.607	0.354	1.02199e-109
Kctd11	9.41211e-114	0.271653	0.436	0.216	1.63714e-109
Cox19	1.40645e-113	0.255889	0.505	0.265	2.44638e-109
Hnrnpm	1.89459e-113	0.309214	0.906	0.85	3.29545e-109
Tfdp1	2.80898e-113	0.263002	0.552	0.305	4.88593e-109
Sdf2l1	3.59837e-113	0.371528	0.664	0.456	6.259e-109
Eno3	5.34125e-113	0.279895	0.216	0.06	9.29057e-109
Calr	5.98771e-113	0.333768	0.994	0.997	1.0415e-108
Ruvbl1	8.48083e-113	0.297948	0.621	0.375	1.47516e-108
Xrn2	1.35996e-112	0.260623	0.548	0.302	2.36551e-108
Slc38a2	1.96362e-112	0.337267	0.666	0.437	3.41552e-108
Srp72	2.41072e-112	0.314526	0.725	0.516	4.19321e-108
Kif22	2.68786e-112	0.266683	0.257	0.085	4.67526e-108
Plec	1.13249e-111	0.31706	0.499	0.27	1.96985e-107
Pitpna	1.20766e-111	0.283326	0.636	0.383	2.1006e-107
Atic	1.64945e-111	0.258928	0.406	0.194	2.86905e-107
Tmem33	2.62536e-111	0.456924	0.727	0.544	4.56656e-107
Rcn1	2.95091e-111	0.368503	0.964	0.976	5.13281e-107
Zfp330	3.03505e-111	0.251609	0.502	0.265	5.27917e-107
Iigp1	6.11536e-111	0.521153	0.332	0.146	1.06371e-106
Adam10	8.32056e-111	0.275286	0.428	0.213	1.44728e-106
Angptl4	1.00636e-110	0.462098	0.734	0.623	1.75047e-106
Enpp1	1.10601e-110	0.355219	0.434	0.225	1.92379e-106
Elp5	1.15017e-110	0.251234	0.591	0.335	2.00061e-106
Pole3	1.67724e-110	0.266912	0.564	0.317	2.91739e-106
Racgap1	1.78868e-110	0.253926	0.27	0.094	3.11123e-106
Top2a	1.809e-110	0.309722	0.275	0.098	3.14657e-106
Serpinb9	1.96219e-110	0.319142	0.388	0.185	3.41304e-106
Cnot6	2.14247e-110	0.264847	0.482	0.254	3.72662e-106
Abce1	3.17638e-110	0.26324	0.46	0.238	5.525e-106
Dnajc15	3.67126e-110	0.268091	0.611	0.356	6.3858e-106
C2	7.73991e-110	0.361792	0.244	0.082	1.34628e-105
Idi1	1.65825e-109	0.342378	0.243	0.081	2.88437e-105
Tlcd2	1.71748e-109	0.25512	0.309	0.125	2.98739e-105
Ppp1r18	2.95854e-109	0.259917	0.513	0.278	5.14609e-105
Kdm5b	3.08893e-109	0.259992	0.476	0.248	5.37288e-105
Sfn	5.75194e-109	0.39641	0.142	0.019	1.00049e-104
Ddx18	5.77868e-109	0.28331	0.554	0.316	1.00514e-104
Nipsnap3b	6.82457e-109	0.264224	0.585	0.335	1.18707e-104
Fam114a2	6.92721e-109	0.250667	0.571	0.32	1.20492e-104
Polr2h	7.59214e-109	0.251753	0.516	0.282	1.32058e-104
Psmd5	9.73262e-109	0.256988	0.529	0.288	1.69289e-104
Kpna2	2.15868e-108	0.289388	0.289	0.111	3.75482e-104
Btg1	2.65959e-108	0.300441	0.554	0.312	4.62609e-104
Otub1	4.79969e-108	0.25891	0.544	0.3	8.34858e-104
Haus7	6.39662e-108	0.262558	0.395	0.189	1.11263e-103
Dok1	8.60174e-108	0.337642	0.501	0.282	1.49619e-103
Rcan1	1.54344e-107	0.329441	0.293	0.117	2.68467e-103
Ube2l6	1.67124e-107	0.354061	0.593	0.364	2.90696e-103
Tceal9	1.73237e-107	0.263486	0.991	0.995	3.01329e-103
Dda1	2.62038e-107	0.290148	0.659	0.421	4.55789e-103
Exoc3l4	4.31915e-107	0.253826	0.303	0.123	7.51273e-103
Nfkbiz	1.16932e-106	0.289063	0.466	0.244	2.03392e-102
Ehd1	2.04501e-106	0.293594	0.611	0.365	3.5571e-102
Ubxn4	2.06277e-106	0.310995	0.831	0.722	3.58798e-102
Hacd2	3.82294e-106	0.273412	0.521	0.283	6.64963e-102
Ppfibp1	6.41911e-106	0.335994	0.584	0.351	1.11654e-101
Rpl7l1	7.46048e-106	0.282973	0.637	0.394	1.29768e-101
Mrpl17	1.98479e-105	0.272695	0.943	0.916	3.45234e-101
Il18r1	2.89703e-105	0.277302	0.115	0.007	5.03909e-101
H2afy	3.75841e-105	0.303082	0.768	0.6	6.53737e-101
Mmadhc	3.81316e-105	0.270219	0.663	0.414	6.63262e-101
Cops3	4.98743e-105	0.254828	0.611	0.361	8.67513e-101
Golt1b	6.13834e-105	0.276951	0.62	0.374	1.0677e-100
Eif3c	8.39665e-105	0.303842	0.867	0.804	1.46051e-100
Rps19bp1	8.74118e-105	0.256466	0.548	0.311	1.52044e-100
Basp1	8.7473e-105	0.270568	0.597	0.361	1.52151e-100
Tmem263	9.71036e-105	0.309768	0.647	0.418	1.68902e-100
P3h1	1.04199e-104	0.370047	0.727	0.579	1.81244e-100
Lsm7	1.40912e-104	0.294482	0.942	0.907	2.45103e-100
Tmem214	7.17059e-104	0.278134	0.627	0.389	1.24725e-99
Dkc1	8.88509e-104	0.280847	0.41	0.207	1.54547e-99
Vasn	9.58626e-104	0.273028	0.48	0.259	1.66743e-99
Hars	1.37219e-103	0.257823	0.581	0.34	2.38679e-99
Psmb8	1.46812e-103	0.419105	0.686	0.509	2.55365e-99
Sar1a	2.17394e-103	0.279908	0.972	0.969	3.78135e-99
Pdia4	4.57705e-103	0.317823	0.924	0.91	7.96132e-99
Mplkip	5.32997e-103	0.254726	0.541	0.303	9.27096e-99
Esd	9.28726e-103	0.343606	0.976	0.975	1.61543e-98
Selenoh	2.60669e-102	0.399225	0.809	0.787	4.53408e-98
Cgref1	6.46154e-102	0.263649	0.284	0.114	1.12392e-97
Acly	1.09967e-101	0.304722	0.467	0.253	1.91277e-97
Timm50	1.52141e-101	0.259454	0.543	0.31	2.64635e-97
Rangap1	1.53324e-101	0.251054	0.336	0.149	2.66692e-97
Prrc2c	2.0152e-101	0.266402	0.654	0.408	3.50523e-97
Prr15	3.45879e-101	0.37315	0.126	0.014	6.01622e-97
Ak6	7.27996e-101	0.264623	0.563	0.328	1.26628e-96
Srsf9	2.14533e-100	0.268178	0.663	0.42	3.73159e-96
Tyms	2.58878e-100	0.38242	0.645	0.467	4.50293e-96
Ada	2.94932e-100	0.279127	0.319	0.138	5.13005e-96
Mvb12a	3.15797e-100	0.264594	0.671	0.43	5.49298e-96
Eif3d	5.29231e-100	0.307564	0.704	0.495	9.20545e-96
Gata6	5.4712e-100	0.415656	0.717	0.576	9.5166e-96
Ufm1	5.71583e-100	0.303551	0.891	0.858	9.94211e-96
Ier3	8.61337e-100	0.513969	0.743	0.667	1.49821e-95
Llph	9.45314e-100	0.307895	0.786	0.642	1.64428e-95
March5	1.1233e-99	0.306828	0.683	0.473	1.95387e-95
Nsun2	1.45139e-99	0.273568	0.57	0.336	2.52455e-95
Trim30a	3.17043e-99	0.269564	0.276	0.109	5.51465e-95
Cldn15	3.41833e-99	0.486674	0.188	0.053	5.94585e-95
Plod3	4.88124e-99	0.282204	0.563	0.333	8.49043e-95
Mrps7	5.21625e-99	0.27241	0.67	0.439	9.07314e-95
Mrpl52	8.77372e-99	0.274986	0.963	0.95	1.5261e-94
Ccl2	2.3084e-98	1.16873	0.621	0.551	4.01523e-94
Hspb1	2.42591e-98	0.957757	0.813	0.87	4.21963e-94
Ppp1r12a	3.57337e-98	0.299125	0.631	0.401	6.21551e-94
Ap2s1	3.69614e-98	0.300635	0.921	0.9	6.42906e-94
Plk1	5.15887e-98	0.332037	0.228	0.076	8.97334e-94
Immt	5.9155e-98	0.274566	0.661	0.437	1.02894e-93
Psmb5	8.66143e-98	0.280219	0.933	0.919	1.50657e-93
Krt7	1.39797e-97	0.916567	0.152	0.031	2.43162e-93
Metrnl	4.11187e-97	0.354691	0.776	0.659	7.15218e-93
Acin1	3.76961e-96	0.271541	0.675	0.45	6.55686e-92
Erp29	5.33129e-96	0.305469	0.916	0.908	9.27324e-92
Gjb4	6.195e-96	0.261184	0.121	0.014	1.07756e-91
Pgrmc1	6.37678e-96	0.292946	0.705	0.487	1.10918e-91
Prrx1	5.03497e-95	0.449966	0.774	0.726	8.75782e-91
Gpx1	9.65938e-95	0.265371	0.986	0.981	1.68015e-90
Tln1	1.04266e-94	0.272944	0.688	0.466	1.81359e-90
Mmp14	1.1059e-94	0.392422	0.837	0.8	1.9236e-90
Emc6	3.60292e-94	0.275261	0.674	0.453	6.26693e-90
Anp32a	3.75003e-94	0.350886	0.935	0.934	6.52281e-90
Pim1	3.79257e-94	0.301796	0.468	0.262	6.59679e-90
Anp32b	4.42368e-94	0.340246	0.951	0.957	7.69455e-90
Polr2l	5.77597e-94	0.342357	0.775	0.646	1.00467e-89
Copb2	5.84066e-94	0.281277	0.908	0.892	1.01592e-89
Lman2	7.39689e-94	0.27837	0.926	0.901	1.28662e-89
Actr3	1.03065e-93	0.30018	0.921	0.915	1.79271e-89
Phf5a	1.45617e-93	0.303812	0.687	0.492	2.53286e-89
Bicd1	1.60378e-93	0.256706	0.232	0.083	2.78962e-89
Efna5	1.85258e-93	0.305674	0.35	0.174	3.22238e-89
Cct7	4.94238e-93	0.338584	0.928	0.919	8.59678e-89
Siva1	4.94841e-93	0.33129	0.776	0.67	8.60727e-89
Hnrnpc	7.11143e-93	0.265385	0.934	0.914	1.23696e-88
Pfdn1	9.48937e-93	0.254771	0.907	0.854	1.65058e-88
Eef1d	1.57733e-92	0.28581	0.982	0.985	2.74361e-88
Plac1	1.78143e-92	0.250659	0.102	0.006	3.09862e-88
Eif1a	1.79545e-92	0.310406	0.727	0.558	3.123e-88
Lsm5	2.52413e-92	0.385377	0.855	0.83	4.39048e-88
Ddb1	3.80841e-92	0.285432	0.845	0.762	6.62435e-88
Slirp	4.01041e-92	0.254111	0.946	0.924	6.97572e-88
Rab11a	4.92289e-92	0.259158	0.946	0.924	8.56287e-88
Sprr2k	5.27973e-92	0.401773	0.123	0.017	9.18357e-88
Psmb10	1.13214e-91	0.336293	0.668	0.468	1.96924e-87
Meis2	1.60741e-91	0.264463	0.542	0.317	2.79593e-87
AA467197	2.18693e-91	0.290762	0.126	0.019	3.80395e-87
Tubb2b	2.44521e-91	0.272	0.521	0.304	4.2532e-87
Eif4e	2.56293e-91	0.328942	0.82	0.748	4.45796e-87
Cenpe	5.66114e-91	0.29502	0.21	0.068	9.84698e-87
Metap2	5.98439e-91	0.265685	0.939	0.918	1.04092e-86
Prkcsh	9.78733e-91	0.270351	0.672	0.448	1.70241e-86
Tspan8	1.06026e-90	0.269645	0.101	0.006	1.84421e-86
Cemip	1.82971e-90	0.286148	0.13	0.022	3.1826e-86
Hmmr	2.67665e-90	0.27168	0.209	0.067	4.65576e-86
Hist1h2ap	3.47496e-90	0.621257	0.17	0.045	6.04435e-86
Gar1	4.02828e-90	0.252904	0.544	0.322	7.0068e-86
Isg20	6.47015e-90	0.278631	0.391	0.203	1.12542e-85
Hacd1	7.18788e-90	0.321694	0.762	0.633	1.25026e-85
Leprotl1	1.07911e-89	0.251046	0.691	0.466	1.87701e-85
Supt16	1.11764e-89	0.250508	0.497	0.285	1.94402e-85
Srsf3	1.46724e-89	0.342656	0.884	0.881	2.55213e-85
Stmn4	1.48332e-89	0.403839	0.224	0.082	2.5801e-85
Snrpa	1.2288e-88	0.263642	0.691	0.481	2.13738e-84
Eif1ax	2.33246e-88	0.264495	0.897	0.862	4.05709e-84
Sec13	3.19112e-88	0.292999	0.926	0.92	5.55064e-84
Ufsp2	3.51206e-88	0.285503	0.708	0.527	6.10888e-84
Bcam	6.22053e-88	0.284537	0.198	0.064	1.082e-83
Spcs3	7.63477e-88	0.267407	0.567	0.346	1.32799e-83
Spp1	8.13668e-88	2.04412	0.542	0.411	1.41529e-83
H19	1.25194e-87	0.49078	0.242	0.095	2.17763e-83
Dab2	2.30619e-87	0.427474	0.417	0.242	4.01139e-83
Glrx5	3.4066e-87	0.280129	0.874	0.827	5.92544e-83
Hpgd	3.46452e-87	0.556036	0.161	0.043	6.02618e-83
Rsad2	1.12226e-86	0.417488	0.138	0.028	1.95205e-82
Ilvbl	1.25273e-86	0.257701	0.399	0.215	2.17899e-82
Hdlbp	1.52384e-86	0.277558	0.893	0.865	2.65057e-82
Slc39a8	2.02514e-86	0.308817	0.139	0.029	3.52254e-82
Aurka	3.3325e-86	0.286811	0.205	0.068	5.79654e-82
Snrpa1	3.75954e-86	0.328943	0.725	0.591	6.53934e-82
Cnih4	4.93696e-86	0.271412	0.909	0.87	8.58734e-82
Gpr180	5.32019e-86	0.281289	0.617	0.408	9.25393e-82
Sfxn1	5.87853e-86	0.266255	0.761	0.596	1.02251e-81
Zwint	7.30492e-86	0.285184	0.749	0.596	1.27062e-81
Nap1l1	9.83454e-86	0.345036	0.926	0.933	1.71062e-81
Ncl	9.96464e-86	0.465033	0.936	0.944	1.73325e-81
Krt14	1.18207e-85	0.619373	0.122	0.02	2.05609e-81
Anp32e	1.37564e-85	0.257818	0.646	0.449	2.3928e-81
Ncoa4	2.11591e-85	0.317011	0.465	0.272	3.68041e-81
Tmem98	4.16241e-85	0.289345	0.412	0.226	7.24009e-81
Hspa5	7.65214e-85	0.270635	0.999	1	1.33101e-80
Exosc8	4.00385e-84	0.271072	0.578	0.365	6.9643e-80
Tgfbi	1.04991e-83	0.375837	0.504	0.31	1.82622e-79
Fzd1	1.7842e-83	0.255052	0.391	0.212	3.10344e-79
Tmem208	1.91238e-83	0.261141	0.851	0.774	3.32639e-79
Alg5	4.16721e-83	0.270554	0.821	0.712	7.24844e-79
Cnn2	8.30223e-83	0.534186	0.782	0.764	1.44409e-78
Lsm4	2.48753e-82	0.256534	0.932	0.918	4.32681e-78
Nudt21	5.46825e-82	0.259737	0.805	0.687	9.51148e-78
P3h4	5.83232e-82	0.313561	0.845	0.801	1.01447e-77
Phb2	1.457e-81	0.298721	0.885	0.865	2.5343e-77
Psmb7	2.47387e-81	0.271873	0.875	0.84	4.30305e-77
Rsl1d1	3.85212e-81	0.30971	0.708	0.541	6.70037e-77
Lyar	4.08231e-81	0.327445	0.561	0.361	7.10077e-77
Psmd14	1.16406e-80	0.2807	0.83	0.757	2.02477e-76
Cfb	1.66728e-80	0.379179	0.248	0.105	2.90007e-76
Tnfrsf12a	4.54195e-80	0.37094	0.695	0.562	7.90026e-76
Prdx6	9.63472e-80	0.415609	0.848	0.833	1.67586e-75
Higd1a	1.01832e-79	0.444345	0.944	0.952	1.77126e-75
Myl7	1.20784e-79	0.579159	0.119	0.021	2.10091e-75
Timm8b	1.28437e-79	0.260493	0.887	0.833	2.23403e-75
Msmo1	1.45147e-79	0.383758	0.335	0.174	2.52469e-75
Rps12	5.10671e-79	0.277418	0.998	1	8.88262e-75
Lpp	6.38215e-79	0.311199	0.701	0.536	1.11011e-74
Psmd2	7.27042e-79	0.250981	0.902	0.883	1.26462e-74
Cxcl10	9.12183e-78	0.67093	0.142	0.036	1.58665e-73
Syncrip	1.24535e-77	0.269475	0.71	0.53	2.16615e-73
Tagln	7.59473e-77	1.24443	0.695	0.766	1.32103e-72
Zfp706	8.43955e-76	0.393059	0.965	0.973	1.46798e-71
Fam96b	2.59997e-75	0.257291	0.794	0.672	4.52238e-71
Loxl3	3.13329e-75	0.391635	0.536	0.369	5.45005e-71
Adgrd1	2.30528e-74	0.268726	0.411	0.233	4.0098e-70
Copg1	7.30952e-74	0.252947	0.86	0.804	1.27142e-69
Rarres1	9.85855e-74	0.493207	0.124	0.027	1.7148e-69
Wls	1.19165e-73	0.297492	0.853	0.796	2.07276e-69
Smim1	1.66685e-73	0.734198	0.576	0.471	2.89933e-69
Gbp2	2.15163e-73	0.446824	0.409	0.246	3.74255e-69
Pa2g4	8.50479e-73	0.334655	0.695	0.544	1.47932e-68
Tnfaip2	7.59676e-72	0.258374	0.378	0.211	1.32138e-67
Lcn2	3.03303e-71	0.345403	0.136	0.036	5.27565e-67
Scd2	4.81463e-71	0.298906	0.521	0.329	8.37457e-67
Flna	4.83604e-71	0.29637	0.81	0.752	8.41181e-67
Copz1	5.83019e-71	0.250753	0.843	0.786	1.0141e-66
Hspa8	8.79015e-70	0.259495	1	1	1.52896e-65
C1qbp	1.74633e-69	0.336423	0.772	0.7	3.03757e-65
Psmd8	8.99761e-69	0.262235	0.937	0.933	1.56504e-64
Bola2	3.89058e-68	0.264017	0.874	0.851	6.76727e-64
Foxp1	6.75861e-68	0.266741	0.67	0.497	1.17559e-63
Bok	9.52942e-68	0.261388	0.66	0.497	1.65755e-63
Enpp3	1.341e-67	0.267874	0.34	0.187	2.33253e-63
Gm49359	2.42546e-67	0.285555	0.182	0.069	4.21885e-63
Ccl7	6.55565e-67	0.896237	0.676	0.63	1.14029e-62
Saa3	2.07917e-66	2.78093	0.727	0.687	3.61651e-62
Arhgap29	1.3239e-65	0.272928	0.395	0.236	2.30279e-61
Cxcl2	1.33134e-65	0.387696	0.112	0.024	2.31574e-61
1810037I17Rik	2.93307e-65	0.302808	0.964	0.975	5.10179e-61
Hp	3.0191e-64	1.11305	0.637	0.562	5.25142e-60
Nars	5.03132e-64	0.278488	0.768	0.666	8.75148e-60
Ebna1bp2	6.33788e-64	0.274911	0.719	0.586	1.10241e-59
Nov	1.50444e-60	0.338364	0.189	0.08	2.61682e-56
Rspo1	2.6898e-59	0.398075	0.197	0.088	4.67864e-55
Lxn	5.47586e-57	0.252203	0.677	0.514	9.52471e-53
Pigyl	1.64943e-56	0.251462	0.674	0.513	2.86902e-52
C1qtnf12	5.43426e-55	0.265107	0.412	0.251	9.45236e-51
Ywhaz	8.64506e-55	0.25647	0.759	0.656	1.50372e-50
Fam46a	3.73369e-54	0.282777	0.49	0.325	6.49438e-50
Ly6e	4.73436e-54	0.468544	0.899	0.948	8.23494e-50
Kdelr3	2.55484e-53	0.280442	0.914	0.948	4.44389e-49
Cox17	6.45393e-53	0.271485	0.842	0.804	1.1226e-48
Mndal	2.37572e-52	0.269805	0.457	0.302	4.13232e-48
Mt2	4.36803e-51	0.819307	0.763	0.782	7.59775e-47
Lsm3	6.43626e-50	0.274918	0.711	0.612	1.11952e-45
Thbs1	5.0907e-48	0.455771	0.603	0.516	8.85477e-44
Arhgdib	5.76863e-48	0.426408	0.627	0.532	1.00339e-43
Ldhb	9.27501e-48	0.627313	0.499	0.389	1.6133e-43
Laptm4b	7.105e-47	0.511422	0.449	0.311	1.23584e-42
Prr13	1.57827e-46	0.471858	0.938	0.97	2.74524e-42
Pdpn	3.1858e-45	0.423731	0.681	0.628	5.54138e-41
Cxcl13	6.8872e-43	1.1418	0.124	0.048	1.19796e-38
Psme1	7.96251e-43	0.279482	0.767	0.719	1.385e-38
Ifit3b	7.14243e-42	0.394227	0.211	0.116	1.24235e-37
Wfdc18	5.14078e-41	0.558969	0.185	0.093	8.94187e-37
Ifit3	1.80642e-39	0.674131	0.376	0.257	3.14209e-35
Pdlim1	1.63368e-38	0.264552	0.76	0.731	2.84163e-34
Atp2b1	8.90539e-38	0.275484	0.74	0.668	1.549e-33
Serpine1	8.98038e-37	0.515	0.555	0.473	1.56205e-32
Hmgb2	2.96135e-36	0.649312	0.671	0.668	5.15097e-32
Cebpb	9.59575e-36	0.388632	0.873	0.931	1.66908e-31
Igkc	3.17804e-32	0.560347	0.164	0.085	5.52789e-28
Tubb6	2.0401e-31	0.271566	0.887	0.917	3.54855e-27
Col5a1	4.04967e-28	0.28491	0.868	0.923	7.04399e-24
Tnfaip6	3.25355e-27	0.923473	0.639	0.629	5.65922e-23
Mdk	5.83088e-27	0.349519	0.71	0.708	1.01422e-22
Lgmn	3.46875e-25	0.330175	0.753	0.746	6.03355e-21
Cpe	2.9618e-23	0.277777	0.634	0.527	5.15175e-19
Crip1	2.14932e-22	0.418438	1	1	3.73852e-18
Myl9	1.95519e-20	0.682915	0.629	0.672	3.40086e-16
Cdkn1a	2.76655e-18	0.577938	0.461	0.404	4.81213e-14
Sod2	1.30664e-15	0.288989	0.734	0.726	2.27278e-11
Ctsh	2.44157e-15	0.281815	0.725	0.768	4.24687e-11
Glipr2	4.01891e-14	0.265239	0.721	0.781	6.9905e-10
Cxcl12	6.32124e-14	0.440444	0.665	0.714	1.09952e-09
Mt1	3.23041e-09	0.378075	0.911	0.964	5.61897e-05
Cxcl1	4.00897e-09	0.492346	0.581	0.6	6.97319e-05
H2-K1	2.73562e-06	0.323151	0.803	0.921	0.0475834
Trf	0.533784	0.981107	0.588	0.689	1
Angptl7	0.00064206	0.635145	0.203	0.179	1
Cryab	0.0609294	0.510598	0.838	0.961	1
Ptn	0.250673	0.483045	0.647	0.776	1
Fth1	0.163225	0.413027	1	1	1
Enpp2	0.148683	0.396828	0.255	0.244	1
Creg1	0.0851394	0.288145	0.73	0.777	1
Cystm1	7.82611e-05	0.257608	0.201	0.233	1
