# Supplementary material for: Single-cell transcriptomics defines heterogeneity of epicardial cells and fibroblasts within the infarcted murine heart
Source: eLife. 2021 Jun 21;10:e65921. doi: 10.7554/eLife.65921 (PMC8216715; doi:10.7554/eLife.65921)
Supplement: Supplementary file 8. [file elife-65921-supp8.xlsx]

## Sheet: markers
p_val	avg_logFC	pct.1	pct.2	p_val_adj	CCA cluster	gene
0	2.92022	0.986	0.096	0	A	Msln
0	2.65309	0.995	0.108	0	A	Krt19
0	2.63185	0.997	0.081	0	A	Upk3b
0	2.53774	0.926	0.143	0	A	Lgals7
0	2.42681	0.995	0.11	0	A	Nkain4
0	2.38182	0.984	0.076	0	A	Upk1b
0	2.37739	0.868	0.165	0	A	Dmkn
0	2.22629	0.863	0.039	0	A	Krt7
0	2.19674	0.929	0.041	0	A	Krt18
0	2.11653	0.778	0.134	0	A	Igfbp5
0	2.07723	0.907	0.06	0	A	Krt8
0	2.04634	0.986	0.066	0	A	Gpm6a
0	2.03812	0.992	0.154	0	A	Slc9a3r1
0	1.9914	0.984	0.204	0	A	Ezr
0	1.90594	0.759	0.03	0	A	Myl7
0	1.62919	0.962	0.239	0	A	Efemp1
0	1.60803	0.855	0.058	0	A	Hpgd
0	1.59422	0.942	0.072	0	A	Cldn15
0	1.54826	0.923	0.07	0	A	Rspo1
0	1.53026	0.874	0.14	0	A	Aqp1
0	1.52504	0.841	0.144	0	A	Gpc3
0	1.51968	0.584	0.023	0	A	Krt14
0	1.51944	0.951	0.169	0	A	Atp1b1
0	1.516	0.942	0.048	0	A	Lrrn4
0	1.48646	0.805	0.015	0	A	Tm4sf5
0	1.45876	0.907	0.094	0	A	C2
0	1.44951	0.901	0.055	0	A	Smpd3
0	1.38483	0.855	0.127	0	A	Bcam
0	1.35873	0.811	0.048	0	A	Slc39a8
0	1.28479	0.819	0.147	0	A	Gm20186
0	1.28418	0.901	0.105	0	A	Ptgs1
0	1.27144	0.907	0.039	0	A	Pkhd1l1
0	1.2225	0.871	0.064	0	A	Spint2
0	1.21667	0.877	0.04	0	A	Lsr
0	1.18882	0.808	0.097	0	A	Aplp1
0	1.18371	0.934	0.102	0	A	Wt1
0	1.1727	0.871	0.06	0	A	Tmem151a
0	1.1422	0.918	0.082	0	A	Esam
0	1.0934	0.715	0.038	0	A	Cldn3
0	1.08293	0.721	0.088	0	A	Cfb
0	1.05791	0.825	0.122	0	A	Ucp2
0	1.01169	0.677	0.03	0	A	Prr15
0	0.975556	0.545	0.031	0	A	Chil1
0	0.974351	0.734	0.045	0	A	Gsta4
0	0.971141	0.611	0.008	0	A	Chst4
0	0.965654	0.847	0.076	0	A	F11r
0	0.958942	0.748	0.12	0	A	Serpinb6b
0	0.953502	0.718	0.022	0	A	Il18r1
0	0.95227	0.649	0.013	0	A	Lgals2
0	0.94757	0.732	0.02	0	A	Tspan8
0	0.932896	0.858	0.164	0	A	Cd82
0	0.913277	0.46	0.009	0	A	Clic3
0	0.908889	0.814	0.066	0	A	Cxadr
0	0.899029	0.69	0.015	0	A	Prr15l
0	0.879563	0.323	0.006	0	A	Cst9
0	0.872763	0.633	0.013	0	A	Myo5b
0	0.865236	0.436	0.008	0	A	Ckmt1
0	0.857565	0.778	0.072	0	A	Slc38a1
0	0.847352	0.778	0.058	0	A	Dpp4
0	0.836484	0.614	0.061	0	A	Anxa8
0	0.831039	0.641	0.013	0	A	Muc16
0	0.830604	0.677	0.099	0	A	1190002N15Rik
0	0.818238	0.304	0.01	0	A	Slurp1
0	0.81795	0.658	0.066	0	A	Slc16a1
0	0.813832	0.655	0.058	0	A	Tmem108
0	0.813093	0.792	0.098	0	A	Frmd4b
0	0.793343	0.734	0.11	0	A	Golm1
0	0.792531	0.737	0.061	0	A	Il18
0	0.783957	0.723	0.08	0	A	Plxna4
0	0.774714	0.712	0.094	0	A	Arhgap18
0	0.758387	0.674	0.083	0	A	Folr1
0	0.730987	0.405	0.007	0	A	Plet1
0	0.728743	0.636	0.059	0	A	Espn
0	0.726479	0.605	0.029	0	A	Unc45b
0	0.725768	0.729	0.071	0	A	Myrf
0	0.71984	0.567	0.032	0	A	Slco2a1
0	0.697385	0.699	0.053	0	A	Stk26
0	0.691788	0.375	0.002	0	A	Slc26a3
0	0.680287	0.403	0.007	0	A	Bst1
0	0.673894	0.608	0.021	0	A	6820408C15Rik
0	0.654472	0.636	0.029	0	A	Cyp2s1
0	0.643359	0.589	0.033	0	A	Adam33
0	0.634934	0.375	0.02	0	A	Gng13
0	0.624201	0.43	0.026	0	A	Trem2
0	0.621594	0.586	0.039	0	A	Parvb
0	0.617416	0.69	0.094	0	A	Usp53
0	0.616265	0.584	0.031	0	A	Tspan15
0	0.615862	0.31	0.009	0	A	AU021092
0	0.607487	0.614	0.058	0	A	Slc4a4
0	0.60149	0.562	0.028	0	A	Prss12
0	0.592237	0.551	0.029	0	A	Rnf128
0	0.579007	0.704	0.096	0	A	Ildr2
0	0.578774	0.57	0.015	0	A	Il17re
0	0.570293	0.479	0.019	0	A	Shisa8
0	0.567725	0.589	0.024	0	A	Bnc1
0	0.552089	0.512	0.021	0	A	Mapk13
0	0.551192	0.586	0.037	0	A	Palmd
0	0.545705	0.578	0.025	0	A	Lmo7
0	0.543771	0.521	0.023	0	A	Ano1
0	0.53791	0.271	0.003	0	A	Wfdc2
0	0.511932	0.348	0.018	0	A	Calcb
0	0.502506	0.304	0.006	0	A	Cybrd1
0	0.492865	0.518	0.036	0	A	Nfe2l3
0	0.488721	0.529	0.048	0	A	Arl4d
0	0.487256	0.515	0.048	0	A	Net1
0	0.480729	0.31	0.008	0	A	Cpn1
0	0.479131	0.556	0.027	0	A	Mbp
0	0.4773	0.534	0.055	0	A	Egln3
0	0.47622	0.518	0.03	0	A	Perp
0	0.470151	0.403	0.011	0	A	Fam84a
0	0.464605	0.559	0.05	0	A	Cracr2b
0	0.464299	0.375	0.008	0	A	Lrp2
0	0.444178	0.575	0.055	0	A	Stxbp2
0	0.429897	0.46	0.028	0	A	Spata13
0	0.429753	0.485	0.017	0	A	Rhpn2
0	0.429139	0.529	0.049	0	A	Cobll1
0	0.422695	0.332	0.005	0	A	Slc23a3
0	0.414341	0.474	0.024	0	A	Gata5
0	0.406221	0.392	0.027	0	A	Fam84b
0	0.402774	0.452	0.019	0	A	Sytl1
0	0.397704	0.436	0.025	0	A	Rab11fip1
0	0.396329	0.301	0.006	0	A	Bex4
0	0.396158	0.395	0.02	0	A	Fras1
0	0.380573	0.414	0.022	0	A	Crym
0	0.37748	0.37	0.028	0	A	Hdc
0	0.376195	0.449	0.041	0	A	Nxnl2
0	0.365045	0.425	0.012	0	A	Mpzl2
0	0.358427	0.326	0.015	0	A	Zdbf2
0	0.353863	0.474	0.031	0	A	Rab27b
0	0.352724	0.4	0.024	0	A	Sox6
0	0.349842	0.299	0.013	0	A	Chrdl1
0	0.348644	0.43	0.024	0	A	Rbm47
0	0.348559	0.342	0.007	0	A	Vtcn1
0	0.33769	0.468	0.046	0	A	2310030G06Rik
0	0.337045	0.26	0.004	0	A	A730046J19Rik
0	0.333811	0.386	0.02	0	A	Met
0	0.325911	0.299	0.004	0	A	Smim22
0	0.325789	0.34	0.02	0	A	Fam46c
0	0.325385	0.356	0.017	0	A	Ccdc92
0	0.320144	0.364	0.029	0	A	Pawr
0	0.3138	0.348	0.023	0	A	Fam110c
0	0.298982	0.381	0.009	0	A	Ppm1n
0	0.29853	0.258	0.007	0	A	Apol11b
0	0.286292	0.263	0.011	0	A	Itga3
0	0.28159	0.293	0.013	0	A	Pkp3
0	0.275746	0.337	0.007	0	A	Gm26873
0	0.2753	0.296	0.016	0	A	Slc6a4
0	0.274623	0.337	0.021	0	A	Slc7a4
0	0.273595	0.386	0.022	0	A	Stap2
0	0.2568	0.277	0.011	0	A	Rorc
1.5579e-305	0.998849	0.564	0.07	2.8346e-301	A	Has1
1.23696e-302	0.739622	0.581	0.072	2.25065e-298	A	Tesc
2.86682e-298	0.290595	0.422	0.039	5.21618e-294	A	Prkcz
4.46817e-298	0.480794	0.619	0.083	8.12983e-294	A	Fcor
4.59988e-298	0.552587	0.663	0.09	8.36947e-294	A	Ppl
1.39393e-296	0.292511	0.408	0.037	2.53625e-292	A	Baiap2l1
3.55922e-294	0.388992	0.518	0.06	6.47599e-290	A	Ptk2b
1.82897e-290	0.296193	0.408	0.037	3.32782e-286	A	Shtn1
2.27657e-287	0.66845	0.671	0.103	4.14222e-283	A	Bicd1
2.95369e-287	1.17299	0.8	0.159	5.37424e-283	A	Lgals3
2.81934e-281	0.625756	0.616	0.085	5.12978e-277	A	Wnt4
7.05077e-278	0.271448	0.31	0.023	1.28289e-273	A	H2-Q6
9.1604e-277	0.634281	0.638	0.093	1.66673e-272	A	Maf
5.74811e-275	0.578438	0.627	0.092	1.04587e-270	A	Plekhb2
1.90308e-274	1.00381	0.819	0.181	3.46265e-270	A	Rpp25
3.02069e-274	0.98892	0.8	0.164	5.49614e-270	A	Sbsn
4.68618e-274	1.16777	0.91	0.237	8.5265e-270	A	Alad
1.88926e-272	0.442263	0.518	0.064	3.43752e-268	A	Il18bp
2.94263e-271	1.75054	0.986	0.31	5.35412e-267	A	Gm12840
4.12863e-270	0.417112	0.307	0.023	7.51205e-266	A	Gjb4
7.05145e-270	0.531858	0.627	0.094	1.28301e-265	A	Eml2
6.19643e-265	1.04192	0.915	0.258	1.12744e-260	A	Tmem98
2.8027e-264	0.331776	0.375	0.035	5.09951e-260	A	Dusp5
1.00052e-259	0.489497	0.449	0.05	1.82045e-255	A	Ppfibp2
2.68657e-257	0.411522	0.351	0.031	4.88822e-253	A	Kdr
4.95775e-257	0.779121	0.636	0.103	9.02062e-253	A	Abcb1b
8.4446e-257	0.654085	0.375	0.036	1.5365e-252	A	Lcn2
1.17627e-256	0.270676	0.362	0.033	2.14023e-252	A	Lrrc1
9.91458e-256	0.33492	0.422	0.045	1.80396e-251	A	Gcnt2
1.44319e-249	0.26062	0.282	0.021	2.62588e-245	A	Gprc5a
1.53771e-243	1.38408	0.608	0.099	2.79787e-239	A	Slpi
1.01093e-242	1.75959	0.975	0.318	1.83938e-238	A	Clu
1.55609e-242	0.377403	0.455	0.055	2.83131e-238	A	Ptpn13
1.78239e-242	0.597977	0.362	0.036	3.24306e-238	A	Sfn
3.02203e-242	1.81987	0.992	0.399	5.49859e-238	A	Cpe
1.61242e-240	1.49153	0.962	0.404	2.9338e-236	A	Smim1
4.40382e-240	0.828517	0.841	0.198	8.01276e-236	A	Gja1
1.78275e-239	0.593535	0.663	0.12	3.24372e-235	A	Apol9a
5.14137e-238	0.279132	0.285	0.022	9.35472e-234	A	Tnfsf13os
2.74237e-237	0.533012	0.386	0.041	4.98974e-233	A	Nrgn
2.46915e-236	0.396068	0.411	0.046	4.49261e-232	A	Csf1r
2.63714e-233	0.727985	0.66	0.123	4.79828e-229	A	Gjb5
7.56798e-231	0.562025	0.655	0.116	1.37699e-226	A	Cryl1
2.09543e-229	0.332073	0.441	0.053	3.81263e-225	A	Bicdl1
2.9863e-229	1.15498	0.868	0.239	5.43358e-225	A	Serpinb1a
3.28058e-227	0.778414	0.792	0.168	5.96902e-223	A	Sema3c
1.7104e-226	1.09886	0.899	0.249	3.11207e-222	A	Tgm2
2.99236e-224	0.842381	0.893	0.242	5.4446e-220	A	Cav1
3.90699e-222	1.22495	0.858	0.232	7.10877e-218	A	Cystm1
8.34337e-220	0.660893	0.732	0.159	1.51808e-215	A	Ddr1
1.26829e-218	0.254023	0.4	0.046	2.30765e-214	A	Arap2
1.29914e-218	0.56802	0.638	0.118	2.36379e-214	A	Zfp579
3.64638e-217	1.02063	0.888	0.289	6.63459e-213	A	Cd2ap
8.92093e-217	0.329495	0.416	0.051	1.62316e-212	A	Arhgef5
8.61689e-216	0.579803	0.542	0.085	1.56784e-211	A	Tinagl1
6.69121e-213	1.4351	0.921	0.367	1.21747e-208	A	Laptm4b
7.37016e-213	0.393509	0.438	0.057	1.341e-208	A	AI661453
5.79689e-212	0.794689	0.748	0.175	1.05474e-207	A	Daglb
8.37496e-209	0.299589	0.378	0.042	1.52382e-204	A	Atp6v0e2
5.5251e-206	0.55332	0.422	0.055	1.00529e-201	A	Cldn10
3.6551e-205	0.393264	0.255	0.021	6.65046e-201	A	Xpnpep2
2.13075e-204	0.973381	0.885	0.265	3.87689e-200	A	Aldh1a2
5.10982e-204	0.876043	0.841	0.24	9.29731e-200	A	Cdh11
2.10457e-201	0.922984	0.89	0.285	3.82927e-197	A	Dab2
8.94942e-200	0.532277	0.584	0.108	1.62835e-195	A	Cdh3
8.0719e-199	0.369518	0.405	0.052	1.46868e-194	A	Gjb3
9.21412e-199	0.358538	0.46	0.064	1.67651e-194	A	Tpbgl
1.59669e-198	0.405719	0.485	0.073	2.90517e-194	A	Celf4
2.87886e-196	0.443274	0.529	0.089	5.23808e-192	A	Apol9b
3.4838e-196	0.469956	0.641	0.125	6.33878e-192	A	Tspan5
8.43666e-195	0.744957	0.789	0.207	1.53505e-190	A	Isyna1
1.10951e-194	0.562869	0.603	0.116	2.01875e-190	A	Mmd
1.07106e-191	0.773601	0.855	0.246	1.94879e-187	A	Syne2
1.82437e-191	0.646985	0.767	0.198	3.31943e-187	A	Ptprf
2.22563e-191	0.644615	0.6	0.12	4.04953e-187	A	2200002D01Rik
2.53983e-191	1.56263	0.978	0.443	4.62123e-187	A	Trf
2.0764e-190	0.500881	0.614	0.118	3.778e-186	A	Wnt5a
1.62687e-189	0.609744	0.668	0.149	2.96008e-185	A	Rbbp8
2.63568e-188	0.943754	0.871	0.269	4.79562e-184	A	Gbp2
2.96246e-188	0.406676	0.375	0.047	5.39019e-184	A	Fam180a
7.32469e-188	0.574752	0.595	0.116	1.33273e-183	A	Sema3d
1.55572e-187	0.423305	0.301	0.031	2.83062e-183	A	Spock2
3.0526e-187	0.885361	0.89	0.293	5.55421e-183	A	Mpp6
3.38675e-187	0.977317	0.882	0.293	6.1622e-183	A	Oasl2
3.0632e-186	0.654928	0.745	0.189	5.57349e-182	A	Nectin2
6.19829e-185	0.5813	0.479	0.078	1.12778e-180	A	H2-Q7
4.18656e-183	1.4747	1	0.964	7.61744e-179	A	Crip1
3.38956e-182	0.313577	0.348	0.042	6.16731e-178	A	Fads6
4.91943e-181	1.09142	0.937	0.377	8.9509e-177	A	Sdc4
8.40067e-180	0.391711	0.545	0.097	1.5285e-175	A	Zcchc3
3.03196e-176	1.21062	0.984	0.526	5.51665e-172	A	Tmem176b
4.72167e-176	0.360307	0.493	0.08	8.59108e-172	A	Rtn1
1.88567e-170	1.10394	0.967	0.506	3.43098e-166	A	S100a1
1.07154e-169	1.37354	0.992	0.749	1.94966e-165	A	H2-K1
4.57791e-168	0.582436	0.718	0.177	8.3295e-164	A	Slc31a2
2.07129e-167	0.476301	0.444	0.072	3.76871e-163	A	Stom
1.61776e-166	0.392201	0.455	0.074	2.94351e-162	A	Irf5
8.8561e-165	0.642224	0.586	0.123	1.61137e-160	A	Rasl11a
1.87351e-164	0.532121	0.658	0.15	3.40885e-160	A	Pdlim4
2.01638e-164	0.894165	0.945	0.414	3.6688e-160	A	Arhgdib
3.39857e-164	0.273568	0.359	0.047	6.1837e-160	A	Nceh1
1.12127e-163	0.967452	0.97	0.629	2.04015e-159	A	Vamp8
1.12195e-163	1.35629	0.992	0.727	2.04138e-159	A	Mgst1
5.13798e-163	1.50126	0.997	0.696	9.34856e-159	A	Igfbp6
6.82415e-163	0.446947	0.575	0.121	1.24165e-158	A	Mapkapk3
1.44972e-162	0.696084	0.742	0.197	2.63776e-158	A	Flrt2
5.94271e-161	1.01142	0.962	0.429	1.08128e-156	A	Tmem176a
1.64485e-160	1.26813	0.992	0.773	2.9928e-156	A	Ly6e
2.08427e-158	1.05502	0.929	0.446	3.79234e-154	A	Pdpn
3.67768e-156	0.371828	0.367	0.052	6.69153e-152	A	Fam213a
1.4945e-155	0.574957	0.679	0.178	2.71924e-151	A	Acp5
1.62126e-155	0.644583	0.721	0.194	2.94988e-151	A	Kiz
2.29876e-154	0.356575	0.474	0.086	4.1826e-150	A	Ctf1
1.10827e-153	0.589477	0.767	0.227	2.01649e-149	A	Efna5
4.56546e-153	0.294299	0.444	0.073	8.30685e-149	A	Cgnl1
2.41158e-152	0.336528	0.438	0.075	4.38787e-148	A	Ifi44
5.57636e-151	0.822474	0.863	0.321	1.01462e-146	A	Ncoa4
9.19e-150	1.16303	0.997	0.901	1.67212e-145	A	H2-D1
2.90497e-148	0.891057	0.951	0.573	5.28559e-144	A	Cd151
7.61557e-145	1.14029	0.953	0.533	1.38565e-140	A	Acaa2
9.75912e-144	0.453239	0.416	0.072	1.77567e-139	A	Sugct
3.95933e-143	0.554615	0.688	0.192	7.204e-139	A	Hacd4
7.87232e-143	0.496556	0.666	0.179	1.43237e-138	A	Tmem238
1.05389e-142	0.265139	0.34	0.049	1.91756e-138	A	Bcar3
1.63842e-139	0.958798	0.964	0.778	2.9811e-135	A	Ptgis
1.01356e-138	0.913929	0.808	0.297	1.84417e-134	A	Irf7
4.74528e-138	0.742225	0.896	0.337	8.63403e-134	A	Cd200
1.04043e-137	0.387095	0.496	0.102	1.89307e-133	A	Ifi47
1.7801e-137	0.472486	0.559	0.128	3.2389e-133	A	Crim1
2.19751e-137	0.330546	0.534	0.11	3.99838e-133	A	Enpp4
6.96322e-136	0.988231	0.945	0.565	1.26696e-131	A	Creg1
8.46846e-136	0.660525	0.795	0.278	1.54084e-131	A	Arhgap29
9.44719e-136	1.09746	0.97	0.661	1.71892e-131	A	Hspb1
1.09526e-134	0.350673	0.515	0.109	1.99283e-130	A	Zbtb7c
2.60458e-134	0.559136	0.778	0.257	4.73903e-130	A	Ilvbl
5.93896e-134	1.14708	0.962	0.729	1.08059e-129	A	Prr13
7.28242e-134	0.386982	0.548	0.128	1.32504e-129	A	Mras
3.66984e-133	0.442297	0.603	0.144	6.67727e-129	A	Rab6b
5.09257e-133	1.93655	0.986	0.643	9.26594e-129	A	C3
1.14157e-131	0.268625	0.334	0.051	2.07709e-127	A	Tmem37
1.49351e-130	0.252749	0.318	0.047	2.71745e-126	A	Hotairm1
1.43184e-129	0.415946	0.578	0.146	2.60524e-125	A	Tpd52
5.62671e-128	0.428382	0.633	0.169	1.02378e-123	A	Skap2
1.45358e-127	0.334643	0.422	0.078	2.64479e-123	A	Enpp5
5.46678e-126	0.552039	0.605	0.154	9.94681e-122	A	Tst
1.09499e-125	0.5163	0.69	0.209	1.99234e-121	A	Rpap3
1.42299e-124	0.593039	0.529	0.12	2.58912e-120	A	Wfdc1
5.86858e-123	0.42767	0.534	0.125	1.06779e-118	A	Ces2g
1.42006e-122	0.354912	0.397	0.074	2.58381e-118	A	Ephb6
1.31165e-121	0.711845	0.767	0.293	2.38655e-117	A	Gsr
2.58646e-120	0.410387	0.496	0.115	4.70606e-116	A	Ttc9
1.58157e-118	0.725018	0.849	0.403	2.87766e-114	A	Syngr2
1.0422e-116	0.328844	0.408	0.077	1.89629e-112	A	Npr1
1.68612e-116	0.680919	0.69	0.237	3.06789e-112	A	Avpi1
3.22816e-116	0.446888	0.663	0.206	5.87364e-112	A	Crls1
9.77783e-116	0.711476	0.964	0.743	1.77908e-111	A	1810037I17Rik
1.86739e-115	0.461909	0.581	0.155	3.39771e-111	A	Zbp1
2.05403e-113	0.596977	0.756	0.285	3.73731e-109	A	Rras2
3.23675e-113	0.426855	0.616	0.175	5.88926e-109	A	Gsdme
3.28227e-113	0.763293	0.877	0.434	5.97209e-109	A	Card19
4.88512e-113	0.386883	0.6	0.165	8.88848e-109	A	Fah
5.26952e-113	0.763514	0.964	0.681	9.58788e-109	A	Tapbp
6.8632e-113	0.616962	0.707	0.239	1.24876e-108	A	Tbx18
9.83506e-113	0.793725	0.975	0.696	1.78949e-108	A	Aplp2
4.18407e-112	0.934653	0.97	0.619	7.61292e-108	A	Hist1h2bc
6.2034e-112	0.72658	0.962	0.624	1.12871e-107	A	Dync1i2
9.56769e-112	0.813673	0.964	0.704	1.74084e-107	A	Iscu
2.64717e-110	0.328876	0.488	0.114	4.81653e-106	A	Dtx2
3.99883e-110	0.685184	0.995	0.856	7.27587e-106	A	Npc2
4.32496e-110	0.697034	0.986	0.815	7.86926e-106	A	Atpif1
1.22873e-108	0.331822	0.441	0.097	2.23567e-104	A	Aifm2
6.88746e-108	0.385648	0.682	0.209	1.25317e-103	A	Mgll
1.15387e-106	1.75919	0.655	0.227	2.09948e-102	A	Saa3
2.64377e-106	0.503332	0.795	0.307	4.81034e-102	A	Ninj1
3.58538e-106	0.883241	0.995	0.882	6.52361e-102	A	Timp2
2.3831e-105	0.615401	0.816	0.348	4.33604e-101	A	Ube2l6
6.17429e-105	0.334574	0.521	0.127	1.12341e-100	A	St3gal6
3.37336e-104	0.713803	0.926	0.539	6.13783e-100	A	Aprt
3.45855e-104	0.410457	0.627	0.188	6.29283e-100	A	Psmb9
6.29217e-104	0.34384	0.515	0.131	1.14486e-99	A	Sorbs3
7.56043e-104	1.09243	0.962	0.759	1.37562e-99	A	Tm4sf1
9.80103e-104	0.285151	0.468	0.111	1.7833e-99	A	B4galt6
1.36211e-103	0.305076	0.466	0.109	2.47837e-99	A	Kank1
3.65951e-103	0.350049	0.573	0.161	6.65848e-99	A	Pelp1
5.17201e-103	0.256468	0.438	0.098	9.41048e-99	A	Kifc3
7.78217e-103	0.91192	0.792	0.321	1.41597e-98	A	Bace2
8.63824e-103	0.334637	0.512	0.129	1.57173e-98	A	B4galt4
2.89365e-102	1.02934	0.756	0.325	5.26499e-98	A	C1qtnf12
3.46478e-102	0.318562	0.449	0.103	6.30416e-98	A	Cmbl
6.40286e-102	0.611466	0.729	0.257	1.165e-97	A	Pltp
6.66659e-102	0.302371	0.449	0.103	1.21299e-97	A	Stard5
1.94209e-101	0.761448	0.942	0.683	3.53364e-97	A	Cyb5r3
2.69251e-101	0.669005	0.992	0.872	4.89902e-97	A	Dbi
3.60294e-101	0.68761	0.915	0.569	6.55556e-97	A	Psme1
8.24297e-101	0.71529	0.866	0.389	1.49981e-96	A	Gabarapl1
2.20529e-100	0.806512	0.992	0.939	4.01253e-96	A	B2m
5.72755e-100	0.807402	0.808	0.361	1.04213e-95	A	Arhgef12
6.80147e-100	0.917143	0.811	0.36	1.23753e-95	A	Fabp5
6.85639e-100	0.627127	0.91	0.478	1.24752e-95	A	Rbpms
2.94696e-99	0.264741	0.312	0.055	5.362e-95	A	Hmcn1
3.25483e-99	1.03731	0.888	0.479	5.92216e-95	A	Spon2
6.25945e-99	0.753875	0.989	0.872	1.13891e-94	A	S100a10
5.74903e-98	0.627992	0.789	0.311	1.04604e-93	A	Stmn1
6.95566e-98	0.263054	0.452	0.105	1.26558e-93	A	Dnase2a
2.09766e-95	0.316157	0.471	0.114	3.8167e-91	A	Limch1
1.67921e-94	0.257494	0.466	0.12	3.05532e-90	A	Zdhhc12
2.5344e-94	0.441045	0.715	0.263	4.61135e-90	A	Plscr1
2.65895e-94	0.438003	0.723	0.269	4.83797e-90	A	Ormdl2
7.09192e-94	0.538987	0.792	0.332	1.29038e-89	A	Meis2
1.03627e-93	0.663042	0.945	0.686	1.8855e-89	A	Psme2
1.12429e-93	0.725045	1	0.979	2.04565e-89	A	Fth1
6.0336e-93	0.567505	0.773	0.297	1.09781e-88	A	Tns3
6.57046e-93	0.59342	0.899	0.513	1.1955e-88	A	Atp1a1
1.28787e-92	0.333585	0.526	0.148	2.34327e-88	A	Ggct
3.34382e-92	0.518857	0.997	0.949	6.08409e-88	A	Ptma
1.01144e-91	0.624913	0.984	0.894	1.84031e-87	A	Capns1
1.07518e-91	0.382221	0.57	0.17	1.95629e-87	A	Gbp3
1.81949e-90	0.577213	0.786	0.324	3.31056e-86	A	Rtp4
3.14069e-90	0.485784	0.803	0.337	5.71449e-86	A	Xaf1
3.43696e-90	0.548314	0.805	0.368	6.25355e-86	A	Dhrs4
5.46032e-90	0.642593	0.904	0.573	9.93504e-86	A	P3h4
6.48133e-90	0.663638	0.537	0.159	1.17928e-85	A	Prg4
2.82864e-88	0.323322	0.507	0.141	5.14672e-84	A	Zbtb8a
2.93772e-87	0.514869	0.964	0.78	5.34519e-83	A	Cryab
5.64576e-87	0.636669	0.973	0.693	1.02725e-82	A	Cebpb
9.74218e-87	0.60944	0.611	0.2	1.77259e-82	A	Ifit1
4.47673e-84	0.613369	0.855	0.409	8.14542e-80	A	H2-T23
8.4217e-84	0.552095	0.86	0.471	1.53233e-79	A	Pigyl
4.5973e-83	0.37528	0.638	0.215	8.36479e-79	A	Slit3
1.84431e-82	0.42813	0.685	0.257	3.35573e-78	A	Pts
2.48651e-82	0.348204	0.573	0.186	4.52421e-78	A	Rnf213
6.72809e-82	0.695301	0.995	0.924	1.22418e-77	A	Bsg
7.24845e-82	0.556129	0.997	0.951	1.31886e-77	A	Ifitm3
1.07583e-81	0.892986	0.97	0.714	1.95746e-77	A	Aebp1
2.14851e-81	0.370859	0.595	0.208	3.90921e-77	A	St3gal1
2.23398e-81	0.630967	0.888	0.542	4.06473e-77	A	Clic4
2.46078e-81	0.763491	0.893	0.505	4.47738e-77	A	C1s1
2.92982e-81	0.50535	0.822	0.396	5.33081e-77	A	Slc48a1
1.74958e-80	0.252228	0.425	0.112	3.18336e-76	A	Tkfc
5.84892e-80	0.34586	0.529	0.158	1.06421e-75	A	Igtp
1.71995e-79	0.811019	0.74	0.306	3.12944e-75	A	1500015O10Rik
3.49435e-79	0.624924	0.773	0.345	6.35798e-75	A	Rbm28
4.33106e-79	0.635678	0.975	0.85	7.88036e-75	A	Anxa1
1.30347e-78	0.370509	0.641	0.229	2.37166e-74	A	2510002D24Rik
1.9403e-78	0.303762	0.562	0.177	3.53038e-74	A	Clcn3
7.42712e-78	0.321445	0.392	0.099	1.35136e-73	A	Adamtsl1
2.41573e-77	0.257101	0.405	0.105	4.39542e-73	A	Pard6b
4.70992e-77	0.565168	0.833	0.428	8.56969e-73	A	Ifnar2
1.06231e-76	0.560501	0.901	0.579	1.93287e-72	A	Zfand6
1.15835e-76	0.635791	0.953	0.791	2.10762e-72	A	Mdh2
5.1891e-76	0.395908	0.71	0.283	9.44156e-72	A	Anxa11
3.89793e-75	0.559433	0.923	0.543	7.09229e-71	A	Nfe2l2
9.88036e-75	0.352119	0.49	0.152	1.79773e-70	A	Epb41l3
9.26822e-74	0.391808	0.833	0.392	1.68635e-69	A	Ldhb
2.36506e-73	0.421267	0.641	0.258	4.30323e-69	A	Fam136a
8.1539e-73	0.362051	0.611	0.22	1.4836e-68	A	Plce1
1.49902e-72	0.597622	0.959	0.83	2.72747e-68	A	Clic1
1.53771e-72	0.473659	0.8	0.357	2.79787e-68	A	Man1a
2.01408e-72	0.261722	0.405	0.108	3.66462e-68	A	Herc6
2.6077e-72	0.405449	0.674	0.26	4.74471e-68	A	Ifi204
2.69441e-72	0.394535	0.307	0.068	4.90248e-68	A	Atf3
5.89478e-72	0.345276	0.477	0.143	1.07256e-67	A	Cdon
1.00174e-71	0.428958	0.518	0.168	1.82267e-67	A	Rabgap1l
1.37351e-71	0.395225	0.608	0.234	2.49909e-67	A	Sil1
1.40691e-71	0.318562	0.553	0.184	2.55987e-67	A	Tfdp2
1.86129e-71	0.290554	0.51	0.16	3.38661e-67	A	Samd9l
1.01474e-70	0.505365	0.981	0.85	1.84631e-66	A	Tmbim6
1.15071e-70	0.365555	0.69	0.281	2.09372e-66	A	1600012H06Rik
1.94095e-70	0.255576	0.452	0.133	3.53155e-66	A	Mpp5
4.82811e-70	0.293141	0.605	0.197	8.78474e-66	A	Hs3st1
6.93069e-70	0.524308	0.921	0.628	1.26104e-65	A	Gpi1
1.31279e-69	0.507004	0.86	0.524	2.38863e-65	A	Ctnna1
3.71318e-69	0.353209	0.663	0.268	6.75612e-65	A	Lpcat3
6.66352e-69	0.743347	0.879	0.508	1.21243e-64	A	C1ra
2.51443e-68	0.34144	0.989	0.897	4.57501e-64	A	Ndufa4
6.29974e-68	0.286815	0.416	0.119	1.14624e-63	A	Adgrg2
7.81973e-68	0.652666	0.907	0.6	1.4228e-63	A	Tsc22d1
1.11618e-66	0.510799	0.934	0.724	2.03089e-62	A	Chmp4b
1.74814e-66	0.258496	0.447	0.132	3.18074e-62	A	Aldh6a1
2.45309e-66	0.345485	0.679	0.287	4.4634e-62	A	Cavin2
2.78414e-66	0.46996	0.792	0.362	5.06575e-62	A	Il33
1.22914e-64	0.690517	0.833	0.446	2.23641e-60	A	Sulf1
1.87133e-64	0.313623	0.603	0.232	3.40489e-60	A	Gsdmd
3.03653e-64	0.386003	0.668	0.29	5.52497e-60	A	Adam10
3.70504e-64	0.458903	0.723	0.329	6.74133e-60	A	Basp1
4.01805e-64	0.278895	0.575	0.205	7.31085e-60	A	Tiparp
2.12587e-63	0.499361	0.784	0.409	3.86802e-59	A	Cxcl16
2.19563e-63	0.515024	0.948	0.659	3.99495e-59	A	Anxa3
2.7989e-63	0.313562	0.551	0.203	5.09259e-59	A	Dhx32
6.29677e-63	0.320069	0.597	0.223	1.1457e-58	A	Adgrd1
1.14877e-62	0.323443	0.584	0.231	2.09018e-58	A	Pafah1b3
1.52733e-62	0.495457	0.915	0.699	2.77897e-58	A	Anp32a
5.1111e-62	0.586022	0.762	0.38	9.29964e-58	A	Isg15
2.62778e-61	0.275727	0.425	0.133	4.78124e-57	A	Capn6
2.83822e-61	0.330741	0.644	0.247	5.16414e-57	A	Smtnl2
3.26567e-61	0.483508	0.981	0.888	5.94188e-57	A	Cyb5a
6.64071e-61	0.467687	0.773	0.411	1.20828e-56	A	Gltp
1.20847e-60	0.522625	0.874	0.521	2.19881e-56	A	Tubb4b
1.30195e-60	0.332996	0.984	0.923	2.36889e-56	A	Chchd2
2.68939e-60	0.520572	0.907	0.604	4.89334e-56	A	Cavin1
4.79643e-60	0.310969	0.57	0.212	8.72711e-56	A	Plscr2
5.44946e-60	0.398005	0.827	0.466	9.9153e-56	A	Echs1
1.294e-59	0.3029	0.647	0.262	2.35442e-55	A	Pacsin2
2.85805e-59	0.26191	0.479	0.161	5.20022e-55	A	Acsl4
4.25657e-59	0.410249	0.715	0.351	7.74483e-55	A	Sh3glb2
4.41522e-59	0.533315	0.984	0.877	8.03349e-55	A	Emp3
9.28326e-59	0.542919	0.921	0.688	1.68909e-54	A	Jpt1
5.5342e-58	0.807593	0.526	0.205	1.00695e-53	A	C4b
8.10175e-58	0.427763	0.69	0.325	1.47411e-53	A	Mcub
1.2401e-57	0.338932	0.6	0.249	2.25636e-53	A	Kmt5a
1.90018e-57	0.42315	0.992	0.933	3.45738e-53	A	Laptm4a
2.83147e-57	0.327916	0.614	0.254	5.15186e-53	A	Ano6
2.87726e-57	0.442836	0.811	0.453	5.23518e-53	A	Psmb8
3.13185e-57	0.269556	0.51	0.185	5.6984e-53	A	Snta1
3.9184e-57	0.478495	0.795	0.427	7.12953e-53	A	Metrnl
4.92312e-57	0.637907	0.934	0.758	8.95761e-53	A	Cstb
5.19876e-57	0.409123	0.693	0.327	9.45914e-53	A	Sdf2l1
5.96234e-57	0.284522	0.414	0.131	1.08485e-52	A	Fam110a
1.42454e-56	0.262902	0.43	0.138	2.59196e-52	A	Ctdspl
1.47003e-56	0.989904	0.436	0.149	2.67471e-52	A	Angptl7
1.64173e-56	0.377744	0.625	0.268	2.98713e-52	A	Stat1
1.76807e-56	0.506877	0.992	0.842	3.21701e-52	A	Ifi27l2a
6.68586e-56	0.447699	0.742	0.357	1.21649e-51	A	Gm2a
1.3363e-55	0.266898	0.51	0.185	2.43139e-51	A	Gbp7
1.6541e-55	0.452399	0.975	0.876	3.00963e-51	A	Tspo
2.05222e-55	0.29247	0.578	0.231	3.73402e-51	A	Hspb8
2.95809e-55	0.271591	0.597	0.242	5.38225e-51	A	Efnb1
3.98062e-55	0.45718	0.814	0.443	7.24274e-51	A	Sox4
1.27129e-54	0.300125	0.488	0.173	2.31311e-50	A	Cers4
1.4143e-54	0.411078	0.836	0.471	2.57332e-50	A	Psmb10
6.69744e-54	0.498398	0.836	0.484	1.2186e-49	A	Dctn6
7.54719e-54	0.445536	0.953	0.829	1.37321e-49	A	Psma7
9.9101e-54	0.443558	0.942	0.747	1.80314e-49	A	Tbrg1
1.17076e-53	0.419029	0.997	0.936	2.1302e-49	A	S100a11
2.55425e-53	0.310437	0.685	0.31	4.64746e-49	A	Mif4gd
6.7781e-53	0.504774	0.871	0.624	1.23328e-48	A	Taldo1
1.97527e-52	0.39737	0.986	0.938	3.59401e-48	A	Hspa8
3.04884e-52	0.597966	0.978	0.911	5.54736e-48	A	Anxa2
6.93116e-52	0.329306	0.57	0.236	1.26112e-47	A	Rhou
1.17447e-51	0.372078	0.764	0.399	2.13695e-47	A	Tbl1x
1.45943e-51	0.330496	0.682	0.317	2.65544e-47	A	Man2b1
1.5546e-51	0.32448	0.674	0.312	2.8286e-47	A	Exosc7
1.64663e-51	0.298216	0.567	0.232	2.99604e-47	A	Fosl2
1.30209e-50	0.52272	0.901	0.604	2.36916e-46	A	Lgals3bp
2.30965e-50	0.26802	0.595	0.249	4.20241e-46	A	Suclg2
2.83203e-50	0.410819	0.762	0.413	5.15287e-46	A	Rgs10
9.65205e-50	0.709595	0.827	0.485	1.75619e-45	A	Mt2
1.12191e-49	0.433117	0.721	0.369	2.04131e-45	A	Twsg1
1.51305e-49	0.306257	0.6	0.265	2.75299e-45	A	Gga2
2.45896e-49	0.269634	0.512	0.195	4.47408e-45	A	Tob1
5.45361e-49	0.28402	0.633	0.262	9.92284e-45	A	Xdh
1.00914e-48	0.440733	0.926	0.741	1.83612e-44	A	Bag1
4.37948e-48	0.393832	0.967	0.796	7.96847e-44	A	Gpx1
5.07329e-48	0.301392	0.658	0.302	9.23086e-44	A	Bbx
5.70959e-48	0.294476	0.564	0.245	1.03886e-43	A	Nradd
6.60124e-48	0.286411	0.655	0.301	1.2011e-43	A	Hpcal1
6.70182e-48	0.308043	0.663	0.321	1.2194e-43	A	Scamp2
8.95288e-48	0.506727	0.959	0.806	1.62898e-43	A	Prdx5
9.65133e-48	1.49927	0.959	0.841	1.75606e-43	A	Rarres2
3.04678e-47	0.386275	0.532	0.227	5.54361e-43	A	Slc16a3
3.3197e-47	0.260778	0.589	0.249	6.04019e-43	A	Irgm1
3.45721e-47	0.426302	0.959	0.833	6.29039e-43	A	Prdx2
4.17229e-47	0.269506	0.611	0.273	7.59147e-43	A	Pef1
1.10217e-46	0.400088	0.984	0.916	2.00541e-42	A	Calm1
1.17627e-46	0.333108	0.767	0.421	2.14022e-42	A	Stx7
1.86403e-46	0.26176	0.518	0.213	3.3916e-42	A	Arsb
2.6479e-46	0.400386	0.8	0.464	4.81785e-42	A	Pbx1
1.669e-45	0.289197	0.573	0.249	3.03675e-41	A	Plxnb2
6.4916e-45	0.287799	0.586	0.256	1.18115e-40	A	Ube2h
1.07947e-44	0.399236	0.77	0.456	1.9641e-40	A	H2-T22
2.84439e-44	0.461345	0.838	0.578	5.17538e-40	A	Cmtm7
3.09452e-44	0.521906	0.959	0.776	5.63049e-40	A	H2afz
4.11619e-44	0.445929	0.636	0.303	7.48941e-40	A	Hist1h1c
6.20945e-44	0.426286	0.951	0.714	1.12981e-39	A	Hsp90aa1
1.16343e-43	0.28127	0.682	0.33	2.11686e-39	A	Il10rb
2.00334e-43	0.350035	0.852	0.551	3.64508e-39	A	Cnih4
4.01049e-43	0.379463	0.822	0.504	7.29709e-39	A	Plp2
1.47903e-42	0.431389	0.885	0.657	2.69109e-38	A	Nnmt
1.67688e-42	0.313798	0.978	0.902	3.05108e-38	A	Gng5
2.32839e-42	0.382925	0.778	0.486	4.23651e-38	A	Creb3
3.63043e-42	0.324773	0.627	0.303	6.60557e-38	A	Phf11d
3.98719e-42	0.271473	0.737	0.383	7.2547e-38	A	Hint2
6.32376e-42	0.314023	0.86	0.557	1.15061e-37	A	Rab5c
1.00983e-41	0.316372	0.781	0.463	1.83739e-37	A	G3bp2
1.50818e-41	0.321401	0.811	0.488	2.74413e-37	A	Adk
1.57634e-41	0.35688	0.844	0.551	2.86815e-37	A	Tmbim4
1.73773e-41	0.357973	0.97	0.871	3.16181e-37	A	Arpc2
2.29577e-41	0.323171	0.71	0.369	4.17716e-37	A	Wwc2
2.71335e-41	0.286375	0.655	0.317	4.93694e-37	A	Sp100
4.38357e-41	0.299128	0.663	0.322	7.9759e-37	A	Sfxn3
5.14814e-41	0.344547	0.921	0.73	9.36704e-37	A	Anapc13
6.45747e-41	0.282877	0.973	0.923	1.17494e-36	A	Cox8a
1.41473e-40	0.346723	0.759	0.456	2.57409e-36	A	Lgals9
1.47311e-40	0.36954	0.951	0.822	2.68033e-36	A	Atp6v0e
3.75407e-40	0.404273	0.822	0.516	6.83053e-36	A	B4galt1
5.22469e-40	0.547324	0.899	0.667	9.50632e-36	A	Timp1
7.11819e-40	0.385225	0.959	0.848	1.29515e-35	A	Pkm
1.34444e-39	0.298884	0.863	0.602	2.4462e-35	A	Vdac1
1.52622e-39	0.262254	0.633	0.308	2.77696e-35	A	Sptlc2
5.45421e-39	0.282428	0.652	0.329	9.92394e-35	A	Bmpr1a
5.896e-39	0.387603	0.816	0.509	1.07278e-34	A	Psip1
6.03223e-39	0.30568	0.655	0.335	1.09756e-34	A	Arid4b
6.7526e-39	0.328711	0.94	0.755	1.22864e-34	A	Ndufa1
6.85493e-39	0.353319	0.789	0.456	1.24725e-34	A	Emp2
7.31893e-39	0.3107	0.477	0.21	1.33168e-34	A	Arf2
8.1316e-39	0.250258	1	0.98	1.47955e-34	A	Ubb
8.40964e-39	0.287279	0.745	0.41	1.53013e-34	A	Lrp10
9.56441e-39	0.312014	0.871	0.591	1.74024e-34	A	Cdk2ap2
1.24872e-38	0.525983	0.784	0.54	2.27204e-34	A	Elovl1
3.0247e-38	0.361396	0.926	0.749	5.50345e-34	A	Fis1
9.28582e-38	0.37891	0.784	0.495	1.68956e-33	A	Pgrmc1
1.0756e-37	0.424472	0.578	0.285	1.95705e-33	A	S100a4
1.22022e-37	0.35153	0.712	0.373	2.22019e-33	A	Csf1
1.44329e-37	0.354001	0.926	0.722	2.62607e-33	A	Hcfc1r1
1.66846e-37	0.328113	0.795	0.461	3.03577e-33	A	Gata6
1.98554e-37	0.306666	0.989	0.897	3.61269e-33	A	Cox6a1
9.38359e-37	0.448029	0.986	0.947	1.70734e-32	A	S100a6
1.50306e-36	0.415022	0.852	0.562	2.73481e-32	A	Hmgn2
1.60791e-36	0.330115	0.932	0.737	2.92559e-32	A	Arl6ip5
1.79137e-36	0.25375	0.682	0.358	3.2594e-32	A	Ifngr2
3.00541e-36	0.355335	0.907	0.679	5.46835e-32	A	Ptp4a2
3.47243e-36	0.333618	0.838	0.561	6.31809e-32	A	Zfyve21
1.04523e-35	0.308603	0.781	0.448	1.90179e-31	A	Grina
1.38828e-35	0.266379	0.712	0.376	2.52597e-31	A	Por
2.6822e-35	0.259463	0.649	0.346	4.88026e-31	A	Plec
3.28919e-35	0.411656	0.405	0.166	5.98469e-31	A	Fmod
3.91799e-35	0.296423	0.871	0.578	7.12878e-31	A	Mat2b
4.45378e-35	0.286522	0.775	0.482	8.10365e-31	A	Rbbp4
1.0806e-34	0.301488	0.732	0.437	1.96615e-30	A	Ppfibp1
1.31979e-34	0.321723	0.888	0.63	2.40137e-30	A	Tpi1
1.39369e-34	0.275852	0.762	0.457	2.53581e-30	A	Nt5c
1.39868e-34	0.350209	0.882	0.647	2.54489e-30	A	Bst2
1.65384e-34	0.3132	0.967	0.851	3.00915e-30	A	Hmgn1
2.02086e-34	0.384162	0.805	0.496	3.67696e-30	A	Tmem119
2.13269e-34	0.361765	0.997	0.951	3.88042e-30	A	Actg1
2.91255e-34	0.311333	0.844	0.545	5.29939e-30	A	Tnfrsf1a
3.78204e-34	0.337118	0.91	0.668	6.88142e-30	A	Rbbp7
4.04242e-34	0.253906	0.66	0.346	7.35518e-30	A	Akt2
8.62825e-34	0.35541	0.852	0.556	1.56991e-29	A	Nbl1
1.21769e-33	0.30602	0.773	0.441	2.21558e-29	A	Mast4
2.16538e-33	0.258954	0.932	0.716	3.9399e-29	A	Ndufa12
2.59211e-33	0.281964	0.882	0.644	4.71634e-29	A	Dctn3
4.57113e-33	0.314265	0.964	0.867	8.31717e-29	A	Cavin3
9.08499e-33	0.339983	0.94	0.766	1.65301e-28	A	Spcs2
1.55946e-32	0.343219	0.918	0.773	2.83743e-28	A	Dnaja1
1.85727e-32	0.632339	0.964	0.783	3.3793e-28	A	Mt1
1.93989e-32	0.371067	0.734	0.456	3.52964e-28	A	Gfpt2
2.58194e-32	0.391756	0.666	0.379	4.69783e-28	A	Akr1b8
2.79979e-32	0.263514	0.745	0.44	5.09422e-28	A	2210016F16Rik
3.23865e-32	0.307295	0.888	0.625	5.89272e-28	A	Tax1bp1
4.06371e-32	0.292878	0.537	0.258	7.39392e-28	A	Ifit3
2.88781e-31	0.267655	0.797	0.531	5.25436e-27	A	Bad
3.34735e-31	0.355419	0.882	0.711	6.0905e-27	A	Rnh1
5.44475e-31	0.291925	0.86	0.646	9.90672e-27	A	Rab11a
5.85221e-31	0.281345	0.858	0.588	1.06481e-26	A	Anxa7
2.18185e-30	0.275427	0.975	0.848	3.96988e-26	A	Npm1
2.3259e-30	0.279467	0.753	0.447	4.23198e-26	A	Stat3
3.16042e-30	0.253422	0.734	0.428	5.75038e-26	A	Osbpl9
3.64604e-30	0.29828	0.825	0.537	6.63397e-26	A	Ubxn4
5.62714e-30	1.08569	0.578	0.326	1.02386e-25	A	Cdkn1c
5.80645e-30	0.404428	0.885	0.741	1.05648e-25	A	Zfp706
6.57108e-30	0.282405	0.932	0.751	1.19561e-25	A	Tecr
9.44432e-30	0.33909	0.841	0.619	1.71839e-25	A	Eif6
4.20864e-29	0.276676	0.953	0.801	7.65762e-25	A	Rac1
7.92213e-29	0.31884	0.71	0.446	1.44143e-24	A	Cd55
1.09528e-28	0.285345	0.847	0.542	1.99286e-24	A	Htra1
1.30092e-28	0.253618	0.852	0.602	2.36703e-24	A	Lamtor4
1.43043e-28	0.255577	0.578	0.308	2.60266e-24	A	Psmd10
2.75278e-28	0.257526	0.816	0.544	5.00868e-24	A	Rala
3.1864e-28	0.282436	0.674	0.401	5.79765e-24	A	Dnajb9
1.37457e-27	0.255953	0.682	0.412	2.50103e-23	A	Cib1
1.55327e-27	0.262679	0.937	0.783	2.82618e-23	A	Atp5g2
1.75051e-27	0.293628	0.778	0.533	3.18505e-23	A	Gstp1
2.3016e-27	0.25009	0.688	0.413	4.18775e-23	A	Tor1aip2
2.4298e-27	0.332966	0.912	0.702	4.42102e-23	A	Sptssa
3.29229e-27	0.267067	0.94	0.792	5.99033e-23	A	Bri3
4.1987e-27	0.374176	0.732	0.481	7.63954e-23	A	Prnp
7.61227e-27	0.264361	0.896	0.677	1.38505e-22	A	Eno1
8.93068e-27	0.309311	0.868	0.631	1.62494e-22	A	Skp1a
1.32264e-26	0.274893	0.975	0.891	2.40654e-22	A	Ctsb
8.87531e-26	0.261263	0.879	0.638	1.61486e-21	A	Eif3m
9.66647e-26	0.312693	0.948	0.747	1.75881e-21	A	Klf2
1.28429e-25	0.257685	0.86	0.627	2.33677e-21	A	Akr1b3
7.73068e-25	0.539053	0.419	0.203	1.4066e-20	A	Fmo2
1.15582e-24	0.286456	0.923	0.807	2.10302e-20	A	Psmb2
1.794e-24	0.270268	0.836	0.626	3.26418e-20	A	Tax1bp3
2.02585e-24	0.270728	0.932	0.793	3.68604e-20	A	Snrpg
3.19049e-24	0.261547	0.756	0.475	5.8051e-20	A	Creb3l1
3.80132e-24	0.250941	0.951	0.784	6.91649e-20	A	Prkar1a
5.17904e-24	0.255102	0.882	0.671	9.42326e-20	A	Ube2n
1.1112e-23	0.77603	0.778	0.616	2.02183e-19	A	Uap1
2.39289e-23	0.266167	0.956	0.864	4.35386e-19	A	Rhoa
9.91541e-23	0.386406	0.452	0.238	1.80411e-18	A	Id1
1.44601e-22	0.334214	0.838	0.579	2.63102e-18	A	Prss23
2.4153e-22	0.333743	0.816	0.517	4.39464e-18	A	Btg2
3.34102e-22	0.272008	0.97	0.89	6.07899e-18	A	Eif4a1
5.19411e-22	0.252115	0.97	0.851	9.45069e-18	A	App
2.42296e-21	0.261375	0.841	0.599	4.40857e-17	A	Abracl
6.63228e-21	0.282494	0.57	0.329	1.20674e-16	A	Pdcd4
4.34685e-20	0.270968	0.901	0.677	7.9091e-16	A	Lrpap1
5.51276e-20	0.272998	0.586	0.359	1.00305e-15	A	Bok
5.60872e-20	0.277179	0.814	0.552	1.02051e-15	A	Ahnak2
1.29849e-18	0.459447	0.627	0.42	2.3626e-14	A	Gm42418
1.37246e-17	0.257884	0.74	0.523	2.49719e-13	A	Klf3
1.8836e-17	0.29474	0.29	0.136	3.42721e-13	A	Ces1d
2.26408e-17	0.2867	0.877	0.71	4.1195e-13	A	Nme1
1.18865e-16	0.25889	0.896	0.77	2.16275e-12	A	Rexo2
4.44478e-14	0.300501	0.975	0.83	8.08727e-10	A	Rnase4
5.94891e-05	0.415177	0.888	0.772	1	A	Nupr1
0.00280847	0.255339	0.688	0.628	1	A	Gas6
0	2.53811	0.818	0.221	0	B	Saa3
0	2.28451	0.967	0.312	0	B	Clu
0	2.15951	0.9	0.136	0	B	Lgals7
0	2.02818	0.935	0.103	0	B	Nkain4
0	2.02644	0.879	0.158	0	B	Dmkn
0	1.92016	0.709	0.092	0	B	Msln
0	1.91191	0.731	0.077	0	B	Upk3b
0	1.82465	0.731	0.103	0	B	Krt19
0	1.49673	0.969	0.747	0	B	H2-K1
0	1.43191	0.944	0.659	0	B	Hspb1
0	1.38894	0.671	0.073	0	B	Upk1b
0	1.37142	0.9	0.44	0	B	Trf
0	1.3478	0.797	0.061	0	B	Gpm6a
0	1.32627	0.895	0.148	0	B	Slc9a3r1
0	1.32135	0.565	0.095	0	B	Slpi
0	1.25651	0.904	0.305	0	B	Gm12840
0	1.24799	0.823	0.199	0	B	Ezr
0	1.20712	0.963	0.522	0	B	Tmem176b
0	1.15526	0.975	0.772	0	B	Ly6e
0	1.10342	0.994	0.939	0	B	B2m
0	1.09486	0.726	0.043	0	B	Lrrn4
0	1.08267	0.813	0.164	0	B	Atp1b1
0	1.0436	0.737	0.065	0	B	Rspo1
0	1.04288	0.521	0.058	0	B	Krt8
0	1.0347	0.608	0.069	0	B	Cldn15
0	1.03081	0.509	0.039	0	B	Krt18
0	1.02982	0.94	0.424	0	B	Tmem176a
0	1.02508	0.783	0.089	0	B	C2
0	1.01533	0.409	0.038	0	B	Krt7
0	1.00414	0.869	0.096	0	B	Wt1
0	0.993001	0.829	0.099	0	B	Ptgs1
0	0.988697	0.954	0.502	0	B	S100a1
0	0.980655	0.683	0.071	0	B	H2-Q7
0	0.953916	0.756	0.06	0	B	Cxadr
0	0.953538	0.876	0.4	0	B	Smim1
0	0.951622	0.908	0.41	0	B	Arhgdib
0	0.931931	0.867	0.292	0	B	Irf7
0	0.922614	0.753	0.159	0	B	Sbsn
0	0.886	0.716	0.079	0	B	Wnt4
0	0.868508	0.621	0.052	0	B	Smpd3
0	0.868087	0.794	0.192	0	B	Flrt2
0	0.859576	0.691	0.115	0	B	Serpinb6b
0	0.855001	0.699	0.083	0	B	Cfb
0	0.851074	0.876	0.288	0	B	Mpp6
0	0.847213	0.956	0.777	0	B	Ptgis
0	0.846035	0.974	0.855	0	B	Npc2
0	0.820985	0.509	0.035	0	B	Cldn3
0	0.808792	0.812	0.202	0	B	Isyna1
0	0.806569	0.628	0.057	0	B	Tmem151a
0	0.787681	0.806	0.238	0	B	Cav1
0	0.773454	0.835	0.288	0	B	Oasl2
0	0.761095	0.535	0.068	0	B	Tesc
0	0.745962	0.674	0.14	0	B	Gpc3
0	0.743948	0.734	0.086	0	B	Maf
0	0.736382	0.365	0.058	0	B	Hpgd
0	0.726817	0.668	0.195	0	B	Ifit1
0	0.719313	0.816	0.235	0	B	Cdh11
0	0.710074	0.692	0.118	0	B	Gjb5
0	0.710028	0.614	0.06	0	B	Spint2
0	0.708433	0.645	0.118	0	B	Ucp2
0	0.708064	0.809	0.261	0	B	Aldh1a2
0	0.704789	0.681	0.093	0	B	Frmd4b
0	0.703357	0.558	0.036	0	B	Pkhd1l1
0	0.700559	0.655	0.143	0	B	Gm20186
0	0.695365	0.566	0.037	0	B	Lsr
0	0.691905	0.706	0.149	0	B	Zbp1
0	0.680297	0.614	0.155	0	B	Lgals3
0	0.673586	0.821	0.254	0	B	Ifi204
0	0.669237	0.765	0.245	0	B	Tgm2
0	0.667446	0.462	0.051	0	B	Cldn10
0	0.665917	0.7	0.071	0	B	F11r
0	0.655285	0.725	0.176	0	B	Rpp25
0	0.654567	0.784	0.264	0	B	Gbp2
0	0.653298	0.34	0.017	0	B	Gng13
0	0.642539	0.346	0.034	0	B	Lcn2
0	0.642011	0.636	0.093	0	B	Aplp1
0	0.637749	0.709	0.065	0	B	Myrf
0	0.635784	0.278	0.03	0	B	Myl7
0	0.604997	0.337	0.03	0	B	Chil1
0	0.597291	0.416	0.068	0	B	Has1
0	0.592094	0.446	0.043	0	B	Gsta4
0	0.582889	0.761	0.183	0	B	Nectin2
0	0.547169	0.424	0.06	0	B	Gatm
0	0.544361	0.673	0.158	0	B	Cpz
0	0.544089	0.348	0.029	0	B	Prr15
0	0.538797	0.383	0.047	0	B	Slc39a8
0	0.53798	0.667	0.091	0	B	Ildr2
0	0.537553	0.636	0.116	0	B	Mapkapk3
0	0.529708	0.688	0.173	0	B	Acp5
0	0.51691	0.363	0.023	0	B	Trem2
0	0.513365	0.416	0.058	0	B	Anxa8
0	0.504161	0.523	0.079	0	B	Folr1
0	0.500968	0.622	0.149	0	B	Tst
0	0.493438	0.541	0.058	0	B	Il18
0	0.485689	0.483	0.101	0	B	Abcb1b
0	0.482598	0.717	0.218	0	B	Adgrd1
0	0.477904	0.543	0.068	0	B	Celf4
0	0.472368	0.615	0.078	0	B	Fcor
0	0.470933	0.673	0.164	0	B	Skap2
0	0.469392	0.598	0.116	0	B	Apol9a
0	0.466213	0.586	0.099	0	B	Bicd1
0	0.465324	0.589	0.068	0	B	Slc38a1
0	0.464007	0.648	0.161	0	B	Cd82
0	0.462927	0.666	0.145	0	B	Pdlim4
0	0.459185	0.442	0.045	0	B	Arl4d
0	0.452862	0.423	0.03	0	B	Cela1
0	0.442334	0.547	0.098	0	B	Ifi47
0	0.439658	0.451	0.056	0	B	Tmem108
0	0.437709	0.475	0.032	0	B	Nfe2l3
0	0.426456	0.334	0.033	0	B	Aqp5
0	0.42465	0.563	0.08	0	B	Esam
0	0.418009	0.532	0.07	0	B	Ifi44
0	0.411745	0.31	0.027	0	B	Fgf1
0	0.408788	0.289	0.013	0	B	Muc16
0	0.40821	0.578	0.05	0	B	Stxbp2
0	0.403852	0.527	0.049	0	B	Stk26
0	0.402733	0.666	0.194	0	B	Ptprf
0	0.400384	0.358	0.025	0	B	Hdc
0	0.395034	0.416	0.034	0	B	Hoxa5
0	0.390002	0.519	0.094	0	B	Adamtsl1
0	0.383267	0.314	0.022	0	B	Il18r1
0	0.380402	0.321	0.022	0	B	Col6a5
0	0.379162	0.281	0.02	0	B	Tspan8
0	0.375873	0.358	0.019	0	B	H2-Q6
0	0.371551	0.468	0.086	0	B	Apol9b
0	0.35691	0.369	0.058	0	B	Dpp4
0	0.35204	0.477	0.083	0	B	Slfn2
0	0.350984	0.485	0.06	0	B	Il18bp
0	0.349184	0.44	0.047	0	B	Tmem37
0	0.348485	0.557	0.121	0	B	Ces2g
0	0.337833	0.472	0.077	0	B	Plxna4
0	0.336545	0.41	0.049	0	B	Gjb3
0	0.326083	0.355	0.027	0	B	Cyp2s1
0	0.318971	0.343	0.017	0	B	Fras1
0	0.317326	0.397	0.022	0	B	Bnc1
0	0.308436	0.323	0.039	0	B	Npl
0	0.307985	0.386	0.049	0	B	Fam213a
0	0.305859	0.487	0.1	0	B	Cmbl
0	0.300251	0.365	0.046	0	B	Net1
0	0.29894	0.393	0.024	0	B	Mbp
0	0.295896	0.388	0.022	0	B	Gata5
0	0.294245	0.337	0.02	0	B	Fam110c
0	0.293874	0.468	0.092	0	B	Usp53
0	0.293224	0.423	0.047	0	B	Cracr2b
0	0.293105	0.355	0.038	0	B	Nxnl2
0	0.290512	0.373	0.053	0	B	Egln3
0	0.289955	0.492	0.108	0	B	Tkfc
0	0.289253	0.349	0.037	0	B	Parvb
0	0.287677	0.39	0.056	0	B	Slc4a4
0	0.28664	0.326	0.027	0	B	Ptger3
0	0.28661	0.349	0.031	0	B	Adam33
0	0.284895	0.505	0.102	0	B	Zfp395
0	0.283025	0.293	0.031	0	B	Slco2a1
0	0.276699	0.345	0.019	0	B	Tnfsf13os
0	0.273918	0.303	0.02	0	B	6820408C15Rik
0	0.271081	0.351	0.058	0	B	Espn
0	0.27061	0.286	0.019	0	B	Mapk13
0	0.267686	0.422	0.074	0	B	Npr1
0	0.264792	0.349	0.055	0	B	AI661453
0	0.264511	0.428	0.082	0	B	Tinagl1
0	0.260183	0.263	0.027	0	B	Prss12
0	0.256132	0.42	0.057	0	B	Ptk2b
5.6468e-308	0.370153	0.524	0.122	1.02744e-303	B	Tspan5
1.73386e-307	0.624721	0.742	0.254	3.15475e-303	B	Tmem98
7.81038e-304	0.498101	0.76	0.259	1.4211e-299	B	Plscr1
3.70476e-300	0.25121	0.425	0.085	6.7408e-296	B	Oas1a
1.081e-297	0.373121	0.593	0.153	1.96689e-293	B	H2-Q4
9.20895e-296	0.419928	0.556	0.146	1.67557e-291	B	Rbbp8
2.11285e-295	0.380322	0.585	0.156	3.84433e-291	B	Ddr1
1.29765e-293	0.594562	0.784	0.281	2.36108e-289	B	Dab2
3.05739e-289	0.287584	0.494	0.116	5.56292e-285	B	Zdhhc12
1.49679e-285	0.313771	0.484	0.112	2.72342e-281	B	Zfp503
2.51332e-282	0.541348	0.665	0.2	4.57299e-278	B	C4b
5.52299e-278	0.473369	0.663	0.205	1.00491e-273	B	Rpap3
2.31703e-277	0.518552	0.712	0.242	4.21584e-273	B	Syne2
9.84174e-277	0.582863	0.754	0.274	1.7907e-272	B	Arhgap29
6.27619e-275	0.275504	0.416	0.087	1.14195e-270	B	Gm4951
6.61767e-275	1.31901	0.949	0.641	1.20408e-270	B	C3
7.58907e-275	0.886232	0.864	0.375	1.38083e-270	B	Isg15
1.22222e-274	0.327195	0.516	0.129	2.22382e-270	B	Capn6
2.24949e-273	0.609985	0.708	0.236	4.09295e-269	B	Serpinb1a
2.85985e-273	0.526217	0.987	0.947	5.2035e-269	B	Rpl38
4.26688e-273	0.837379	0.701	0.236	7.76359e-269	B	Efemp1
3.06498e-272	0.334034	0.474	0.112	5.57674e-268	B	Ttc9
2.32012e-271	0.31528	0.438	0.097	4.22146e-267	B	1190002N15Rik
1.96472e-270	0.757944	0.832	0.374	3.57481e-266	B	Sdc4
3.89134e-269	0.602362	0.753	0.285	7.08029e-265	B	Cd2ap
1.67397e-263	0.677715	0.784	0.318	3.04579e-259	B	Ncoa4
2.03834e-263	0.630742	0.996	0.951	3.70875e-259	B	Ifitm3
2.97784e-263	0.392499	0.562	0.155	5.41819e-259	B	Igtp
5.67688e-262	0.836916	0.906	0.501	1.03291e-257	B	C1s1
1.83119e-260	0.299895	0.479	0.116	3.33185e-256	B	Zfp579
8.149e-260	0.499904	0.669	0.217	1.48271e-255	B	Gda
1.08459e-257	0.366132	0.584	0.166	1.97342e-253	B	Gbp3
7.49124e-256	0.331679	0.56	0.157	1.36303e-251	B	Acsl4
1.108e-252	0.31635	0.337	0.066	2.01601e-248	B	Slc16a1
1.34541e-252	0.330914	0.583	0.169	2.44797e-248	B	Spsb1
4.9354e-251	0.339131	0.589	0.171	8.97995e-247	B	Gsdme
7.70747e-251	0.776534	0.882	0.442	1.40237e-246	B	Pdpn
9.08469e-251	0.765558	0.882	0.482	1.65296e-246	B	Lgmn
2.18601e-250	1.37329	0.489	0.132	3.97744e-246	B	Igfbp5
6.85035e-248	0.369608	0.346	0.07	1.24642e-243	B	Sugct
7.30843e-245	0.440103	0.615	0.191	1.32977e-240	B	Kiz
2.87482e-243	1.05953	0.982	0.9	5.23073e-239	B	H2-D1
2.85603e-242	0.410397	0.563	0.161	5.19655e-238	B	Iigp1
5.94597e-241	0.379001	0.635	0.204	1.08187e-236	B	St3gal1
1.03188e-238	0.287473	0.462	0.114	1.87751e-234	B	Cryl1
8.69932e-238	0.366906	0.333	0.066	1.58284e-233	B	Atf3
1.01438e-235	0.329389	0.596	0.182	1.84566e-231	B	Rnf213
5.27917e-234	0.848262	0.815	0.386	9.60545e-230	B	Ier3
1.63536e-231	0.878181	0.7	0.267	2.97554e-227	B	Plac8
7.52936e-230	0.286987	0.46	0.116	1.36997e-225	B	Wnt5a
1.27457e-229	0.60262	0.871	0.449	2.31907e-225	B	Psmb8
1.63949e-227	0.426296	0.496	0.138	2.98306e-223	B	Aqp1
3.33343e-227	0.315736	0.447	0.113	6.06518e-223	B	Sema3d
2.17498e-226	0.606831	0.902	0.566	3.95738e-222	B	Psme1
9.20675e-225	0.393152	0.63	0.211	1.67517e-220	B	Slit3
1.345e-223	0.306361	0.407	0.096	2.44723e-219	B	Cox6b2
2.89666e-222	0.461626	0.728	0.281	5.27048e-218	B	Rras2
1.31605e-220	0.342415	0.65	0.227	2.39455e-216	B	Pafah1b3
2.38189e-220	0.895139	0.771	0.365	4.33384e-216	B	Laptm4b
2.75663e-220	0.406541	0.795	0.328	5.01569e-216	B	Meis2
4.21704e-220	0.508876	0.994	0.955	7.67291e-216	B	Rpl39
9.7341e-219	0.287551	0.534	0.158	1.77112e-214	B	Pelp1
5.06707e-218	0.387472	0.583	0.189	9.21953e-214	B	Hacd4
7.04345e-217	0.43046	1	0.99	1.28156e-212	B	Rpl41
2.07819e-216	0.466233	0.735	0.289	3.78126e-212	B	Gsr
3.30274e-216	0.288649	0.502	0.144	6.00934e-212	B	Gpr39
1.35292e-214	0.565642	0.855	0.457	2.46165e-210	B	Gata6
8.06278e-214	0.441091	0.548	0.172	1.46702e-209	B	Daglb
1.65212e-213	0.352352	0.69	0.253	3.00604e-209	B	Ilvbl
4.69264e-213	0.517359	0.984	0.929	8.53827e-209	B	Rps26
4.9996e-213	0.906216	0.776	0.356	9.09677e-209	B	Fabp5
1.15604e-212	0.537219	0.295	0.058	2.10341e-208	B	Cd74
6.85329e-210	0.349016	0.439	0.118	1.24696e-205	B	2200002D01Rik
5.76298e-208	0.307686	0.604	0.202	1.04857e-203	B	Crls1
1.49896e-207	0.315479	0.838	0.387	2.72735e-203	B	Ldhb
3.10116e-207	0.492905	0.981	0.938	5.64255e-203	B	Rpl10a
3.18768e-207	0.604016	0.936	0.644	5.79999e-203	B	Bst2
3.63783e-207	0.81185	0.928	0.616	6.61904e-203	B	Hist1h2bc
3.83426e-205	0.379474	0.636	0.224	6.97644e-201	B	Efna5
2.72513e-204	0.314297	0.576	0.185	4.95837e-200	B	Psmb9
8.26077e-204	0.363865	0.489	0.142	1.50305e-199	B	Rdh10
4.50938e-202	0.627742	0.976	0.903	8.20481e-198	B	Ctsl
5.44899e-202	0.334896	0.411	0.109	9.91444e-198	B	Golm1
5.64087e-200	0.690384	0.922	0.713	1.02636e-195	B	Aebp1
7.01615e-200	0.448854	0.434	0.118	1.27659e-195	B	Wfdc1
1.07977e-199	1.25159	0.881	0.482	1.96463e-195	B	Mt2
3.82067e-199	0.530201	0.806	0.399	6.95171e-195	B	Syngr2
6.02194e-198	0.518707	0.766	0.32	1.09569e-193	B	Rtp4
6.34623e-198	0.522623	0.966	0.847	1.1547e-193	B	Npm1
2.14042e-197	0.666792	0.91	0.597	3.89449e-193	B	Tsc22d1
2.51319e-197	0.411786	0.99	0.96	4.57275e-193	B	Rpl23
5.70676e-197	0.738373	0.997	0.979	1.03835e-192	B	Fth1
8.4864e-197	0.280947	0.573	0.181	1.5441e-192	B	Gbp7
4.19345e-194	0.765739	0.826	0.396	7.62998e-190	B	Cpe
9.30957e-194	0.428071	0.768	0.326	1.69388e-189	B	Mndal
7.22076e-192	0.541133	0.671	0.28	1.31382e-187	B	Cotl1
2.51599e-191	0.406497	0.993	0.958	4.57785e-187	B	Rps3
5.17132e-188	0.393478	0.618	0.227	9.40922e-184	B	Hspb8
1.05215e-186	0.253738	0.457	0.134	1.91439e-182	B	Ctxn1
7.2854e-186	0.261136	0.438	0.126	1.32558e-181	B	Mras
5.03436e-185	0.399687	0.44	0.127	9.16001e-181	B	Bcam
1.71789e-182	0.517299	0.902	0.536	3.12571e-178	B	Aprt
2.86101e-181	0.572915	0.93	0.626	5.20561e-177	B	Vamp8
1.59104e-180	0.433566	0.773	0.333	2.8949e-176	B	Xaf1
3.59042e-177	0.359917	0.675	0.264	6.53276e-173	B	Stat1
1.26664e-176	0.410291	0.773	0.344	2.30465e-172	B	Tcea3
4.00117e-176	0.78947	0.866	0.475	7.28012e-172	B	Spon2
8.93792e-176	0.516963	0.951	0.811	1.62625e-171	B	Eef1b2
3.92309e-174	0.406216	0.61	0.234	7.13807e-170	B	Avpi1
2.76446e-173	0.630858	0.951	0.756	5.02993e-169	B	Cstb
1.4682e-169	0.346155	0.742	0.307	2.67139e-165	B	Stmn1
4.67472e-169	0.559906	0.897	0.602	8.50566e-165	B	Lgals3bp
1.64988e-168	0.725875	0.952	0.726	3.00195e-164	B	Mgst1
2.28822e-168	0.619754	0.868	0.505	4.16342e-164	B	C1ra
3.8712e-168	0.310856	0.61	0.226	7.04365e-164	B	Mitd1
4.26373e-168	0.462766	0.861	0.475	7.75786e-164	B	Rbpms
1.33194e-166	0.500029	0.803	0.406	2.42346e-162	B	H2-T23
5.52583e-166	0.474305	0.782	0.365	1.00542e-161	B	Angptl4
2.52846e-165	0.599465	0.476	0.157	4.60053e-161	B	Prg4
1.61716e-163	0.682975	0.941	0.727	2.94243e-159	B	Prr13
1.73221e-163	0.491865	0.833	0.452	3.15176e-159	B	H2-T22
3.37329e-163	0.252579	0.457	0.143	6.1377e-159	B	Trim30a
1.52057e-159	0.434532	0.982	0.938	2.76667e-155	B	Rpsa
4.17364e-159	0.460278	0.774	0.358	7.59394e-155	B	Il33
3.82633e-158	0.374453	0.546	0.196	6.96201e-154	B	Gja1
1.10387e-157	0.929892	0.95	0.694	2.00848e-153	B	Igfbp6
1.43513e-157	0.586301	0.867	0.57	2.61121e-153	B	Cd151
1.39414e-154	0.570987	0.855	0.492	2.53663e-150	B	Tmem119
7.40006e-154	0.27175	0.608	0.239	1.34644e-149	B	Efnb1
1.40947e-149	0.440544	0.657	0.284	2.56453e-145	B	Cavin2
1.76403e-149	0.417647	0.939	0.782	3.20965e-145	B	Atp5g2
1.28933e-148	0.560624	0.933	0.691	2.34593e-144	B	Cebpb
1.72213e-148	0.259915	0.647	0.265	3.13341e-144	B	Lpcat3
1.51621e-147	0.339181	0.99	0.959	2.75875e-143	B	Rpl15
2.33129e-146	0.304843	0.555	0.209	4.24179e-142	B	Plscr2
4.13214e-144	0.488679	0.873	0.539	7.51843e-140	B	Htra1
3.20124e-142	0.433851	0.854	0.51	5.82466e-138	B	Atp1a1
3.24856e-141	0.308584	0.691	0.302	5.91075e-137	B	Pycard
4.42871e-141	0.384512	0.992	0.949	8.05804e-137	B	Ptma
5.07486e-141	0.438366	0.948	0.833	9.2337e-137	B	Pabpc1
1.53615e-139	0.284331	0.491	0.177	2.79503e-135	B	Tmem238
4.76425e-139	0.455672	0.948	0.829	8.66856e-135	B	Clic1
3.56862e-138	0.351802	0.985	0.955	6.49311e-134	B	Rpl11
3.92669e-137	0.344279	0.995	0.977	7.14461e-133	B	Rplp0
4.23749e-137	0.44552	0.954	0.814	7.71012e-133	B	Atpif1
3.93636e-136	0.260032	0.586	0.233	7.1622e-132	B	Rhou
5.46957e-136	0.668559	0.798	0.416	9.95188e-132	B	Gm42418
2.65578e-135	0.390955	0.975	0.91	4.83219e-131	B	Rps10
4.45279e-135	0.614883	0.861	0.531	8.10186e-131	B	Acaa2
3.04046e-134	0.494822	0.884	0.571	5.53212e-130	B	P3h4
4.98272e-133	0.331434	0.436	0.15	9.06606e-129	B	Igfbp3
5.18393e-133	0.325706	0.745	0.345	9.43216e-129	B	Ube2l6
6.38633e-133	0.326936	0.993	0.957	1.16199e-128	B	Rps3a1
1.07528e-132	0.470682	0.943	0.792	1.95648e-128	B	Snrpg
2.38291e-132	1.05924	0.967	0.782	4.33571e-128	B	Mt1
3.31e-132	0.416587	0.949	0.891	6.02255e-128	B	Ctsb
1.72285e-130	0.312266	0.616	0.254	3.13472e-126	B	Pltp
3.01782e-130	0.293743	0.999	0.979	5.49092e-126	B	Rpl37a
1.06522e-129	0.3109	0.671	0.299	1.93817e-125	B	Phf11d
1.38773e-128	0.276715	0.601	0.246	2.52497e-124	B	Irgm1
2.27444e-128	0.415066	0.9	0.626	4.13834e-124	B	Gpi1
3.36793e-127	0.373238	0.836	0.468	6.12795e-123	B	Pigyl
8.80296e-127	0.270443	0.608	0.255	1.6017e-122	B	Fam136a
1.00437e-126	0.497648	0.302	0.089	1.82745e-122	B	Tnfrsf11b
2.22619e-125	0.325016	0.994	0.971	4.05056e-121	B	Rps8
9.79927e-124	0.365927	0.787	0.416	1.78298e-119	B	Arid5b
1.30695e-123	0.275613	0.69	0.317	2.378e-119	B	Scamp2
1.42882e-123	0.473847	0.9	0.654	2.59973e-119	B	Nnmt
8.10204e-123	0.37521	0.977	0.933	1.47417e-118	B	Rpl28
1.915e-122	0.273295	0.685	0.314	3.48435e-118	B	Man2b1
1.25243e-121	0.335562	0.99	0.955	2.27879e-117	B	Rpl17
3.28232e-121	0.267573	0.624	0.266	5.97219e-117	B	Ormdl2
3.45405e-119	0.375065	0.864	0.542	6.28464e-115	B	Tnfrsf1a
8.86492e-119	0.350377	0.994	0.967	1.61297e-114	B	Rps28
1.05808e-117	0.390657	0.818	0.432	1.92517e-113	B	Marcksl1
1.62942e-117	0.461161	0.925	0.681	2.96474e-113	B	Cyb5r3
2.48086e-116	0.296242	0.997	0.965	4.51393e-112	B	Eef1a1
3.09324e-116	0.526917	0.874	0.563	5.62814e-112	B	Creg1
3.37199e-115	0.780223	0.992	0.953	6.13534e-111	B	Mgp
1.30068e-114	0.556834	0.962	0.881	2.36659e-110	B	Timp2
2.04964e-114	0.309019	0.991	0.958	3.72932e-110	B	Rpl6
5.66309e-114	0.522073	0.569	0.255	1.0304e-109	B	Ifit3
9.36503e-113	0.311714	0.987	0.946	1.70397e-108	B	Rps17
9.13791e-112	0.331268	0.985	0.943	1.66264e-107	B	Rps20
2.02147e-111	0.259922	0.521	0.212	3.67806e-107	B	Naaa
3.0547e-110	0.365992	0.355	0.122	5.55803e-106	B	Rasl11a
9.19571e-110	0.609868	0.553	0.241	1.67316e-105	B	Hp
1.43215e-109	0.355569	0.96	0.882	2.6058e-105	B	H3f3a
2.05394e-109	0.322251	0.756	0.394	3.73714e-105	B	Pold4
2.63575e-109	0.339964	0.804	0.445	4.79575e-105	B	Grina
5.19788e-109	0.397748	0.894	0.653	9.45754e-105	B	Ap2s1
2.32364e-107	0.336815	0.965	0.921	4.22787e-103	B	Hsp90ab1
1.03902e-106	0.579849	0.7	0.384	1.89049e-102	B	Osr1
1.5189e-106	0.286736	0.997	0.978	2.76364e-102	B	Rps27
4.0678e-106	0.272391	0.595	0.271	7.40136e-102	B	Soat1
1.06329e-105	0.395318	0.91	0.684	1.93465e-101	B	Psme2
1.85309e-105	0.250822	0.656	0.305	3.37169e-101	B	Sptlc2
2.8487e-105	0.425183	0.933	0.72	5.18321e-101	B	Hcfc1r1
6.19509e-105	0.328433	0.73	0.373	1.1272e-100	B	Por
3.25081e-104	0.262039	0.7	0.337	5.91485e-100	B	Ifi203
1.55817e-103	0.396168	0.993	0.935	2.83509e-99	B	S100a11
3.231e-103	0.379896	0.785	0.44	5.87881e-99	B	Sox4
5.42538e-102	0.259319	0.35	0.119	9.87148e-98	B	Ifit3b
1.06038e-101	0.261881	0.733	0.366	1.92936e-97	B	Twsg1
4.49487e-101	0.261697	0.688	0.345	8.17842e-97	B	Glb1
2.5351e-99	0.529251	0.976	0.871	4.61262e-95	B	S100a10
2.17193e-98	0.364521	0.925	0.702	3.95183e-94	B	Gm10076
4.38171e-98	0.345807	0.762	0.434	7.97252e-94	B	Ppfibp1
5.5782e-98	0.287118	0.997	0.971	1.01495e-93	B	Rpl32
1.16223e-97	0.278805	0.712	0.354	2.11467e-93	B	Gm2a
2.46173e-97	0.306512	0.803	0.468	4.47912e-93	B	Psmb10
3.06017e-97	0.26448	0.688	0.346	5.56797e-93	B	Gm8186
6.24946e-96	0.273537	0.994	0.958	1.13709e-91	B	Rplp2
2.65213e-95	0.412003	0.934	0.742	4.82555e-91	B	1810037I17Rik
8.62765e-95	0.33554	0.735	0.407	1.5698e-90	B	Cxcl16
1.57572e-94	0.386445	0.866	0.602	2.86702e-90	B	Cavin1
4.50359e-94	0.302648	0.776	0.426	8.19427e-90	B	Ifnar2
1.1642e-93	0.337932	0.939	0.795	2.11827e-89	B	Gpx1
5.13485e-93	0.283599	0.995	0.957	9.34286e-89	B	Rps24
9.07735e-93	0.350428	0.611	0.3	1.65162e-88	B	Hist1h1c
4.13921e-92	0.253866	0.989	0.959	7.53129e-88	B	Rpl24
4.21904e-92	0.367751	0.683	0.359	7.67654e-88	B	Arhgef12
6.45056e-92	0.306688	0.98	0.937	1.17368e-87	B	Hspa8
7.14264e-92	0.252518	0.724	0.376	1.2996e-87	B	Gm10073
7.37899e-92	0.357132	0.968	0.883	1.34261e-87	B	Rpl12
8.29631e-92	0.322731	0.949	0.832	1.50951e-87	B	Prdx2
6.03568e-91	0.25348	0.999	0.981	1.09819e-86	B	Rps29
1.0065e-90	0.55882	0.948	0.707	1.83132e-86	B	Csrp2
2.06066e-90	0.261777	0.987	0.957	3.74937e-86	B	Rpl19
8.11814e-90	0.416717	0.985	0.841	1.4771e-85	B	Ifi27l2a
5.92438e-89	0.309777	0.767	0.453	1.07794e-84	B	Lgals9
3.90413e-88	0.298782	0.976	0.919	7.10357e-84	B	Rpl29
1.64834e-87	0.275823	0.993	0.963	2.99915e-83	B	Rps2
3.3963e-87	0.267536	0.651	0.322	6.17957e-83	B	Mcub
9.85599e-87	0.321432	0.925	0.752	1.7933e-82	B	Rps27rt
2.35923e-86	0.273276	0.989	0.971	4.29263e-82	B	Rps18
2.01679e-85	0.263745	0.986	0.954	3.66956e-81	B	Fau
2.78931e-85	0.295757	0.738	0.422	5.07514e-81	B	Ppp1r12a
1.05973e-84	0.383236	0.894	0.68	1.92818e-80	B	Tapbp
1.12085e-84	0.292711	0.73	0.41	2.03939e-80	B	Rgs10
1.66809e-84	0.280105	0.988	0.965	3.03509e-80	B	Rps27a
4.84314e-84	0.314203	0.883	0.628	8.81208e-80	B	Tpi1
3.30416e-83	0.285518	0.983	0.937	6.01192e-79	B	Rpl36a
5.1646e-83	0.255102	0.987	0.958	9.397e-79	B	Rpl36
5.41158e-83	0.278271	0.975	0.923	9.84636e-79	B	Rps21
7.20803e-83	0.368892	0.902	0.697	1.3115e-78	B	Anp32a
9.42692e-83	0.384643	0.962	0.86	1.71523e-78	B	Calr
5.62899e-82	0.253647	0.983	0.948	1.02419e-77	B	Rpl7
3.68027e-81	0.261035	0.788	0.461	6.69625e-77	B	Pbx1
8.51387e-81	0.37297	0.941	0.664	1.5491e-76	B	Timp1
3.90634e-79	0.321832	0.841	0.541	7.10758e-75	B	Nfe2l2
1.01363e-78	0.260682	0.982	0.941	1.84431e-74	B	Rps13
1.04744e-78	0.291754	0.862	0.559	1.90582e-74	B	Hmgn2
3.21024e-78	0.299143	0.886	0.668	5.84103e-74	B	Polr1d
1.49677e-77	0.265377	0.86	0.6	2.72338e-73	B	Vdac1
1.44577e-75	0.261936	0.675	0.365	2.63057e-71	B	Dhrs4
1.58024e-74	0.295681	0.865	0.585	2.87525e-70	B	Wls
3.92713e-74	0.261768	0.977	0.933	7.14541e-70	B	Laptm4a
7.36217e-73	0.317523	0.914	0.713	1.33955e-68	B	Hsp90aa1
1.04483e-71	0.481866	0.998	0.978	1.90108e-67	B	Lgals1
2.25366e-71	0.282283	0.844	0.548	4.10053e-67	B	Rpl10-ps3
7.38517e-71	0.375395	0.927	0.824	1.34373e-66	B	Cald1
1.5921e-70	0.293398	0.914	0.753	2.89682e-66	B	Grn
1.72135e-70	0.262062	0.827	0.554	3.13199e-66	B	Rab5c
3.93744e-70	0.310291	0.479	0.237	7.16418e-66	B	Alad
2.49227e-69	0.28722	0.876	0.61	4.53468e-65	B	Pdia4
8.16074e-69	0.268911	0.795	0.492	1.48485e-64	B	Pgrmc1
1.29073e-68	0.300093	0.719	0.425	2.34848e-64	B	Metrnl
1.37181e-68	0.298923	0.902	0.723	2.49601e-64	B	Chmp4b
1.01327e-67	0.488395	0.811	0.566	1.84365e-63	B	Cpxm1
6.08212e-67	0.336342	0.877	0.622	1.10664e-62	B	Dync1i2
7.45437e-67	0.346759	0.953	0.877	1.35632e-62	B	Emp3
1.00786e-66	0.296934	0.878	0.642	1.8338e-62	B	Ssr3
1.50028e-66	0.263142	0.941	0.873	2.72977e-62	B	Rack1
3.1857e-65	0.333604	0.958	0.893	5.79639e-61	B	Capns1
2.19565e-63	0.302197	0.87	0.623	3.99498e-59	B	Heg1
4.04194e-63	0.444348	0.53	0.283	7.35431e-59	B	S100a4
1.17781e-62	0.399848	0.384	0.173	2.14302e-58	B	Cxcl5
1.96901e-62	0.319396	0.964	0.871	3.58261e-58	B	Dbi
6.81616e-61	0.251837	0.977	0.917	1.2402e-56	B	Rpl22l1
2.18533e-59	0.355126	0.759	0.511	3.97621e-55	B	Fndc1
1.3197e-58	0.256709	0.798	0.514	2.40119e-54	B	B4galt1
1.69494e-58	0.251567	0.949	0.849	3.08395e-54	B	Tmbim6
3.54991e-58	0.342331	0.982	0.91	6.45907e-54	B	Anxa2
1.76015e-57	0.27378	0.942	0.829	3.20258e-53	B	Psma7
3.2422e-57	0.264898	0.88	0.636	5.89918e-53	B	Eif3m
1.42556e-54	0.27953	0.9	0.739	2.5938e-50	B	Zfp36l1
7.71459e-53	0.272539	0.926	0.746	1.40367e-48	B	Tbrg1
1.09814e-52	0.602264	0.995	0.963	1.99806e-48	B	Crip1
6.32695e-52	0.276435	0.894	0.686	1.15119e-47	B	Jpt1
1.52351e-51	0.253304	0.664	0.409	2.77203e-47	B	Gltp
6.72633e-51	0.358501	0.464	0.259	1.22385e-46	B	Ncam1
2.58921e-50	0.626057	0.315	0.148	4.71107e-46	B	Angptl7
6.93231e-50	0.277241	0.808	0.537	1.26133e-45	B	Elovl1
4.43634e-49	0.283274	0.986	0.951	8.07193e-45	B	Actg1
2.98972e-48	0.315204	0.556	0.305	5.4398e-44	B	1500015O10Rik
4.61222e-45	0.306027	0.771	0.552	8.39193e-41	B	Nfkbia
1.52741e-43	0.312685	0.889	0.702	2.77911e-39	B	Iscu
1.14819e-41	0.269117	0.833	0.582	2.08912e-37	B	Mmp14
8.0017e-38	0.287899	0.834	0.639	1.45591e-33	B	Mfap2
7.95932e-37	0.297103	0.541	0.324	1.4482e-32	B	Cdkn1c
1.02746e-31	0.532049	0.45	0.291	1.86946e-27	B	Enpp2
9.85935e-25	0.28831	0.499	0.325	1.79391e-20	B	C1qtnf12
2.1041e-08	0.40205	0.934	0.84	0.000382841	B	Rarres2
3.94394e-06	0.291235	0.878	0.759	0.0717599	B	Tm4sf1
0	2.99798	1	0.098	0	C	Msln
0	2.77096	1	0.145	0	C	Lgals7
0	2.69236	1	0.084	0	C	Upk3b
0	2.65824	1	0.11	0	C	Krt19
0	2.48177	0.995	0.112	0	C	Nkain4
0	2.22822	1	0.078	0	C	Upk1b
0	2.11645	0.964	0.04	0	C	Krt7
0	2.0154	0.974	0.043	0	C	Krt18
0	2.00395	1	0.068	0	C	Gpm6a
0	1.91768	0.959	0.062	0	C	Krt8
0	1.66105	0.782	0.031	0	C	Myl7
0	1.63488	0.974	0.074	0	C	Cldn15
0	1.61885	0.953	0.06	0	C	Hpgd
0	1.57994	1	0.05	0	C	Lrrn4
0	1.54909	0.99	0.072	0	C	Rspo1
0	1.43612	0.99	0.096	0	C	C2
0	1.40634	0.86	0.017	0	C	Tm4sf5
0	1.40551	0.969	0.057	0	C	Smpd3
0	1.3745	0.984	0.106	0	C	Ptgs1
0	1.36928	0.834	0.032	0	C	Chil1
0	1.36659	0.979	0.065	0	C	Spint2
0	1.3268	0.974	0.062	0	C	Tmem151a
0	1.30927	0.974	0.123	0	C	Ucp2
0	1.29925	0.617	0.025	0	C	Krt14
0	1.2447	0.85	0.078	0	C	H2-Q7
0	1.23788	0.969	0.042	0	C	Lsr
0	1.21924	0.855	0.05	0	C	Slc39a8
0	1.19881	0.969	0.041	0	C	Pkhd1l1
0	1.12664	0.912	0.099	0	C	Aplp1
0	1.1193	0.896	0.089	0	C	Cfb
0	1.10557	0.824	0.04	0	C	Cldn3
0	1.10158	0.99	0.084	0	C	Esam
0	1.09055	0.995	0.104	0	C	Wt1
0	1.08766	0.839	0.061	0	C	Anxa8
0	1.05992	0.845	0.031	0	C	Prr15
0	1.04059	0.865	0.014	0	C	Muc16
0	1.01432	0.86	0.046	0	C	Gsta4
0	1.00927	0.85	0.016	0	C	Prr15l
0	1.00906	0.596	0.02	0	C	Gng13
0	1.00545	0.876	0.021	0	C	Tspan8
0	0.998383	0.674	0.026	0	C	Trem2
0	0.989554	0.86	0.024	0	C	Il18r1
0	0.987199	0.927	0.077	0	C	F11r
0	0.958741	0.803	0.014	0	C	Myo5b
0	0.920809	0.653	0.036	0	C	Lcn2
0	0.894291	0.876	0.062	0	C	Il18
0	0.89347	0.834	0.084	0	C	Folr1
0	0.892988	0.508	0.009	0	C	Ckmt1
0	0.84013	0.477	0.01	0	C	Slurp1
0	0.814314	0.762	0.014	0	C	Lgals2
0	0.810742	0.896	0.072	0	C	Myrf
0	0.798265	0.819	0.028	0	C	Prss12
0	0.797255	0.834	0.03	0	C	Cyp2s1
0	0.795402	0.876	0.067	0	C	Cxadr
0	0.784751	0.658	0.009	0	C	Chst4
0	0.784625	0.503	0.009	0	C	Cpn1
0	0.782027	0.824	0.067	0	C	Slc16a1
0	0.776728	0.477	0.01	0	C	Clic3
0	0.772987	0.777	0.033	0	C	Slco2a1
0	0.756583	0.834	0.074	0	C	Slc38a1
0	0.75292	0.855	0.06	0	C	Dpp4
0	0.751925	0.394	0.006	0	C	Cst9
0	0.716963	0.782	0.03	0	C	Unc45b
0	0.702352	0.731	0.059	0	C	Tmem108
0	0.679666	0.845	0.081	0	C	Plxna4
0	0.655595	0.788	0.06	0	C	Espn
0	0.650762	0.767	0.054	0	C	Stk26
0	0.64397	0.736	0.038	0	C	Palmd
0	0.633507	0.803	0.059	0	C	Slc4a4
0	0.631623	0.601	0.02	0	C	Shisa8
0	0.629781	0.409	0.01	0	C	AU021092
0	0.621862	0.653	0.021	0	C	Mapk13
0	0.615878	0.788	0.025	0	C	Bnc1
0	0.61237	0.71	0.022	0	C	6820408C15Rik
0	0.600941	0.741	0.034	0	C	Adam33
0	0.596123	0.497	0.008	0	C	Plet1
0	0.587357	0.42	0.019	0	C	Calcb
0	0.579052	0.705	0.04	0	C	Parvb
0	0.56159	0.782	0.015	0	C	Il17re
0	0.556538	0.601	0.023	0	C	H2-Q6
0	0.556156	0.632	0.03	0	C	Rnf128
0	0.529487	0.689	0.02	0	C	Sytl1
0	0.521012	0.705	0.049	0	C	Arl4d
0	0.510602	0.472	0.005	0	C	Slc23a3
0	0.498139	0.736	0.056	0	C	Stxbp2
0	0.491627	0.368	0.008	0	C	Apol11b
0	0.484096	0.689	0.032	0	C	Tspan15
0	0.474605	0.539	0.023	0	C	Crym
0	0.456358	0.627	0.028	0	C	Mbp
0	0.45528	0.549	0.015	0	C	Zdbf2
0	0.441941	0.71	0.051	0	C	Cracr2b
0	0.430375	0.539	0.011	0	C	Fam84a
0	0.413062	0.585	0.025	0	C	Gata5
0	0.408193	0.368	0.003	0	C	Slc26a3
0	0.400009	0.513	0.022	0	C	Tnfsf13os
0	0.395219	0.513	0.02	0	C	Fras1
0	0.392511	0.591	0.031	0	C	Perp
0	0.390904	0.56	0.037	0	C	Nfe2l3
0	0.388104	0.56	0.018	0	C	Rhpn2
0	0.387161	0.539	0.024	0	C	Ano1
0	0.386205	0.394	0.008	0	C	Bst1
0	0.38614	0.596	0.025	0	C	Rab11fip1
0	0.383392	0.549	0.011	0	C	Rorc
0	0.382444	0.56	0.012	0	C	Mpzl2
0	0.372279	0.642	0.046	0	C	2310030G06Rik
0	0.36579	0.523	0.029	0	C	Spata13
0	0.363956	0.523	0.026	0	C	Lmo7
0	0.359554	0.487	0.025	0	C	Rbm47
0	0.358251	0.544	0.009	0	C	Ppm1n
0	0.350973	0.394	0.004	0	C	Smim22
0	0.348285	0.497	0.009	0	C	Fam151a
0	0.346383	0.575	0.033	0	C	Lrrc1
0	0.33503	0.523	0.027	0	C	Fam84b
0	0.334272	0.352	0.014	0	C	Cilp2
0	0.33285	0.528	0.018	0	C	Ccdc92
0	0.322906	0.513	0.025	0	C	Sox6
0	0.313744	0.425	0.016	0	C	Slc6a4
0	0.310891	0.425	0.008	0	C	Vtcn1
0	0.306726	0.404	0.006	0	C	Bex4
0	0.30097	0.472	0.021	0	C	Met
0	0.300315	0.425	0.007	0	C	Cybrd1
0	0.29983	0.389	0.013	0	C	Chrdl1
0	0.29818	0.497	0.023	0	C	Stap2
0	0.294953	0.368	0.009	0	C	Lrp2
0	0.286799	0.42	0.006	0	C	Agmat
0	0.285888	0.42	0.015	0	C	Apol7a
0	0.280771	0.352	0.013	0	C	Dsg2
0	0.274353	0.44	0.015	0	C	Crb2
0	0.265976	0.368	0.005	0	C	A730046J19Rik
0	0.262127	0.44	0.013	0	C	Lama5
0	0.258916	0.43	0.015	0	C	Epb41l4a
0	0.25821	0.352	0.007	0	C	Wdr86
0	0.251949	0.415	0.02	0	C	Fam46c
2.0649e-307	0.315753	0.565	0.037	3.75709e-303	C	Shtn1
2.51675e-298	0.34295	0.508	0.031	4.57922e-294	C	Kdr
1.03041e-296	0.817836	0.891	0.099	1.87484e-292	C	Frmd4b
5.40314e-295	0.531187	0.715	0.064	9.83101e-291	C	Il18bp
1.01166e-294	2.03204	0.995	0.156	1.84071e-290	C	Slc9a3r1
1.28424e-289	0.326862	0.544	0.038	2.33667e-285	C	Baiap2l1
1.85632e-285	0.394336	0.627	0.05	3.37758e-281	C	Cobll1
3.28526e-285	0.267692	0.321	0.013	5.97754e-281	C	Pkp3
9.53831e-285	0.269474	0.425	0.023	1.7355e-280	C	Fam110c
1.1735e-282	0.552579	0.71	0.064	2.13519e-278	C	Tpbgl
3.18781e-279	1.45236	0.927	0.129	5.80023e-275	C	Bcam
5.87342e-277	0.312384	0.466	0.029	1.06867e-272	C	Pawr
5.2093e-275	0.81232	0.876	0.111	9.47832e-271	C	Golm1
1.33259e-272	0.35274	0.513	0.036	2.42465e-268	C	Dusp5
2.39906e-265	0.257877	0.394	0.022	4.36509e-261	C	Slc7a4
7.32614e-265	0.356986	0.575	0.046	1.33299e-260	C	Gcnt2
8.1722e-264	0.423621	0.627	0.054	1.48693e-259	C	Bicdl1
1.54386e-262	2.52129	0.984	0.166	2.80905e-258	C	Dmkn
5.82557e-257	0.634039	0.824	0.096	1.05996e-252	C	Arhgap18
4.79768e-255	0.59632	0.762	0.084	8.72937e-251	C	Fcor
1.32615e-253	0.331957	0.539	0.041	2.41294e-249	C	Nxnl2
4.53875e-253	0.997184	0.886	0.121	8.25826e-249	C	Serpinb6b
3.2214e-251	0.282642	0.472	0.033	5.86134e-247	C	Rab27b
7.87088e-251	0.503849	0.622	0.056	1.43211e-246	C	Egln3
1.50714e-250	0.734758	0.772	0.086	2.74224e-246	C	Wnt4
2.7674e-250	0.710765	0.834	0.104	5.03529e-246	C	Bicd1
6.10673e-250	1.45009	0.99	0.171	1.11112e-245	C	Atp1b1
7.83344e-245	0.304593	0.518	0.04	1.42529e-240	C	Prkcz
8.79297e-242	1.30258	0.969	0.165	1.59988e-237	C	Sbsn
1.63112e-241	0.439535	0.585	0.051	2.96781e-237	C	Ppfibp2
5.01375e-241	2.08437	0.995	0.205	9.12251e-237	C	Ezr
5.79362e-238	0.336169	0.43	0.028	1.05415e-233	C	Hdc
2.80577e-237	0.950537	0.674	0.071	5.10509e-233	C	Has1
3.47293e-233	0.486201	0.699	0.075	6.31901e-229	C	Ifi44
4.90032e-233	1.35373	0.907	0.148	8.91612e-229	C	Gm20186
1.33265e-228	0.983018	0.788	0.104	2.42476e-224	C	Abcb1b
2.40632e-228	0.449359	0.601	0.058	4.3783e-224	C	AI661453
6.4134e-228	0.562868	0.782	0.097	1.16692e-223	C	Ildr2
1.20358e-225	0.533114	0.788	0.091	2.18992e-221	C	Ppl
4.62e-225	0.958019	0.948	0.165	8.40609e-221	C	Cd82
1.63852e-222	0.326849	0.565	0.052	2.98129e-218	C	Arhgef5
2.52473e-222	0.51302	0.767	0.095	4.59375e-218	C	Eml2
6.26185e-217	0.596866	0.756	0.096	1.13934e-212	C	Usp53
6.28009e-217	0.281962	0.518	0.043	1.14266e-212	C	Atp6v0e2
2.2043e-214	1.15116	0.922	0.16	4.01073e-210	C	Lgals3
2.18538e-213	0.824679	0.839	0.124	3.9763e-209	C	Gjb5
2.06622e-209	1.07147	0.896	0.146	3.75948e-205	C	Gpc3
3.34684e-208	1.12431	0.881	0.141	6.08957e-204	C	Aqp1
2.05303e-206	0.650113	0.756	0.1	3.73548e-202	C	1190002N15Rik
1.97031e-204	0.515099	0.518	0.047	3.58499e-200	C	Fam180a
5.88593e-200	0.387951	0.653	0.074	1.07094e-195	C	Ephb6
4.80255e-196	0.491655	0.679	0.081	8.73824e-192	C	Rtn1
1.34968e-195	0.375043	0.518	0.049	2.45574e-191	C	Net1
3.6006e-193	0.681844	0.788	0.121	6.55129e-189	C	Apol9a
2.34861e-192	0.32347	0.503	0.047	4.2733e-188	C	Csf1r
1.07776e-191	0.459728	0.715	0.093	1.96099e-187	C	Plekhb2
3.56188e-191	0.664254	0.788	0.117	6.48085e-187	C	Cryl1
1.29838e-190	0.643998	0.715	0.094	2.3624e-186	C	Maf
5.209e-190	0.317421	0.57	0.061	9.47777e-186	C	Ptk2b
1.09496e-189	1.76916	0.824	0.135	1.99227e-185	C	Igfbp5
1.46076e-189	0.381129	0.534	0.053	2.65785e-185	C	Fam213a
1.27084e-188	0.293891	0.29	0.016	2.31229e-184	C	Nnat
3.13242e-185	0.626744	0.782	0.116	5.69943e-181	C	Sema3d
1.12236e-181	0.609344	0.762	0.117	2.04213e-177	C	Mmd
5.53866e-179	0.655693	0.617	0.073	1.00776e-174	C	Tesc
1.69228e-178	0.263667	0.456	0.041	3.0791e-174	C	Sdsl
1.92484e-178	1.49352	0.984	0.241	3.50224e-174	C	Efemp1
5.18392e-178	0.859878	0.917	0.182	9.43215e-174	C	Rpp25
2.3404e-175	0.559727	0.523	0.055	4.25835e-171	C	Cldn10
2.39453e-175	0.271827	0.492	0.048	4.35685e-171	C	Nceh1
1.03786e-174	0.414544	0.42	0.036	1.88839e-170	C	Sfn
5.0834e-174	1.10103	0.984	0.259	9.24925e-170	C	Tmem98
4.86513e-173	0.531945	0.725	0.109	8.85211e-169	C	Cdh3
3.68291e-171	0.527835	0.762	0.119	6.70106e-167	C	Zfp579
6.41775e-171	0.263577	0.477	0.046	1.16771e-166	C	Arap2
8.19887e-169	0.481389	0.653	0.09	1.49179e-164	C	Apol9b
2.4005e-168	0.612034	0.648	0.086	4.3677e-164	C	Tinagl1
6.0854e-168	0.979811	0.979	0.241	1.10724e-163	C	Cdh11
2.34619e-167	0.874044	0.943	0.208	4.2689e-163	C	Isyna1
1.61611e-163	0.27711	0.513	0.056	2.94052e-159	C	Ptpn13
5.27157e-163	1.07339	0.943	0.238	9.59163e-159	C	Alad
6.94136e-163	1.33612	0.674	0.1	1.26298e-158	C	Slpi
5.45813e-162	1.16025	0.969	0.25	9.93106e-158	C	Tgm2
7.57647e-162	0.534261	0.746	0.121	1.37854e-157	C	Mapkapk3
1.31127e-161	0.695055	0.886	0.178	2.38585e-157	C	Acp5
3.10313e-161	0.279358	0.492	0.052	5.64614e-157	C	Tmc4
1.01168e-159	0.696282	0.912	0.199	1.84075e-155	C	Ptprf
2.20493e-158	0.723238	0.803	0.15	4.01188e-154	C	Rbbp8
2.79333e-157	0.639665	0.839	0.16	5.08246e-153	C	Ddr1
6.93618e-157	1.22263	0.829	0.159	1.26204e-152	C	Prg4
3.74663e-156	0.720275	0.72	0.121	6.81699e-152	C	2200002D01Rik
6.09167e-155	0.254535	0.435	0.042	1.10838e-150	C	Fads6
1.35313e-154	0.448012	0.684	0.102	2.46203e-150	C	Ifi47
1.48367e-154	1.60551	0.995	0.312	2.69953e-150	C	Gm12840
4.73175e-153	0.567457	0.56	0.073	8.60941e-149	C	Sugct
1.03258e-152	0.832777	0.907	0.199	1.87877e-148	C	Gja1
1.26584e-151	2.40269	0.917	0.227	2.3032e-147	C	Saa3
2.9391e-151	1.63514	1	0.369	5.34769e-147	C	Laptm4b
6.36026e-151	1.05103	0.99	0.266	1.15725e-146	C	Aldh1a2
1.51253e-149	0.556571	0.725	0.119	2.75205e-145	C	Wnt5a
4.09075e-149	0.858914	0.974	0.244	7.44313e-145	C	Cav1
2.26387e-148	0.691085	0.865	0.176	4.11911e-144	C	Daglb
1.38876e-147	0.364429	0.575	0.075	2.52684e-143	C	Irf5
1.7935e-146	1.08105	0.964	0.29	3.26327e-142	C	Cd2ap
3.96597e-146	1.86887	1	0.319	7.21607e-142	C	Clu
2.37953e-144	0.57775	0.808	0.151	4.32955e-140	C	Pdlim4
3.89503e-144	0.36865	0.56	0.073	7.08701e-140	C	Celf4
8.97596e-143	0.983897	0.948	0.24	1.63318e-138	C	Serpinb1a
4.8423e-142	0.517401	0.803	0.144	8.81056e-138	C	Rab6b
9.71534e-142	1.4417	1	0.405	1.76771e-137	C	Smim1
1.17049e-140	0.682272	0.798	0.155	2.1297e-136	C	Zbp1
2.76162e-139	0.280073	0.466	0.053	5.02476e-135	C	Gjb3
7.93945e-139	0.631234	0.876	0.19	1.44458e-134	C	Nectin2
2.30911e-138	0.697642	0.71	0.124	4.20143e-134	C	Rasl11a
5.96617e-138	1.12691	0.979	0.298	1.08554e-133	C	Irf7
8.81161e-137	1.15844	0.953	0.294	1.60327e-132	C	Oasl2
9.78748e-136	0.595219	0.855	0.169	1.78083e-131	C	Sema3c
1.11844e-135	1.01535	0.979	0.294	2.03501e-131	C	Mpp6
6.45594e-134	0.991562	0.953	0.27	1.17466e-129	C	Gbp2
6.89791e-134	0.611001	0.839	0.178	1.25507e-129	C	Slc31a2
9.89523e-134	0.336798	0.591	0.087	1.80044e-129	C	Ctf1
3.16694e-133	1.66831	1	0.401	5.76224e-129	C	Cpe
1.80724e-132	0.302927	0.57	0.078	3.28828e-128	C	Enpp5
3.46807e-131	0.925505	0.938	0.234	6.31015e-127	C	Cystm1
3.52621e-129	0.351442	0.528	0.073	6.41594e-125	C	Stom
4.93573e-129	0.305375	0.565	0.078	8.98057e-125	C	Npr1
2.75256e-128	0.329379	0.461	0.056	5.00827e-124	C	Hmcn1
3.0049e-128	0.699317	0.876	0.198	5.46741e-124	C	Flrt2
4.31632e-128	0.663731	0.694	0.121	7.85355e-124	C	Wfdc1
9.50658e-128	0.819433	0.912	0.247	1.72972e-123	C	Syne2
1.62233e-127	0.260046	0.477	0.059	2.95183e-123	C	Gm13056
3.37674e-127	0.859152	0.959	0.286	6.14398e-123	C	Dab2
3.68451e-127	0.562179	0.855	0.189	6.70397e-123	C	Psmb9
6.0859e-126	0.671286	0.865	0.21	1.10733e-121	C	Rpap3
3.02456e-123	0.341733	0.347	0.034	5.50318e-119	C	Cela1
3.59947e-122	0.362743	0.632	0.104	6.54924e-118	C	Cmbl
3.67635e-122	0.516889	0.782	0.158	6.68912e-118	C	H2-Q4
1.24159e-121	1.98234	1	0.75	2.25907e-117	C	H2-K1
1.06504e-120	0.683658	0.845	0.195	1.93784e-116	C	Kiz
4.99471e-119	1.4498	1	0.527	9.08788e-115	C	Tmem176b
5.51828e-119	1.24736	1	0.43	1.00405e-114	C	Tmem176a
6.97823e-119	1.70128	1	0.774	1.26969e-114	C	Ly6e
9.45043e-119	0.468132	0.782	0.166	1.71951e-114	C	Fah
2.28703e-118	0.357972	0.642	0.11	4.16126e-114	C	Zbtb7c
6.49558e-118	0.293309	0.606	0.099	1.18187e-113	C	Kifc3
4.72082e-116	0.63675	0.922	0.258	8.58954e-112	C	Ilvbl
1.04502e-113	0.912816	0.959	0.322	1.90142e-109	C	Ncoa4
1.14181e-113	0.333718	0.622	0.106	2.07752e-109	C	Dnase2a
5.54138e-113	1.41072	1	0.939	1.00825e-108	C	B2m
3.42298e-111	0.271623	0.513	0.073	6.22812e-107	C	Cgnl1
7.62151e-111	0.626336	0.865	0.228	1.38673e-106	C	Efna5
9.75391e-111	1.49044	1	0.901	1.77472e-106	C	H2-D1
3.51617e-109	0.719124	0.86	0.238	6.39767e-105	C	Avpi1
3.46339e-108	0.353185	0.668	0.129	6.30164e-104	C	Mras
4.01686e-108	1.13541	1	0.778	7.30867e-104	C	Ptgis
5.73696e-108	0.496266	0.767	0.171	1.04384e-103	C	Gbp3
7.94316e-108	0.752434	0.917	0.257	1.44526e-103	C	Pltp
1.18219e-107	0.336871	0.58	0.098	2.151e-103	C	Zcchc3
7.35877e-107	0.386691	0.663	0.126	1.33893e-102	C	Ces2g
8.2406e-106	0.384117	0.658	0.126	1.49938e-101	C	Tspan5
1.88972e-104	1.1709	0.933	0.362	3.43835e-100	C	Arhgef12
2.23423e-104	0.279022	0.554	0.092	4.06517e-100	C	Plekhg5
2.56208e-103	1.44381	0.979	0.445	4.6617e-99	C	Trf
5.92095e-103	1.45926	1	0.662	1.07732e-98	C	Hspb1
6.11731e-103	0.336738	0.606	0.112	1.11304e-98	C	Tkfc
7.7626e-103	0.300963	0.57	0.098	1.41241e-98	C	Aifm2
1.69266e-102	0.513552	0.788	0.193	3.0798e-98	C	Hacd4
2.26868e-102	0.90391	1	0.63	4.12787e-98	C	Vamp8
3.09126e-102	1.05855	0.99	0.447	5.62454e-98	C	Pdpn
2.01937e-101	1.86398	1	0.644	3.67424e-97	C	C3
2.5169e-101	0.447706	0.762	0.18	4.57951e-97	C	Tmem238
3.53715e-101	0.325662	0.601	0.112	6.43584e-97	C	B4galt6
1.16647e-100	1.01876	1	0.507	2.1224e-96	C	S100a1
1.48175e-100	0.290332	0.596	0.107	2.69604e-96	C	Nod1
2.27174e-99	0.366655	0.658	0.133	4.13343e-95	C	Capn6
3.95096e-99	1.37723	1	0.964	7.18878e-95	C	Crip1
1.59099e-98	0.380576	0.642	0.129	2.8948e-94	C	Crim1
1.00427e-97	0.945243	0.979	0.379	1.82726e-93	C	Sdc4
1.18841e-97	0.363015	0.689	0.147	2.16231e-93	C	Tpd52
1.50276e-97	1.45314	1	0.697	2.73427e-93	C	Igfbp6
3.13334e-97	0.395979	0.725	0.159	5.70112e-93	C	Igtp
5.26664e-97	1.28734	1	0.728	9.58265e-93	C	Mgst1
5.95197e-97	0.939457	0.995	0.573	1.08296e-92	C	Cd151
4.71428e-96	0.298139	0.611	0.12	8.57763e-92	C	Zdhhc12
8.75666e-96	0.342382	0.642	0.13	1.59327e-91	C	B4galt4
1.17748e-95	0.841467	0.953	0.404	2.14243e-91	C	Syngr2
1.22853e-95	0.416237	0.342	0.042	2.23532e-91	C	Nrgn
4.07022e-95	0.287916	0.585	0.108	7.40577e-91	C	Herc6
2.39035e-94	0.390531	0.772	0.185	4.34924e-90	C	Snta1
2.63955e-94	1.21178	0.995	0.534	4.80266e-90	C	Acaa2
3.87451e-94	0.896827	1	0.856	7.04968e-90	C	Npc2
7.06888e-94	0.289213	0.513	0.088	1.28618e-89	C	Slfn2
7.21518e-94	0.293628	0.549	0.099	1.3128e-89	C	Adamtsl1
1.01022e-93	0.305057	0.601	0.118	1.83809e-89	C	Nudt14
1.02371e-93	0.86052	0.984	0.415	1.86264e-89	C	Arhgdib
1.26376e-93	0.354158	0.637	0.131	2.29941e-89	C	Sorbs3
7.71129e-93	0.288869	0.58	0.11	1.40307e-88	C	Kank1
1.06709e-92	0.8651	0.912	0.322	1.94156e-88	C	Bace2
1.97924e-90	0.407464	0.689	0.154	3.60122e-86	C	Tst
2.05795e-90	0.823507	0.995	0.569	3.74444e-86	C	Psme1
8.34911e-90	0.778715	0.772	0.2	1.51912e-85	C	Ifit1
8.70835e-90	0.46425	0.845	0.223	1.58449e-85	C	Adgrd1
1.19496e-89	0.493637	0.896	0.264	2.17424e-85	C	Plscr1
3.14005e-88	0.698522	0.959	0.338	5.71332e-84	C	Cd200
4.99489e-88	0.307273	0.58	0.115	9.08819e-84	C	Dtx2
1.38257e-87	0.387725	0.71	0.17	2.51559e-83	C	Skap2
1.42138e-87	0.65771	0.896	0.293	2.5862e-83	C	Gsr
4.61103e-87	0.351798	0.679	0.153	8.38977e-83	C	Epb41l3
7.8921e-87	1.0013	1	0.619	1.43597e-82	C	Hist1h2bc
1.00131e-86	1.07324	0.896	0.307	1.82189e-82	C	1500015O10Rik
1.21042e-86	0.338788	0.653	0.142	2.20235e-82	C	Casp4
2.4792e-86	0.405425	0.528	0.099	4.5109e-82	C	Cox6b2
4.68108e-86	1.14949	0.86	0.326	8.51723e-82	C	C1qtnf12
1.60098e-85	0.80317	0.948	0.39	2.91298e-81	C	Gabarapl1
7.81904e-85	0.358596	0.731	0.173	1.42267e-80	C	Cers4
3.16713e-84	0.286659	0.663	0.143	5.7626e-80	C	Cdon
3.18463e-84	1.0605	0.917	0.361	5.79443e-80	C	Fabp5
3.55354e-84	0.384403	0.798	0.21	6.46567e-80	C	Mgll
4.26691e-84	0.366147	0.653	0.146	7.76364e-80	C	Trim30a
1.22868e-83	0.871715	1	0.605	2.23559e-79	C	Lgals3bp
1.25622e-83	0.35989	0.668	0.15	2.2857e-79	C	Ndrg1
6.10146e-83	0.38857	0.674	0.162	1.11016e-78	C	Pelp1
8.1149e-83	0.871256	0.995	0.682	1.47651e-78	C	Tapbp
1.41763e-82	0.918595	0.984	0.505	2.57937e-78	C	C1s1
2.02471e-82	0.272648	0.539	0.103	3.68395e-78	C	Stard5
4.73301e-82	0.270413	0.549	0.109	8.61171e-78	C	Agrn
9.64431e-82	0.270421	0.534	0.103	1.75478e-77	C	C1rl
5.42387e-81	0.524439	0.876	0.261	9.86873e-77	C	Ifi204
1.68445e-80	0.8931	0.984	0.566	3.06486e-76	C	Creg1
4.16714e-80	0.625739	0.845	0.279	7.58212e-76	C	Arhgap29
1.42165e-79	0.312044	0.684	0.166	2.58668e-75	C	Tmc6
2.0221e-78	0.807204	0.953	0.41	3.67921e-74	C	H2-T23
4.74654e-78	0.926789	1	0.729	8.63632e-74	C	Prr13
1.76605e-77	0.525094	0.865	0.285	3.21333e-73	C	Rras2
3.18073e-77	0.586493	0.927	0.338	5.78734e-73	C	Xaf1
3.94035e-76	1.57515	0.964	0.486	7.16947e-72	C	Mt2
5.14793e-76	0.351027	0.694	0.176	9.36666e-72	C	Gsdme
6.03128e-76	0.300971	0.632	0.149	1.09739e-71	C	Ggct
1.4011e-75	0.776156	1	0.696	2.54931e-71	C	Aplp2
1.71059e-74	0.361262	0.694	0.181	3.11242e-70	C	Rnf114
1.06591e-73	0.850845	1	0.882	1.93943e-69	C	Timp2
1.2471e-73	0.70853	1	0.816	2.2691e-69	C	Atpif1
2.10086e-73	0.258849	0.518	0.106	3.82252e-69	C	Sh3bp5l
4.01223e-73	0.747389	0.995	0.683	7.30026e-69	C	Cyb5r3
5.0454e-73	0.565284	0.927	0.368	9.1801e-69	C	Dhrs4
6.00175e-73	0.472117	0.839	0.282	1.09202e-68	C	1600012H06Rik
6.06445e-73	0.607323	0.933	0.397	1.10343e-68	C	Slc48a1
6.90899e-73	0.880594	0.99	0.508	1.25709e-68	C	C1ra
7.66637e-73	0.824792	0.938	0.381	1.3949e-68	C	Isg15
2.72733e-72	0.492541	0.788	0.24	4.96238e-68	C	Tbx18
2.53687e-71	0.566445	0.912	0.349	4.61583e-67	C	Ube2l6
3.2162e-71	0.320577	0.689	0.178	5.85188e-67	C	Clcn3
9.99959e-71	0.698757	0.99	0.624	1.81943e-66	C	Dync1i2
1.02193e-70	0.480487	0.917	0.333	1.8594e-66	C	Meis2
1.38901e-70	0.369423	0.772	0.215	2.52731e-66	C	Slit3
3.19201e-70	0.480943	0.865	0.308	5.80786e-66	C	Ninj1
3.19818e-70	0.650822	0.974	0.479	5.81909e-66	C	Rbpms
5.02219e-70	0.409492	0.72	0.208	9.13787e-66	C	St3gal1
7.70193e-70	0.348566	0.694	0.186	1.40137e-65	C	Rnf213
1.47343e-69	0.959613	1	0.843	2.68091e-65	C	Ifi27l2a
2.7708e-69	0.422087	0.736	0.205	5.04148e-65	C	C4b
5.19662e-69	0.30344	0.648	0.163	9.45525e-65	C	Hip1
6.03111e-69	0.669879	0.964	0.456	1.09736e-64	C	H2-T22
1.37505e-68	0.591443	0.891	0.325	2.5019e-64	C	Rtp4
1.53916e-68	0.428441	0.803	0.257	2.80051e-64	C	Pts
2.06384e-68	0.616219	0.938	0.413	3.75516e-64	C	Rgs10
2.64799e-68	0.966828	1	0.979	4.81801e-64	C	Fth1
2.81063e-68	0.951213	0.922	0.42	5.11394e-64	C	Gm42418
3.59761e-68	1.0537	0.585	0.149	6.54585e-64	C	Angptl7
4.47875e-68	0.711162	1	0.951	8.14908e-64	C	Ifitm3
4.91457e-68	0.501946	0.746	0.234	8.94205e-64	C	Sil1
6.27104e-68	0.45389	0.819	0.269	1.14102e-63	C	Stat1
7.00626e-68	0.6829	0.974	0.574	1.27479e-63	C	P3h4
7.49603e-68	0.709091	0.995	0.605	1.3639e-63	C	Cavin1
8.46579e-68	0.672946	1	0.704	1.54035e-63	C	Iscu
1.06558e-67	0.514814	0.933	0.348	1.93882e-63	C	Tcea3
1.42322e-67	0.64742	0.979	0.454	2.58954e-63	C	Psmb8
3.57049e-67	0.286464	0.648	0.163	6.49651e-63	C	Trim12c
4.87027e-67	0.31978	0.658	0.174	8.86145e-63	C	Spsb1
5.61905e-67	0.880683	1	0.715	1.02239e-62	C	Aebp1
5.74623e-67	0.513138	0.953	0.357	1.04553e-62	C	Man1a
1.88484e-66	0.568366	0.964	0.429	3.42946e-62	C	Ifnar2
2.30431e-66	0.367514	0.71	0.207	4.1927e-62	C	Crls1
3.69183e-66	0.265792	0.534	0.115	6.71728e-62	C	Limch1
5.92443e-66	0.367513	0.772	0.233	1.07795e-61	C	Naglu
6.74451e-66	0.667836	0.99	0.54	1.22716e-61	C	Aprt
7.69413e-66	0.360056	0.679	0.185	1.39995e-61	C	Gbp7
1.18616e-65	0.307178	0.715	0.198	2.15821e-61	C	Pcyox1
1.69381e-65	0.388256	0.782	0.242	3.08189e-61	C	Efnb1
2.45434e-65	0.266771	0.549	0.129	4.46568e-61	C	Selenoi
5.45692e-64	0.638335	0.995	0.629	9.92886e-60	C	Gpi1
2.38492e-63	0.312175	0.756	0.22	4.33937e-59	C	Plce1
3.61725e-63	0.456849	0.85	0.298	6.58158e-59	C	Tns3
6.55541e-63	0.280107	0.751	0.214	1.19276e-58	C	Trim12a
1.06043e-62	0.375084	0.798	0.257	1.92945e-58	C	Ube2h
1.2163e-62	0.610114	0.969	0.514	2.21306e-58	C	Atp1a1
1.96173e-62	0.276106	0.699	0.196	3.56936e-58	C	Usp25
4.69546e-62	0.390296	0.699	0.213	8.54339e-58	C	Arsb
6.25396e-62	0.282001	0.658	0.176	1.13791e-57	C	Man2b2
3.14178e-61	0.975221	0.959	0.479	5.71646e-57	C	Spon2
2.07728e-60	0.611043	0.845	0.33	3.7796e-56	C	Basp1
9.3899e-60	0.286699	0.627	0.17	1.70849e-55	C	Tap1
2.03076e-59	0.341622	0.715	0.213	3.69497e-55	C	Plscr2
5.12412e-59	0.408873	0.808	0.291	9.32334e-55	C	Adam10
5.33989e-59	0.569346	0.912	0.41	9.71594e-55	C	Cxcl16
7.43318e-59	0.569755	1	0.894	1.35247e-54	C	Capns1
1.06928e-58	0.579446	0.995	0.744	1.94556e-54	C	1810037I17Rik
1.91846e-58	0.577733	0.995	0.686	3.49064e-54	C	Psme2
9.09005e-58	0.510648	0.959	0.472	1.65393e-53	C	Pigyl
1.18846e-57	0.266675	0.637	0.175	2.16241e-53	C	Haghl
2.12997e-57	0.333427	0.611	0.168	3.87547e-53	C	Rabgap1l
2.71628e-57	0.369095	0.793	0.273	4.94228e-53	C	Pef1
3.93999e-57	0.522945	1	0.949	7.16881e-53	C	Ptma
4.03654e-57	0.324325	0.736	0.231	7.34449e-53	C	Pafah1b3
1.36208e-56	0.327175	0.87	0.311	2.47831e-52	C	Stmn1
1.64883e-56	0.73294	1	0.872	3.00005e-52	C	S100a10
4.32239e-56	0.347443	0.798	0.27	7.86459e-52	C	Ormdl2
1.73193e-55	0.534963	1	0.883	3.15124e-51	C	H3f3a
3.69599e-55	0.350493	0.762	0.25	6.72485e-51	C	Irgm1
3.88907e-55	0.359281	0.617	0.171	7.07616e-51	C	Nrxn2
4.70419e-55	0.55297	1	0.936	8.55927e-51	C	S100a11
7.37235e-55	0.6799	0.984	0.601	1.3414e-50	C	Tsc22d1
8.49787e-55	0.331075	0.782	0.263	1.54619e-50	C	Pacsin2
1.6376e-54	0.353621	0.715	0.231	2.97962e-50	C	Hspb8
1.94106e-54	0.25193	0.528	0.137	3.53175e-50	C	Ctxn1
2.58489e-54	0.46136	0.881	0.37	4.70322e-50	C	Twsg1
2.89659e-54	0.522849	0.974	0.546	5.27034e-50	C	Tnfrsf1a
3.97692e-54	0.439898	0.959	0.467	7.236e-50	C	Echs1
5.62409e-54	0.522058	0.917	0.435	1.0233e-49	C	Card19
6.57392e-54	0.275117	0.637	0.184	1.19612e-49	C	Tfdp2
8.05307e-54	0.345321	0.777	0.248	1.46526e-49	C	Smtnl2
1.61177e-53	0.274852	0.694	0.205	2.93262e-49	C	Tiparp
1.96315e-53	1.36089	1	0.784	3.57194e-49	C	Mt1
2.45468e-52	0.432788	0.927	0.411	4.46629e-48	C	Lrp10
6.15262e-52	0.325243	0.694	0.223	1.11947e-47	C	Zcchc11
1.10088e-51	0.629314	0.99	0.647	2.00306e-47	C	Bst2
1.10107e-51	0.464353	0.953	0.465	2.0034e-47	C	Pbx1
1.9191e-51	0.299599	0.746	0.245	3.4918e-47	C	Atp9a
3.26879e-51	0.560526	1	0.904	5.94757e-47	C	Ctsl
4.89195e-51	0.560072	0.974	0.544	8.9009e-47	C	Nfe2l2
6.03955e-51	0.566254	0.922	0.444	1.0989e-46	C	Sox4
9.69851e-51	0.431915	0.829	0.325	1.76464e-46	C	Mcub
1.03608e-50	0.435173	1	0.934	1.88515e-46	C	Laptm4a
1.29296e-50	0.484806	0.959	0.471	2.35255e-46	C	Psmb10
1.5268e-50	0.419092	0.907	0.398	2.77801e-46	C	Pold4
2.45327e-50	0.263316	0.487	0.122	4.46373e-46	C	Ifit3b
3.02969e-50	0.282008	0.71	0.23	5.51252e-46	C	2510002D24Rik
3.69729e-50	0.922512	0.995	0.76	6.72722e-46	C	Tm4sf1
4.03028e-50	0.30848	0.767	0.269	7.33309e-46	C	Lpcat3
2.38581e-49	0.273933	0.694	0.226	4.34098e-45	C	Tnfaip8
2.4228e-49	0.44433	0.845	0.346	4.40828e-45	C	Rbm28
5.10307e-49	0.26426	0.71	0.222	9.28503e-45	C	Gda
6.8574e-49	0.727573	0.995	0.667	1.2477e-44	C	Timp1
7.05381e-49	0.337882	0.824	0.311	1.28344e-44	C	Mif4gd
9.25793e-49	0.466293	0.896	0.363	1.68448e-44	C	Il33
1.02692e-48	0.262251	0.725	0.236	1.86847e-44	C	Rhou
1.02762e-48	0.334281	0.725	0.259	1.86975e-44	C	Fam136a
1.47395e-48	0.272976	0.772	0.266	2.68185e-44	C	Gga2
1.85742e-48	0.299171	0.72	0.249	3.37957e-44	C	Suclg2
3.18975e-48	0.492844	0.953	0.495	5.80375e-44	C	Pgrmc1
3.27062e-48	0.289349	0.772	0.273	5.9509e-44	C	Borcs8
4.38277e-48	0.590506	0.907	0.446	7.97446e-44	C	Sulf1
5.00642e-48	0.548475	0.782	0.303	9.10918e-44	C	Hist1h1c
5.57305e-48	0.38438	0.808	0.318	1.01402e-43	C	Man2b1
1.21056e-47	1.16474	0.995	0.841	2.20262e-43	C	Rarres2
1.25602e-47	0.428151	0.99	0.602	2.28533e-43	C	Vdac1
4.10553e-47	0.551049	0.995	0.722	7.47001e-43	C	Hcfc1r1
4.35002e-47	0.344015	0.788	0.301	7.91486e-43	C	Hpcal1
4.84099e-47	0.581735	0.948	0.496	8.80819e-43	C	Tmem119
1.49121e-46	0.509462	1	0.924	2.71326e-42	C	Bsg
3.1957e-46	0.479254	0.974	0.58	5.81458e-42	C	Zfand6
3.78317e-46	0.262023	0.694	0.232	6.88347e-42	C	Gsdmd
3.83285e-46	0.361419	0.777	0.303	6.97386e-42	C	Bbx
3.84484e-46	0.431421	0.943	0.456	6.99569e-42	C	Lgals9
7.79027e-46	0.410667	0.902	0.405	1.41744e-41	C	Pbxip1
2.58e-45	0.4992	0.995	0.831	4.6943e-41	C	Clic1
2.86432e-45	0.251607	0.699	0.235	5.21163e-41	C	Paxx
7.312e-45	0.262555	0.689	0.23	1.33042e-40	C	Mitd1
1.04445e-44	0.513019	0.699	0.258	1.90037e-40	C	Ifit3
1.32421e-44	0.263775	0.699	0.235	2.40941e-40	C	Agtrap
1.87378e-44	0.266355	0.694	0.235	3.40935e-40	C	Irf9
1.88736e-44	0.446341	1	0.784	3.43405e-40	C	Atp5g2
1.90768e-44	0.593885	0.741	0.285	3.47102e-40	C	S100a4
2.02505e-44	0.332387	0.554	0.166	3.68458e-40	C	Iigp1
2.9371e-44	0.269363	0.87	0.392	5.34406e-40	C	Ldhb
1.10072e-43	0.279676	0.679	0.232	2.00277e-39	C	Fosl2
1.17657e-43	0.604991	0.943	0.54	2.14078e-39	C	Elovl1
2.91805e-43	0.356304	0.865	0.358	5.30939e-39	C	Gm2a
3.15103e-43	0.413386	1	0.921	5.7333e-39	C	Hsp90ab1
6.90265e-43	0.512874	1	0.872	1.25594e-38	C	Dbi
4.37498e-42	0.445946	0.995	0.724	7.96028e-38	C	Chmp4b
3.43207e-41	0.480067	0.99	0.794	6.24464e-37	C	Snrpg
4.16977e-41	0.344011	0.891	0.399	7.58689e-37	C	Tbl1x
4.43436e-41	0.320379	1	0.78	8.06832e-37	C	Cryab
5.02973e-41	0.328956	0.777	0.303	9.1516e-37	C	Phf11d
1.07612e-40	0.257228	0.819	0.318	1.958e-36	C	Vwa5a
3.51608e-40	0.289275	0.808	0.321	6.3975e-36	C	Scamp2
4.55373e-40	0.280733	0.751	0.287	8.28551e-36	C	Zmiz1
5.17922e-40	0.425126	0.917	0.449	9.42359e-36	C	Grina
2.0743e-39	0.462684	0.995	0.657	3.77419e-35	C	Nnmt
4.13563e-39	0.432859	0.995	0.796	7.52477e-35	C	Gpx1
4.65917e-39	0.411967	0.933	0.525	8.47736e-35	C	Ctnna1
7.40721e-39	0.356378	0.881	0.421	1.34774e-34	C	Stx7
1.14396e-38	0.360022	0.627	0.228	2.08143e-34	C	Slc16a3
2.13134e-38	0.397042	0.917	0.457	3.87797e-34	C	Emp2
2.35464e-38	0.36467	0.943	0.446	4.28426e-34	C	Cd55
2.50776e-38	0.395126	1	0.938	4.56286e-34	C	Hspa8
3.25808e-38	0.267299	0.819	0.331	5.92808e-34	C	Il10rb
5.78017e-38	0.285663	0.658	0.245	1.0517e-33	C	Nradd
9.85498e-38	0.579165	0.984	0.806	1.79311e-33	C	Prdx5
1.69643e-37	0.28073	0.731	0.288	3.08665e-33	C	Cavin2
4.50337e-37	0.321211	0.798	0.331	8.19387e-33	C	Mndal
5.65445e-37	0.410073	0.995	0.699	1.02883e-32	C	Anp32a
5.97345e-36	0.460013	0.938	0.578	1.08687e-31	C	Cmtm7
6.27723e-36	0.308897	0.777	0.335	1.14214e-31	C	Rnf181
8.72901e-36	0.772684	0.627	0.244	1.58824e-31	C	Hp
9.34637e-36	0.431331	0.995	0.833	1.70057e-31	C	Prdx2
9.47272e-36	0.410172	1	0.877	1.72356e-31	C	Tspo
1.61076e-35	0.395435	1	0.891	2.93078e-31	C	Ctsb
2.1848e-35	0.344908	0.777	0.347	3.97524e-31	C	Plec
3.55805e-35	0.505858	0.917	0.543	6.47388e-31	C	Clic4
5.5614e-35	0.316039	0.902	0.433	1.0119e-30	C	Ehd1
8.60236e-35	0.278739	0.772	0.318	1.5652e-30	C	Sp100
1.25914e-34	0.272728	0.751	0.308	2.291e-30	C	Sptlc2
1.86579e-34	0.375913	0.922	0.505	3.3948e-30	C	Plp2
3.45565e-34	0.415791	0.933	0.522	6.28756e-30	C	Tubb4b
1.33543e-33	0.293328	0.912	0.441	2.42982e-29	C	Mast4
1.58344e-33	0.38568	0.995	0.693	2.88108e-29	C	Cebpb
2.1048e-33	0.438059	0.995	0.813	3.82969e-29	C	Eef1b2
2.34404e-33	0.29191	0.788	0.349	4.26498e-29	C	Gm8186
2.37104e-33	0.378437	1	0.848	4.3141e-29	C	Npm1
2.54839e-33	0.298611	0.86	0.413	4.6368e-29	C	Tor1aip2
5.70106e-33	0.48075	1	0.877	1.03731e-28	C	Emp3
5.98454e-33	0.47627	0.995	0.758	1.08889e-28	C	Cstb
1.15693e-32	0.327546	1	0.958	2.10504e-28	C	Rps3
1.99318e-32	0.296564	0.819	0.379	3.6266e-28	C	Gpsm3
2.22734e-32	0.299026	0.782	0.352	4.05265e-28	C	Sh3glb2
4.20002e-32	0.41323	0.943	0.517	7.64194e-28	C	B4galt1
4.75294e-32	0.287207	0.798	0.359	8.64797e-28	C	Ifngr2
4.85002e-32	0.456663	0.995	0.911	8.82461e-28	C	Anxa2
5.60296e-32	0.28503	0.803	0.379	1.01946e-27	C	Vamp3
5.7248e-32	0.329604	0.902	0.485	1.04163e-27	C	Dctn6
6.46934e-32	0.419429	0.948	0.553	1.1771e-27	C	Ahnak2
8.36884e-32	0.347494	1	0.85	1.52271e-27	C	Tmbim6
8.62036e-32	0.342802	0.798	0.377	1.56847e-27	C	Por
9.13935e-32	0.417821	0.984	0.702	1.6629e-27	C	Sptssa
9.43353e-32	0.36998	0.979	0.63	1.71643e-27	C	Tpi1
1.0113e-31	0.342386	0.876	0.438	1.84005e-27	C	Ppfibp1
1.40487e-31	0.466333	1	0.952	2.55616e-27	C	Actg1
1.85667e-31	0.455949	0.984	0.688	3.37821e-27	C	Jpt1
5.03286e-31	0.330636	0.995	0.73	9.1573e-27	C	Anapc13
5.06008e-31	0.349948	0.917	0.462	9.20681e-27	C	Gata6
7.55976e-31	0.359703	0.964	0.557	1.3755e-26	C	Nbl1
1.49756e-30	0.339347	1	0.83	2.72481e-26	C	Psma7
3.36669e-30	0.253984	0.803	0.369	6.12568e-26	C	Wwc2
1.46577e-29	0.252813	0.85	0.403	2.66697e-25	C	Aldh7a1
2.12825e-29	0.337969	0.953	0.588	3.87235e-25	C	Wls
3.66369e-29	0.397057	0.99	0.66	6.66608e-25	C	Anxa3
4.19425e-29	0.372119	0.99	0.747	7.63144e-25	C	Tbrg1
5.92234e-29	0.525361	0.85	0.482	1.07757e-24	C	Prnp
1.25023e-28	0.301158	0.881	0.447	2.2748e-24	C	Stat3
1.40053e-28	0.356583	0.907	0.523	2.54827e-24	C	Klf3
2.1078e-28	0.261227	0.85	0.414	3.83514e-24	C	Ei24
2.3639e-28	0.291887	0.865	0.45	4.30111e-24	C	Dag1
2.62393e-28	0.27763	1	0.923	4.77424e-24	C	Chchd2
3.0184e-28	0.343054	0.99	0.711	5.49198e-24	C	Rnh1
5.318e-28	0.382369	0.938	0.543	9.6761e-24	C	Htra1
7.23279e-28	0.312981	0.855	0.428	1.31601e-23	C	Metrnl
7.54622e-28	0.287815	0.798	0.379	1.37303e-23	C	Akr1b8
8.13149e-28	0.270399	0.845	0.391	1.47952e-23	C	Ier3
8.60121e-28	0.255435	0.87	0.429	1.56499e-23	C	Osbpl9
8.87802e-28	0.279279	0.917	0.473	1.61536e-23	C	Paics
1.1132e-27	0.454343	1	0.861	2.02546e-23	C	Calr
1.11383e-27	0.296669	1	0.956	2.02661e-23	C	Rpl39
2.04994e-27	0.30434	0.819	0.412	3.72987e-23	C	Gltp
1.3742e-26	0.608363	1	0.953	2.50035e-22	C	Mgp
2.12743e-26	0.340406	1	0.947	3.87086e-22	C	Tmsb10
3.43244e-26	0.320628	0.886	0.487	6.24532e-22	C	Creb3
6.28087e-26	0.25543	0.943	0.531	1.1428e-21	C	Atp6v1e1
7.97579e-26	0.341071	0.907	0.533	1.45119e-21	C	Gstp1
1.11723e-25	0.28488	0.87	0.464	2.03279e-21	C	G3bp2
1.8996e-25	0.344064	0.995	0.867	3.45631e-21	C	Cavin3
4.09998e-25	0.347667	0.964	0.624	7.45991e-21	C	Taldo1
4.49915e-25	0.261661	0.72	0.327	8.1862e-21	C	Sdf2l1
1.07586e-24	0.288433	0.979	0.627	1.95752e-20	C	Tax1bp3
2.12621e-24	0.275595	0.876	0.464	3.86864e-20	C	Txnip
6.18041e-24	0.274332	0.959	0.602	1.12452e-19	C	Lamtor4
9.45708e-24	0.315697	0.984	0.68	1.72071e-19	C	Ptp4a2
1.14532e-23	0.296212	1	0.851	2.08391e-19	C	App
1.19516e-23	0.27689	0.953	0.552	2.1746e-19	C	Tmbim4
2.14137e-23	0.285624	0.979	0.639	3.89622e-19	C	Eif3m
2.15819e-23	0.324208	0.99	0.755	3.92682e-19	C	Grn
3.95259e-23	0.296835	0.995	0.749	7.19174e-19	C	Fis1
5.76828e-23	0.292315	0.995	0.736	1.04954e-18	C	1810058I24Rik
1.426e-22	0.444377	1	0.947	2.59461e-18	C	S100a6
3.37636e-22	0.268286	0.953	0.589	6.14329e-18	C	Anxa7
3.72835e-22	0.280056	0.959	0.644	6.78373e-18	C	Dctn3
6.93387e-22	0.681746	0.896	0.616	1.26162e-17	C	Uap1
7.5004e-22	0.287529	1	0.864	1.3647e-17	C	Rhoa
2.11062e-21	0.284345	0.99	0.715	3.84028e-17	C	Hsp90aa1
3.39961e-21	0.275663	0.938	0.625	6.1856e-17	C	Tax1bp1
3.42296e-21	0.271002	0.969	0.67	6.22808e-17	C	Polr1d
3.79352e-21	0.324782	0.865	0.509	6.9023e-17	C	Psip1
7.38383e-21	0.478907	0.663	0.327	1.34349e-16	C	Cdkn1c
1.08982e-20	0.264486	0.99	0.69	1.98293e-16	C	Brk1
1.26768e-20	0.288032	0.969	0.644	2.30655e-16	C	Ssr3
1.59396e-19	0.306252	0.953	0.626	2.90022e-15	C	Heg1
2.848e-19	0.26637	1	0.801	5.18194e-15	C	Rac1
1.1246e-18	0.254984	0.933	0.628	2.0462e-14	C	Akr1b3
1.16131e-18	0.251922	0.995	0.808	2.113e-14	C	Ubl5
2.75013e-18	0.300506	0.995	0.822	5.00387e-14	C	Ssr4
3.0172e-18	0.307896	0.995	0.791	5.48979e-14	C	Mdh2
8.23154e-18	0.263871	1	0.792	1.49773e-13	C	Bri3
1.2364e-17	0.27202	0.917	0.606	2.24963e-13	C	Lmo4
1.78663e-17	0.264272	0.995	0.844	3.25078e-13	C	Ndufa6
9.12524e-11	0.374189	0.922	0.707	1.66034e-06	C	Itm2a
1.42767e-07	0.314476	0.938	0.772	0.00259764	C	Nupr1
0	2.5543	0.813	0.2	0	D	Saa3
0	2.25687	0.878	0.293	0	D	Clu
0	1.97575	0.817	0.136	0	D	Dmkn
0	1.69483	0.668	0.073	0	D	Slpi
0	1.61205	0.782	0.115	0	D	Lgals7
0	1.45412	0.754	0.083	0	D	Nkain4
0	1.41798	0.607	0.087	0	D	Krt19
0	1.39754	0.827	0.427	0	D	Trf
0	1.26647	0.564	0.057	0	D	Upk1b
0	1.14394	0.776	0.128	0	D	Slc9a3r1
0	1.11265	0.782	0.073	0	D	Wt1
0	1.0755	0.573	0.062	0	D	Upk3b
0	1.05258	0.89	0.49	0	D	S100a1
0	1.04282	0.409	0.05	0	D	Serpinb2
0	1.04259	0.746	0.217	0	D	Serpinb1a
0	1.03887	0.63	0.182	0	D	Ccl2
0	1.03812	0.601	0.039	0	D	Gatm
0	1.02339	0.528	0.041	0	D	Krt8
0	0.988181	0.731	0.078	0	D	Ptgs1
0	0.977137	0.509	0.08	0	D	Msln
0	0.944497	0.716	0.182	0	D	Ezr
0	0.933765	0.613	0.154	0	D	Cxcl5
0	0.927357	0.842	0.288	0	D	Gm12840
0	0.914407	0.694	0.038	0	D	Cxadr
0	0.907826	0.991	0.979	0	D	Fth1
0	0.906399	0.659	0.059	0	D	Wnt4
0	0.905511	0.897	0.651	0	D	Hspb1
0	0.901779	0.819	0.464	0	D	Spon2
0	0.88956	0.79	0.387	0	D	Smim1
0	0.856283	0.633	0.043	0	D	Gpm6a
0	0.842643	0.923	0.751	0	D	Cstb
0	0.831471	0.86	0.548	0	D	Hmgn2
0	0.828568	0.926	0.77	0	D	H2afz
0	0.826087	0.884	0.511	0	D	Tmem176b
0	0.822266	0.913	0.656	0	D	Timp1
0	0.821977	0.799	0.359	0	D	Sdc4
0	0.82031	0.705	0.146	0	D	Atp1b1
0	0.81608	0.852	0.411	0	D	Tmem176a
0	0.795139	0.902	0.702	0	D	Nme1
0	0.79336	0.907	0.72	0	D	Mgst1
0	0.792772	0.906	0.721	0	D	Prr13
0	0.781348	0.626	0.139	0	D	Lgals3
0	0.77949	0.903	0.684	0	D	Cebpb
0	0.762735	0.993	0.977	0	D	Lgals1
0	0.740632	0.691	0.176	0	D	Flrt2
0	0.734517	0.678	0.159	0	D	Rpp25
0	0.733858	0.761	0.291	0	D	Stmn1
0	0.732843	0.662	0.142	0	D	Sbsn
0	0.725746	0.711	0.166	0	D	Nectin2
0	0.725507	0.788	0.362	0	D	Isg15
0	0.716143	0.539	0.051	0	D	Tesc
0	0.715714	0.816	0.471	0	D	Lgmn
0	0.71379	0.844	0.59	0	D	Tsc22d1
0	0.709594	0.691	0.186	0	D	Isyna1
0	0.706991	0.905	0.734	0	D	Zfp706
0	0.702481	0.965	0.909	0	D	Anxa2
0	0.695735	0.967	0.947	0	D	Prdx1
0	0.693106	0.727	0.279	0	D	Irf7
0	0.691381	0.317	0.032	0	D	Krt18
0	0.690043	0.601	0.076	0	D	Aplp1
0	0.686583	0.964	0.868	0	D	S100a10
0	0.677595	0.506	0.037	0	D	Smpd3
0	0.671169	0.881	0.668	0	D	Eno1
0	0.665515	0.583	0.101	0	D	Serpinb6b
0	0.659689	0.627	0.052	0	D	F11r
0	0.659416	0.626	0.101	0	D	Gjb5
0	0.658231	0.809	0.397	0	D	Arhgdib
0	0.652997	0.936	0.852	0	D	Npc2
0	0.639686	0.968	0.941	0	D	Pfn1
0	0.637367	0.774	0.433	0	D	Cks1b
0	0.630433	0.506	0.03	0	D	Lrrn4
0	0.629069	0.905	0.706	0	D	Hsp90aa1
0	0.625693	0.786	0.432	0	D	Pdpn
0	0.625453	0.402	0.056	0	D	Has1
0	0.621652	0.919	0.758	0	D	Ran
0	0.621531	0.626	0.227	0	D	Hp
0	0.621519	0.912	0.772	0	D	Ptgis
0	0.620755	0.833	0.554	0	D	Creg1
0	0.617877	0.622	0.193	0	D	Cd44
0	0.616095	0.91	0.736	0	D	1810037I17Rik
0	0.61462	0.737	0.221	0	D	Cav1
0	0.61222	0.668	0.347	0	D	Fabp5
0	0.609322	0.934	0.826	0	D	Clic1
0	0.602988	0.402	0.115	0	D	Pclaf
0	0.600629	0.607	0.07	0	D	Maf
0	0.591064	0.799	0.509	0	D	Fscn1
0	0.586039	0.642	0.227	0	D	Ccl7
0	0.583317	0.743	0.274	0	D	Mpp6
0	0.582329	0.948	0.888	0	D	Eif4a1
0	0.579102	0.716	0.24	0	D	Ifi204
0	0.578805	0.595	0.271	0	D	S100a4
0	0.577475	0.888	0.691	0	D	Anp32a
0	0.570752	0.931	0.847	0	D	Anxa1
0	0.570567	0.511	0.039	0	D	Tmem108
0	0.56915	0.929	0.825	0	D	Psma7
0	0.566381	0.709	0.274	0	D	Gsr
0	0.56001	0.929	0.845	0	D	Pkm
0	0.559175	0.914	0.777	0	D	Ranbp1
0	0.555113	0.871	0.647	0	D	Nnmt
0	0.554485	0.847	0.526	0	D	Aprt
0	0.552948	0.797	0.419	0	D	Marcksl1
0	0.551442	0.73	0.307	0	D	Rtp4
0	0.549686	0.915	0.764	0	D	Slc25a5
0	0.549268	0.368	0.026	0	D	Cldn3
0	0.54687	0.471	0.137	0	D	Birc5
0	0.546274	0.579	0.078	0	D	Frmd4b
0	0.543977	0.973	0.948	0	D	Ptma
0	0.543422	0.938	0.844	0	D	Npm1
0	0.541533	0.669	0.268	0	D	Rras2
0	0.539556	0.698	0.244	0	D	Plscr1
0	0.538869	0.932	0.81	0	D	Atpif1
0	0.538846	0.938	0.829	0	D	Pabpc1
0	0.538784	0.539	0.185	0	D	Ifit1
0	0.53524	0.433	0.074	0	D	Cfb
0	0.53116	0.799	0.446	0	D	Gata6
0	0.528619	0.664	0.222	0	D	Cdh11
0	0.527946	0.73	0.375	0	D	Ier3
0	0.526376	0.553	0.13	0	D	Gm20186
0	0.525805	0.578	0.122	0	D	Steap1
0	0.520719	0.918	0.788	0	D	Snrpg
0	0.514503	0.682	0.268	0	D	Dab2
0	0.513944	0.918	0.76	0	D	Mif
0	0.509562	0.953	0.895	0	D	Ndufa4
0	0.507452	0.629	0.257	0	D	Soat1
0	0.505665	0.88	0.649	0	D	Eny2
0	0.505466	0.583	0.136	0	D	Zbp1
0	0.500699	0.72	0.411	0	D	Tmem33
0	0.497687	0.451	0.049	0	D	Spint2
0	0.495958	0.882	0.678	0	D	Psme2
0	0.493094	0.344	0.021	0	D	Aqp5
0	0.492369	0.92	0.776	0	D	Sub1
0	0.490034	0.854	0.609	0	D	Eif6
0	0.48986	0.468	0.033	0	D	Gjb3
0	0.485383	0.907	0.76	0	D	Spcs2
0	0.484818	0.871	0.619	0	D	Vamp8
0	0.484631	0.907	0.767	0	D	Dnaja1
0	0.483953	0.739	0.388	0	D	Syngr2
0	0.479918	0.85	0.538	0	D	Cnih4
0	0.477648	0.654	0.24	0	D	Fam136a
0	0.477446	0.39	0.058	0	D	Rspo1
0	0.474086	0.688	0.276	0	D	Oasl2
0	0.472575	0.947	0.873	0	D	Rps27l
0	0.470885	0.944	0.883	0	D	Eif5a
0	0.469693	0.968	0.952	0	D	H3f3b
0	0.469315	0.586	0.131	0	D	Pdlim4
0	0.466518	0.849	0.602	0	D	Prmt1
0	0.465707	0.313	0.05	0	D	Hpgd
0	0.464589	0.996	0.99	0	D	Rpl41
0	0.464135	0.885	0.679	0	D	Jpt1
0	0.464047	0.923	0.829	0	D	Prdx2
0	0.463227	0.882	0.681	0	D	Ube2i
0	0.462811	0.914	0.802	0	D	Psmb2
0	0.461491	0.764	0.375	0	D	Ldhb
0	0.45685	0.62	0.149	0	D	Skap2
0	0.455525	0.606	0.215	0	D	Rrm1
0	0.454339	0.603	0.27	0	D	Cotl1
0	0.452956	0.926	0.828	0	D	Tma7
0	0.452536	0.844	0.575	0	D	Ugdh
0	0.452332	0.842	0.589	0	D	Abracl
0	0.446868	0.534	0.051	0	D	Myrf
0	0.444537	0.975	0.95	0	D	Ifitm3
0	0.44446	0.596	0.192	0	D	Rpap3
0	0.443254	0.962	0.914	0	D	Calm1
0	0.440989	0.934	0.833	0	D	Sec61b
0	0.439702	0.511	0.098	0	D	Ttc9
0	0.43951	0.447	0.018	0	D	Nfe2l3
0	0.439415	0.582	0.16	0	D	Acp5
0	0.439412	0.85	0.62	0	D	Tpi1
0	0.437953	0.345	0.102	0	D	Ube2c
0	0.436669	0.866	0.668	0	D	Cdk4
0	0.436426	0.931	0.847	0	D	Spcs1
0	0.435499	0.417	0.024	0	D	Pkhd1l1
0	0.434256	0.935	0.848	0	D	Hmgn1
0	0.427799	0.668	0.312	0	D	Sdf2l1
0	0.425735	0.362	0.063	0	D	Cldn15
0	0.425431	0.481	0.169	0	D	Cdk1
0	0.420916	0.404	0.026	0	D	Lsr
0	0.420313	0.555	0.224	0	D	Avpi1
0	0.417172	0.415	0.142	0	D	Cenpa
0	0.417097	0.572	0.212	0	D	Slc16a3
0	0.412574	0.893	0.717	0	D	Chmp4b
0	0.411867	0.513	0.103	0	D	Mapkapk3
0	0.410791	0.497	0.076	0	D	Ociad2
0	0.409953	0.957	0.937	0	D	Hspa8
0	0.409739	0.731	0.414	0	D	Metrnl
0	0.40733	0.365	0.107	0	D	Ccnb2
0	0.405988	0.544	0.146	0	D	Plaur
0	0.404151	0.358	0.028	0	D	Npl
0	0.402893	0.543	0.248	0	D	Ncam1
0	0.402681	0.708	0.354	0	D	Angptl4
0	0.399595	0.862	0.636	0	D	Lsm7
0	0.398056	0.865	0.643	0	D	1110008F13Rik
0	0.395583	0.541	0.144	0	D	Acsl4
0	0.395473	0.883	0.637	0	D	Bst2
0	0.394153	0.822	0.552	0	D	Erh
0	0.394076	0.983	0.97	0	D	Rps18
0	0.394018	0.775	0.458	0	D	Pigyl
0	0.393506	0.607	0.284	0	D	Ddx39
0	0.39336	0.369	0.014	0	D	Ptger3
0	0.392325	0.469	0.067	0	D	Folr1
0	0.3923	0.757	0.43	0	D	Fkbp11
0	0.390815	0.503	0.065	0	D	Fcor
0	0.390718	0.96	0.929	0	D	Sec61g
0	0.39022	0.581	0.207	0	D	Adgrd1
0	0.388608	0.752	0.44	0	D	Psmb8
0	0.387095	0.802	0.501	0	D	Atp1a1
0	0.386579	0.46	0.106	0	D	2200002D01Rik
0	0.383682	0.612	0.197	0	D	Slit3
0	0.383506	0.488	0.105	0	D	Apol9a
0	0.38182	0.355	0.049	0	D	Anxa8
0	0.380224	0.51	0.216	0	D	Cks2
0	0.378479	0.502	0.036	0	D	Stxbp2
0	0.377848	0.928	0.846	0	D	Tmbim6
0	0.375538	0.825	0.558	0	D	Psme1
0	0.375408	0.867	0.637	0	D	Rab11a
0	0.372606	0.652	0.308	0	D	Ncoa4
0	0.37126	0.339	0.103	0	D	Cdc20
0	0.368294	0.912	0.786	0	D	Mdh2
0	0.368009	0.895	0.709	0	D	Ndufa12
0	0.367292	0.51	0.134	0	D	Rbbp8
0	0.366426	0.634	0.275	0	D	Cd2ap
0	0.366281	0.423	0.047	0	D	Tmem151a
[truncated: 3,794 more rows]
